# Supplementary material for: Arctic Ocean virus communities and their seasonality, bipolarity, and prokaryotic associations
Source: Nat Commun. 2025 Jul 11;16:6427. doi: 10.1038/s41467-025-61568-6 (PMC12254263; doi:10.1038/s41467-025-61568-6)
Supplement: Supplementary file 3 — Supplementary Dataset 1 [file 41467_2025_61568_MOESM3_ESM.xlsx]

## Sheet: Sheet1
Supplementary Data 1: Sample information about Fram Strait metagenomes used in the current study. Viral read counts were determined by both mapping reads to vOTUs (Column AM) and by applying viral prediction pipeline at the read-level (Column AN). After removing reads that mapped to vOTUs, cellular read counts and proportions were derived from deep-learning based taxonomy classifier, Tiara v. 1.0…
Sample title	RAS ID	fastq	Date	Mooring	Latitude	Longitude	Depth (m)	Daylight	Temperature ( °C)	Salinity	O2 conc	O2 sat	Chlorophyll concentration	pH	Atlantic water (%)	Polar water (%)	iceDist (Distance from ice edge)	icePast(Past ice distance)	MLD	PAR	Read number	Longest viral contig (bp)	Bioproject	Accession code	Number of ASVs	Read count (archaea)	Read proportion (archaea)	Read count (bacteria)	Read proportion (bacteria)	Read count (eukarya)	Read proportion (eukarya)	Read count (organelle)	Read proportion (organelle)	Read count (prokarya)	Read proportion (prokarya)	Read count (unknown)	Read proportion (unknown)	Read count (virus) based on mapping to vOTUs	Number of viral reads based on applying viral identification pipeline to reads	Read proportion (virus) based on read mapping to vOTUs	Mean_Richness (microeukaryotes)	SD_Richness (microeukaryotes)	Mean_Shannon_diversity (microeukaryotes)	SD_Shannon_diversity (microeukaryotes)	Mean_Evenness (microeukaryotes)	SD_Evenness (microeukaryotes)	Mean_Richness (prokaryotes)	SD_Richness (prokaryotes)	Mean_Shannon_diversity (prokaryotes)
RAS_F4_09_1617_1	09_2016_F4_1	4752_BW_run525_CCS_trimmed_deduplicated.fastq.gz	2016-09-01	F4	79.01	6.96	28.6	18.63	7.22	34.9	295.51	98.37		8.17	0.71	0.29	86.11	0	0	13.114	218047	163242	PRJEB67368	ERR12117710	1124	16355	10.5781	124194	80.3262	10101	6.53313	773	0.499961	391	0.252891	460	0.297519	14984	17201	9.69136	525.09	7.06692	3.42859	0.00720261	0.547396	0.00141714	737.69	11.167	4.77799
RAS_F4_10_1617	10_2016_F4	5068_G_run562_hifi_trimmed_deduplicated.fastq.gz	2016-10-01	F4	79.01	6.96	37.24	9.87	6.59	35.08	294.84	96.87		8.12	0.93	0.07	78.07	0.08	55.03	1.24	305164	176627	PRJEB67368	ERR12117714	1270	14222	11.8924	99468	83.1749	4126	3.45015	402	0.336151	299	0.250023	346	0.289324	14266	14835	11.9292	475.06	4.68141	3.70871	0.0056049	0.601733	0.00132312	809.22	12.4848	4.66604
RAS_F4_11_1617	11_2016_F4	5068_H_run562_hifi_trimmed_deduplicated.fastq.gz	2016-11-01	F4	79.01	6.96	52.98	0	6.54	35.04	295.05	96.8		8.1	0.89	0.11	80.99	0	84.13	0	189570	59831	PRJEB67368	ERR12117715	1309	17762	9.37175	163591	86.3154	5696	3.00538	595	0.313939	438	0.231102	416	0.219494	3544	6115	1.86992	462.96	5.21443	4.54232	0.00475277	0.740085	0.0014497	960.06	13.3778	5.12734
RAS_F4_12_1617	12_2016_F4	4752_CA_run525_CCS_trimmed_deduplicated.fastq.gz	2016-12-01	F4	79.01	6.96	36.52	0	5.12	35.11	303.46	96.39		8.09	0.99	0.01	80.99	0	76.15	0	227818	43011	PRJEB67368	ERR12117717	1561	32665	12.4751	221861	84.7309	5905	2.25518	447	0.170714	234	0.0893669	233	0.088985	3840	5156	1.46653	423.38	4.39646	4.65901	0.00515884	0.770314	0.00142796	1096.93	14.0987	5.26675
RAS_F4_03_1617_2	03_2017_F4_2	4752_CF_run525_CCS_trimmed_deduplicated.fastq.gz	2017-03-08	F4	79.01	6.96	29.1	7.99	4.46	35.1	307.22	96.06		8.1	0.99	0.01	80.99	0	251.05	1.3	650766	92795	PRJEB67368	ERR12117676	1970	1178	7.80184	11742	77.7667	899	5.95404	39	0.258295	44	0.29141	46	0.304656	14761	21468	97.7614	447.52	3.4274	4.01766	0.00513378	0.658236	0.00115098	1471.73	13.9138	5.89907
RAS_F4_05_1617_1	05_2017_F4_1	5068_J_run562_hifi_trimmed_deduplicated.fastq.gz	2017-05-01	F4	79.01	6.96	28.67	24	4.07	35.07	317.76	98.41		8.11	0.97	0.03	42.91	0	250.43	23.446	263898	100733	PRJEB67368	ERR12117686	1727	17216	11.2275	126843	82.7212	6823	4.44965	688	0.448682	391	0.254992	397	0.258905	4070	4882	2.65427	388.76	4.26667	2.54476	0.00506697	0.426766	0.00099552	1203.55	14.269	5.19653
RAS_F4_06_1617_1	06_2017_F4_1	5068_K_run562_hifi_trimmed_deduplicated.fastq.gz	2017-06-01	F4	79.01	6.96	28.47	24	4.21	35.08	320.78	99.69		8.11	0.98	0.02	71.5	0	249.75	60.176	249892	64750	PRJEB67368	ERR12117690	1573	14316	9.77095	118812	81.0915	10137	6.9187	677	0.462066	365	0.24912	380	0.259357	4393	3819	2.99831	543.47	6.9055	3.47229	0.0074146	0.551343	0.00150933	916.59	13.0377	4.80215
RAS_F4_07_1617_1	07_2017_F4_1	5068_L_run562_hifi_trimmed_deduplicated.fastq.gz	2017-07-01	F4	79.01	6.96	33.84	24	5.79	35.07	328.06	105.83			1	0	73.36	0	0	53.762	268292	86592	PRJEB67368	ERR12117699	1176	10143	7.09221	94688	66.208	27571	19.2783	664	0.464284	212	0.148235	366	0.255915	10104	8234	7.06494	688.47	7.37653	4.12864	0.00573428	0.631831	0.00098129	709.47	11.1405	4.46983
RAS_F4_07_1617_2	07_2017_F4_2	4752_CP_run525_CCS_trimmed_deduplicated.fastq.gz	2017-07-08	F4	79.01	6.96	28.85	24	6.24	35.06	335.45	109.34			1	0	33.27	0	0	30.532	650766	124824	PRJEB67368	ERR12117700	825	12760	10.5918	47119	39.1123	42263	35.0815	974	0.808493	366	0.303808	743	0.616746	4710	4252	3.90965	711.64	7.86697	4.22903	0.00661285	0.643934	0.00133302	543.83	10.3084	4.24035
RAS_F4_07_1617_3	07_2017_F4_3	5068_M_run562_hifi_trimmed_deduplicated.fastq.gz	2017-07-15	F4	79.01	6.96	29.77	24	5.98	35.07	317.35	102.82			1	0	33.61	0.06	0	24.27	232805	143045	PRJEB67368	ERR12117701	1071	9670	10.2054	61706	65.1223	17387	18.3496	547	0.577284	365	0.385208	456	0.481246	8981	8845	9.47823	728.46	9.80561	4.10557	0.00806199	0.622922	0.00153887	724.14	11.7043	4.54773
RAS_F4_07_1617_4	07_2017_F4_4	5068_N_run562_hifi_trimmed_deduplicated.fastq.gz	2017-07-22	F4	79.01	6.96	29.02														352243	255186	PRJEB67368	ERR12117702	0	9661	9.82108	82836	84.2086	4146	4.2147	209	0.212463	250	0.254143	216	0.219579	22582	18731	22.9562	810.5	9.36089	4.61901	0.0070422	0.689655	0.00128147	NA	NA	NA
RAS_F4_08_1718_1	08_2017_F4_1	5516.N.hifi_reads.fastq.gz	2017-08-16	F4	79.01	6.96	25.1	24	7.44	35.03			1.87	8.18	0.85	0.15	79.95	0.06	0	14.008	158501	162472	PRJEB67368	ERR12117703	800	16459	10.3963	130180	82.2279	9073	5.73094	775	0.489527	304	0.192021	342	0.216024	30077	29049	18.9981	611.84	7.50181	3.75904	0.00785297	0.585852	0.00157514	583.1	10.6235	4.36843
RAS_F4_08_1718_2	08_2017_F4_2	5516_T_hifi_reads.fastq.gz	2017-08-30	F4	79.01	6.96	33.62	19.94	7.22	35.06	294.19	98.04	1.02	8.1	0.89	0.11	77.64	0	0	17.726	176643	149433	PRJEB67368	ERR12117704	968	21725	12.303	141610	80.1946	9307	5.27061	1081	0.612177	586	0.331855	589	0.333554	21026	21246	11.9071	553.87	6.46928	4.12756	0.00834016	0.653421	0.00165415	689.26	11.3917	4.5938
RAS_F4_09_1718_1	09_2017_F4_1	5516_U_hifi_reads.fastq.gz	2017-09-14	F4	79.01	6.96	30.52	14.77	6.31	34.88	303.18	98.85	1.42	8.14	0.7	0.3	79.95	0	0	7.95	154776	162539	PRJEB67368	ERR12117707	876	17973	10.2878	139792	80.0174	13399	7.66963	773	0.442468	384	0.219803	394	0.225527	18261	19047	10.4527	621.69	7.41919	4.20257	0.00840052	0.653348	0.00147658	641.95	9.71864	4.24752
RAS_F4_10_1718	10_2017_F4	5516_AJ_hifi_reads.fastq.gz	2017-10-29	F4	79.01	6.96	37.95	0	6.63	35.01	293.74	96.55	0.1	8.08	0.84	0.16	76.01	0	78.22	0	119603	35915	PRJEB67368	ERR12117711	1271	19416	12.7396	122975	80.6886	8198	5.37902	527	0.345785	282	0.185031	306	0.200778	2804	4355	1.83981	438.96	4.9317	2.25289	0.0108398	0.370276	0.00174802	850.28	13.8229	4.3845
RAS_F4_01_1718	01_2018_F4	5514_V_hifi_reads.fastq.gz	2018-01-27	F4	79.01	6.96	87.49	0	3.97	35.07	310.15	95.81	-0.03	8.07	0.96	0.04	74.7	0	324.46	0	116272	106233	PRJEB67368	ERR12117671	1814	11363	9.77555	99477	85.5797	3877	3.33537	294	0.252927	228	0.196148	211	0.181523	1787	3550	1.53735	446.82	4.49552	4.15016	0.00651074	0.68012	0.00142983	1468.69	12.142	5.6062
RAS_F4_02_1718_2	02_2018_F4_2	5514_W_hifi_reads.fastq.gz	2018-02-26	F4	79.01	6.96	25.76	4.24	3.17	35.06	322.73	97.79	-0.03	8.07	0.97	0.03	79.95	0	251.54	0	106867	65393	PRJEB67368	ERR12117673	1617	12227	11.4438	89146	83.4357	3736	3.49669	380	0.355659	248	0.232114	287	0.268616	1638	3594	1.53308	NA	NA	NA	NA	NA	NA	1330.29	10.8351	5.65974
RAS_F4_04_1718_4	04_2018_F4_4	5516_O_hifi_reads.fastq.gz	2018-04-30	F4	79.01	6.96	26.37	24	3.27	35.05	325.31	98.82	0.84	8.09	0.96	0.04	76.01	0	250.24	23.834	162731	73727	PRJEB67368	ERR12117677	1509	16927	10.4574	129471	79.9865	10268	6.34352	1290	0.796956	256	0.158156	280	0.172983	3445	6479	2.1283	274.6	5.14634	2.00099	0.00718063	0.356359	0.00152998	872.12	14.7705	2.71042
RAS_F4_05_1718_1	05_2018_F4_1	5516_P_hifi_reads.fastq.gz	2018-05-12	F4	79.01	6.96	25.39	24	4.11	35.07	340.4	105.51	4.28	8.12	0.95	0.05	75.42	0	67.5	23.02	153519	80601	PRJEB67368	ERR12117681	1522	13253	9.69368	116968	85.5542	4574	3.34557	512	0.374493	242	0.177007	289	0.211384	1619	2448	1.18419	459.94	6.00979	3.34133	0.00834563	0.544991	0.00147478	837.44	15.1099	4.51627
RAS_F4_05_1718_2	05_2018_F4_2	5516.Q.hifi_reads.fastq.gz	2018-05-24	F4	79.01	6.96	29.29	24	3.5	35.06	340.42	103.99	5.05	8.13	0.96	0.04	72.42	0	66.56	22.67	136901	63483	PRJEB67368	ERR12117682	1298	10946	8.95972	100679	82.4096	8158	6.67764	375	0.306952	252	0.206272	260	0.21282	1748	3365	1.4308	485.27	5.98796	3.79942	0.00663388	0.614334	0.0013193	665.06	13.9058	4.15945
RAS_F4_06_1718_2	06_2018_F4_2	5516_R_hifi_reads.fastq.gz	2018-06-17	F4	79.01	6.96	27.16	24	4.84	35.04	364.8	115.05	13.22		0.91	0.09	75.42	0	0	18.356	146716	83175	PRJEB67368	ERR12117687	986	8941	9.16227	82213	84.2476	4631	4.74561	556	0.56976	164	0.168059	193	0.197776	9862	5121	10.1061	486.15	6.2367	3.61414	0.00764364	0.584206	0.00162295	574.51	12.4564	4.02409
RAS_F4_06_1718_3	06_2018_F4_3	5516.I.hifi_reads.fastq.gz	2018-06-29	F4	79.01	6.96	25.21	24	5.46	35.03	336.69	107.73	6.46	8.18	0.89	0.11	75.42	0	0	31.756	97743	125104	PRJEB67368	ERR12117688	969	29448	11.6052	205958	81.1664	12351	4.86743	1435	0.565522	940	0.370446	937	0.369264	13306	11004	5.24379	602.95	8.45233	4.08339	0.00764917	0.63786	0.0016792	601.37	11.5712	4.15921
RAS_F4_07_1718_1	07_2018_F4_1	5516.J.hifi_reads.fastq.gz	2018-07-08	F4	79.01	6.96	24.76	24	5.83	35.03	346.67	111.91	10.81	8.24	0.88	0.12	75.42	0	0	20.812	143653	78091	PRJEB67368	ERR12117691	868	30015	12.5103	185472	77.3051	13904	5.79522	1117	0.465568	983	0.409716	1019	0.424721	8843	8761	3.68578	658.61	8.26444	3.97747	0.00656078	0.612857	0.00126483	595.33	10.0555	4.36867
RAS_F4_07_1718_2	07_2018_F4_2	5516.K.hifi_reads.fastq.gz	2018-07-17	F4	79.01	6.96	23.97	24	5.84	35.06	329.08	106.26	6.31	8.17	0.92	0.08	75.42	0	0	24.606	121619	118154	PRJEB67368	ERR12117692	740	27875	9.4481	205167	69.5404	45559	15.442	1354	0.458932	940	0.318608	1356	0.45961	10027	11349	3.3986	823.36	8.52035	4.29133	0.00975326	0.639226	0.0015436	675.7	6.96673	4.71705
RAS_F4_08_1819_1	08_2018_F4_1	5516.L.hifi_reads.fastq.gz	2018-08-05	F4	79	7	24.55	24	6.42	35.01	308.86	101.05	4.62	8.21	0.85	0.15	75.42	0	0	20.796	148592	267696	PRJEB67368	ERR12117705	904	14770	9.95042	122890	82.7899	8244	5.55391	643	0.433183	296	0.199413	300	0.202107	28461	25900	19.1739	601.68	8.81445	3.99954	0.0061679	0.624967	0.00148807	589.12	10.6204	4.45458
RAS_F4_09_1819_1	09_2018_F4_1	5516_M_hifi_reads.fastq.gz	2018-09-06	F4	79	7	24.58	17.27	7.04	34.95	290.52	96.36	1.92	8.16	0.77	0.23	75.42	0	0	8.572	174926	119694	PRJEB67368	ERR12117708	947	33293	10.7312	233121	75.1407	31738	10.2299	1924	0.620153	1029	0.331672	1449	0.467049	16486	16609	5.31385	622.96	7.61832	4.39561	0.00690149	0.683143	0.00143357	670.05	10.6129	4.71318
RAS_F4_03_1819_1	03_2019_F4_1	5514_X_hifi_reads.fastq.gz	2019-03-01	F4	79	7	25.41	5.38	3.75	35.01	301.66	92.67	0.15	8.07	0.9	0.1	75.42	0	253.31	0	15185	12435	PRJEB67368	ERR12117675	1174	70351	10.8151	536958	82.5467	26176	4.02404	3414	0.524835	2354	0.361881	2329	0.358038	49	505	0.00753278	237.07	2.4833	3.34246	0.00155393	0.611244	0.00112375	1083.44	7.24369	5.72541
RAS_F4_04_1819_2	04_2019_F4_2	5514_Y_hifi_reads.fastq.gz	2019-04-18	F4	79	7	34.21	21.52	3.47	35.01	305.5	93.22	0.31	8.07	0.9	0.1	72.11	0	262.38	5.096	33096	0	PRJEB67368	ERR12117678	1461	2679	8.10934	27184	82.286	2113	6.39605	76	0.230052	87	0.263349	76	0.230052	209	1227	0.632643	261.87	5.98593	3.40682	0.00638057	0.611911	0.00261437	1167.42	10.2516	5.79837
RAS_F4_05_1819_1	05_2019_F4_1	5514_Z_hifi_reads.fastq.gz	2019-05-04	F4	79	7	29.18	24	2.93	34.93	313.75	94.37	1.72	8.09	0.82	0.18	70.03	0	161	30.462	122264	47421	PRJEB67368	ERR12117683	1867	5110	9.95364	37981	73.9822	6420	12.5054	169	0.329191	178	0.346722	185	0.360357	1274	3623	2.48159	387.18	5.67892	3.69196	0.00752598	0.619587	0.00206578	1421.67	14.3401	5.5866
RAS_F4_05_1819_2	05_2019_F4_2	5514_AA_hifi_reads.fastq.gz	2019-05-20	F4	79	7	23.97	24	3.81	35.02	314.61	96.78	0.97	8.09	0.92	0.08	34.49	0	72.38	27.774	51503	17656	PRJEB67368	ERR12117684	994	15945	7.77904	181304	88.4522	5156	2.51544	594	0.289793	351	0.171241	349	0.170265	371	924	0.180999	294.98	5.83611	3.6495	0.00679148	0.641765	0.00213416	908.45	8.25034	4.80116
RAS_F4_07_1819_1	07_2019_F4_1	5516_AB_hifi_reads.fastq.gz	2019-07-03	F4	79	7	23.7	24	4.88	35.04	320.37	101.13	3.35	8.15	0.92	0.08	75.42	1.27	0	56.336	94963	47011	PRJEB67368	ERR12117693	1354	43313	11.6575	301346	81.1062	18066	4.8624	2193	0.590238	1276	0.343431	1419	0.381919	2170	2478	0.584048	435.27	7.29446	2.78652	0.00922246	0.458626	0.00176179	754.59	12.3453	4.55139
RAS_F4_07_1819_2	07_2019_F4_2	5514_AC_hifi_reads.fastq.gz	2019-07-11	F4	79	7	38.51	24	5.05	35.03	310.23	98.33	0.99	8.11	0.89	0.11	58.49	0	0	41.706	98420	40683	PRJEB67368	ERR12117694	1872	3639	10.7475	26423	78.0383	2407	7.10889	274	0.809238	140	0.413479	194	0.572964	1396	2565	4.12298	655.59	6.20051	5.04145	0.00702847	0.777344	0.00143801	916.89	15.5634	4.9425
RAS_F4_07_1819_3	07_2019_F4_3	5516.AD.hifi_reads.fastq.gz	2019-07-19	F4	79	7	30.66	24	5.41	35.02	295.94	94.59	0.32	8.07	0.88	0.12	75.42	0	0	20.608	240124	97728	PRJEB67368	ERR12117695	1661	26358	9.83005	218170	81.3651	19743	7.36303	737	0.274859	524	0.195422	484	0.180505	7245	7615	2.70198	602.74	6.17198	4.59167	0.0069542	0.71729	0.00153252	1018.22	14.8539	5.05169
RAS_F4_07_1819_4	07_2019_F4_4	5516.AE.hifi_reads.fastq.gz	2019-07-27	F4	79	7	22.6	24	6.21	34.99	317.46	103.35	1.88	7.89	0.83	0.17	75.42	0	0	51.146	295567	194871	PRJEB67368	ERR12117696	1103	15605	11.9242	102527	78.3438	8893	6.7954	748	0.571568	476	0.363725	497	0.379772	12859	11693	9.82593	594.38	7.9757	3.39615	0.00966002	0.531695	0.0016026	726.42	10.2742	4.8158
RAS_F4_08_1819_4	08_2019_F4_2	5516.S.hifi_reads.fastq.gz	2019-08-12	F4	79	7	22.85	24	7.04	34.95	310.81	103.09	3.46	8.21	0.77	0.23	75.42	0	0	28.038	145163	95188	PRJEB67368	ERR12117706	674	9622	6.66607	42120	29.1805	67633	46.8558	794	0.550079	215	0.148951	632	0.437846	8598	10857	5.95664	804.64	8.25175	5.12273	0.005646	0.765692	0.00125571	633.08	5.97077	4.94849
RAS_F4_09_1920_1	09_2019_F4_1	5516.AF.hifi_reads.fastq.gz	2019-09-15	F4	79.02	6.97	31.5	14.51	6.37	34.89	292.44	95.48	1.91	8.13	0.71	0.29	75.42	0	24.07	6.266	310638	139652	PRJEB67368	ERR12117709	1501	24712	11.3388	174248	79.9515	14173	6.50311	1079	0.495086	606	0.278056	690	0.316598	26665	28484	12.2349	640.69	8.71165	3.49166	0.0098704	0.540301	0.00164165	893.65	12.733	5.17515
RAS_F4_10_1920_1	10_2019_F4_1	5516.A.hifi_reads.fastq.gz	2019-10-01	F4	79.02	6.97	25.33	10.13	6.18	34.82	289.16	93.94	1.15	8.12	0.63	0.37	75.42	0	10.12	2.032	152576	106933	PRJEB67368	ERR12117712	1357	16183	12.8657	103347	82.1623	5048	4.01323	371	0.29495	141	0.112097	175	0.139127	17401	18034	13.834	500.25	6.49534	3.98648	0.00861194	0.641428	0.00172296	805.85	13.8151	4.83117
RAS_F4_10_1920_2	10_2019_F4_2	5516.G.hifi_reads.fastq.gz	2019-10-17	F4	79.02	6.97	21.85	4.68	4.96	34.68	295.7	93.28	0.74	8.12	0.49	0.51	70.2	0	49.67	0	125944	88560	PRJEB67368	ERR12117713	1469	32926	10.7939	256212	83.9918	12289	4.0286	1362	0.446493	572	0.187514	703	0.230459	8731	11120	2.86221	578.39	6.67559	4.47508	0.00759535	0.70361	0.00149776	848.96	13.4817	5.00965
RAS_F4_12_1920_1	12_2019_F4_1	5516.B.hifi_reads.fastq.gz	2019-12-04	F4	79.02	6.97	22.65	0	3.77	34.95	299.91	92.14	0.37	8.17	0.83	0.17	75.42	0	257.24	0	261866	85938	PRJEB67368	ERR12117716	1411	29181	12.8149	182733	80.2478	9855	4.32785	1310	0.575291	958	0.420709	982	0.431248	6677	8219	2.93223	420.51	5.3626	3.80179	0.00786753	0.629293	0.00168298	879.51	13.2813	4.20638
RAS_F4_01_1920_1	01_2020_F4_1	5516.C.hifi_reads.fastq.gz	2020-01-05	F4	79.02	6.97	32.97	0	2.66	34.88	308.58	92.2	0.35	0	0.76	0.24	67.77	0	272.8	0	124095	118224	PRJEB67368	ERR12117672	1545	19398	15.6472	99312	80.1091	4076	3.28787	359	0.289584	130	0.104863	148	0.119383	4461	6541	3.59842	447.57	3.80657	3.59798	0.00562398	0.589467	0.00109255	1100.57	12.5965	5.18646
RAS_F4_02_1920_1	02_2020_F4_1	5516.D.hifi_reads.fastq.gz	2020-02-06	F4	79.02	6.97	22.29	0	3.26	34.94	302.57	91.81	0.36	0	0.83	0.17	65.92	0	55.71	0	193930	76678	PRJEB67368	ERR12117674	1720	29293	15.1093	155558	80.2366	6964	3.59202	551	0.284205	257	0.13256	273	0.140813	6810	10498	3.51259	454.06	5.68326	4.02344	0.00852397	0.657626	0.00184754	1203.26	14.3496	5.39444
RAS_F4_04_1920_1	04_2020_F4_1	5516.E.hifi_reads.fastq.gz	2020-04-10	F4	79.02	6.97	21.2	18.02	0.9	34.63	322.55	92.03	0.77	0	0.51	0.49	23.57	19.9	50.13	11.974	180716	98374	PRJEB67368	ERR12117679	1579	22184	12.2781	149680	82.8431	7197	3.98331	494	0.273413	234	0.129511	271	0.14999	7162	10860	3.96394	314.34	1.60944	2.34112	0.00285462	0.407119	0.0005019	1231.52	12.7283	5.59185
RAS_F4_04_1920_2	04_2020_F4_2	5516.F.hifi_reads.fastq.gz	2020-04-26	F4	79.02	6.97	26.18	24	2.4	34.82	319.92	94.82	1.57	0	0.7	0.3	33.12	0.65	51.38	30.36	196070	94326	PRJEB67368	ERR12117680	1937	23818	12.1503	162087	82.6856	8244	4.20552	652	0.332606	214	0.109168	278	0.141816	6901	10748	3.52042	384.32	4.87807	1.592	0.00737775	0.267502	0.00130368	1296.58	14.8305	5.52905
RAS_F4_05_1920_1	05_2020_F4_1	5516.H.hifi_reads.fastq.gz	2020-05-12	F4	79.02	6.97	20.68	24	2.29	34.85	333.57	98.71	3.36	0	0.74	0.26	73.23	0	23.94	22.606	205169	37073	PRJEB67368	ERR12117685	1644	26632	10.0945	217339	82.379	16703	6.33102	809	0.306639	510	0.193308	488	0.184969	2298	5161	0.871022	309.82	4.90182	2.6024	0.00898068	0.453709	0.00188629	883.87	15.5477	4.31544
RAS_F4_06_1920_2	06_2020_F4_2	5516.AG.hifi_reads.fastq.gz	2020-06-29	F4	79.02	6.97	22.11	24	5.25	34.81	320.15	101.77	2.14	0	0.63	0.37	43.06	0.6	0	54.278	253799	226591	PRJEB67368	ERR12117689	1337	29739	11.9035	198136	79.3071	18977	7.59584	796	0.318612	558	0.223348	567	0.226951	13465	14198	5.38958	446.87	6.92187	3.86501	0.00828613	0.633388	0.00179126	674.87	12.476	4.54689
RAS_F4_07_1920_1	07_2020_F4_1	5516.AH.hifi_reads.fastq.gz	2020-07-15	F4	79.02	6.97	31.88	24	6.24	34.88	318.63	103.68	4.42	0	0.7	0.3	75.42	1.11	0	28.738	371698	148877	PRJEB67368	ERR12117697	1326	19041	8.18901	172698	74.2726	35100	15.0955	788	0.338897	388	0.166868	527	0.226648	26213	25337	11.2735	472.84	5.20241	4.51386	0.00616364	0.732927	0.001533	725.17	12.7779	4.53435
RAS_F4_07_1920_2	07_2020_F4_2	5516.AI.hifi_reads.fastq.gz	2020-07-31	F4	79.02	6.97	21.42	24	6.54	34.95	323.86	106.21	4.93	0	0.77	0.23	75.42	0	0	26.21	33897	55205	PRJEB67368	ERR12117698	1045	33954	9.64668	272494	77.4183	39790	11.3047	1128	0.320476	634	0.180126	745	0.211662	2495	4013	0.708855	677.85	7.30902	4.46532	0.00730968	0.684986	0.00150714	621.11	10.3932	4.7182
RAS_EGC_07_1617_1	07_2016_EGC_1	5068_A_run562_hifi_trimmed_deduplicated.fastq.gz	2016-07-10	EGC	78.83	-2.79	80.16														234762	97219	PRJEB52171	ERR9575723		21142	9.01048	202881	86.4655	8181	3.48665	541	0.230568	340	0.144904	356	0.151723	5899	6188	2.51409	NA	NA	NA	NA	NA	NA	NA	NA	NA
RAS_EGC_08_1617_1	08_2016_EGC_1	5068_B_run562_hifi_trimmed_deduplicated.fastq.gz	2016-08-11	EGC	78.83	-2.79	79.79														232246	107420	PRJEB52171	ERR9575722		23656	10.1866	201033	86.5678	5587	2.40585	494	0.212724	424	0.182581	349	0.150285	6337	5119	2.72881	NA	NA	NA	NA	NA	NA	NA	NA	NA
RAS_EGC_09_1617_1	09_2016_EGC_1	4752_E_run525_CCS_trimmed_deduplicated.fastq.gz	2016-09-12	EGC	78.83	-2.79	81.14														130946	94609	PRJEB52171	ERR9575726		36042	14.183	197517	77.7256	12915	5.08222	1004	0.395087	887	0.349046	841	0.330945	6496	5251	2.55626	NA	NA	NA	NA	NA	NA	NA	NA	NA
RAS_EGC_10_1617_2	10_2016_EGC_2	5068_C_run562_hifi_trimmed_deduplicated.fastq.gz	2016-10-30	EGC	78.83	-2.79	87.56														294163	181954	PRJEB52171	ERR9575721		29629	10.0752	249410	84.8108	11432	3.8874	855	0.290739	523	0.177844	519	0.176484	10551	13098	3.58782	NA	NA	NA	NA	NA	NA	NA	NA	NA
RAS_EGC_11_1617	11_2016_EGC	5068_D_run562_hifi_trimmed_deduplicated.fastq.gz	2016-11-15	EGC	78.83	-2.79	80.02														305733	104142	PRJEB52171	ERR9575720		30607	10.0126	264151	86.4125	8788	2.87485	728	0.238153	371	0.121366	349	0.114169	10656	13500	3.48593	NA	NA	NA	NA	NA	NA	NA	NA	NA
RAS_EGC_12_1617_1	12_2016_EGC_1	4752_J_run525_CCS_trimmed_deduplicated.fastq.gz	2016-12-01	EGC	78.83	-2.79	89.74														241224	25562	PRJEB52171	ERR9575725		25322	10.5018	201412	83.5319	7683	3.18638	1112	0.461181	1010	0.418879	843	0.349618	1231	2619	0.510534	NA	NA	NA	NA	NA	NA	NA	NA	NA
RAS_EGC_02_1617_1	02_2017_EGC_1	5068_E_run562_hifi_trimmed_deduplicated.fastq.gz	2017-02-03	EGC	78.83	-2.79	108.64														349247	88439	PRJEB52171	ERR9575719		26242	7.51489	313765	89.8525	7543	2.16008	493	0.14118	393	0.112543	255	0.0730241	6537	11933	1.87199	NA	NA	NA	NA	NA	NA	NA	NA	NA
RAS_EGC_03_1617_2	03_2017_EGC_2	4752_Q_run525_CCS_trimmed_deduplicated.fastq.gz	2017-03-23	EGC	78.83	-2.79	86.05														241224	56868	PRJEB52171	ERR9575724		33606	11.6004	240530	83.0281	10527	3.6338	1131	0.390408	923	0.318609	777	0.268211	3481	7019	1.2016	NA	NA	NA	NA	NA	NA	NA	NA	NA
RAS_EGC_05_1617_2	05_2017_EGC_2	5068_F_run562_hifi_trimmed_deduplicated.fastq.gz	2017-05-26	EGC	78.83	-2.79	90.93														209706	65939	PRJEB52171	ERR9575718		18887	9.00852	183139	87.3517	5834	2.78264	351	0.167416	309	0.147384	287	0.13689	3959	4794	1.88832	NA	NA	NA	NA	NA	NA	NA	NA	NA
[truncated: 9 more columns]
