# Supplementary material for: Arctic Ocean virus communities and their seasonality, bipolarity, and prokaryotic associations
Source: Nat Commun. 2025 Jul 11;16:6427. doi: 10.1038/s41467-025-61568-6 (PMC12254263; doi:10.1038/s41467-025-61568-6)
Supplement: Supplementary file 4 — Supplementary Dataset 2 [file 41467_2025_61568_MOESM4_ESM.xlsx]

## Sheet: Sheet1
Supplementary Data 2: vOTU information on Fram Strait viruses identified in the current study. The first column for iPHoP prediction contains the combined iPHoP and RaFAH output summarized at the family rank. The second iPHoP prediction column contains iPHoP-only predictions, linked to individual genomes in the custom iPHoP database. Both predictions are outputs from iPHoP.
Contig ID	vOTU id	Contig length	Number of genes	VirSorter2 classification	CheckV quality	CheckV completeness	CheckV prediction	Genomad classification	iPHoP prediction (combined iPHoP and RaFAH)	iPHoP prediction (iPHoP only)	VPF-class host prediction	VPF-class classification	DeepMicroClass prediction	vConTACT3 prediction (realm)	vConTACT3 prediction (phylum)	vConTACT3 prediction (order)	vConTACT3 prediction (family)	vConTACT3 prediction (subfamily)
5068_C_run562_hifi_trimmed_deduplicated_s1170.ctg001172l||full	vOTU_287	181954	209	dsDNAphage	High-quality	95.72	virus	Caudoviricetes	Cyanobiaceae	no_iphop_prediction	Synechococcaceae	Myoviridae	ProkaryoteVirus	Duplodnaviria	Uroviricota	novel_order_122_of_Caudoviricetes	Kyanoviridae	novel_subfamily_0_of_Kyanoviridae||novel_family_18_of_novel_order_122_of_Caudoviricetes||novel_family_32_of_novel_order_122_of_Caudoviricetes
5516_U_hifi_reads_s264.ctg000265l||full	vOTU_2928	162539	186	dsDNAphage	Medium-quality	85.43	virus	Caudoviricetes	Cyanobiaceae	no_iphop_prediction	Synechococcaceae	Myoviridae	ProkaryoteVirus	Duplodnaviria	Uroviricota	novel_order_122_of_Caudoviricetes	Kyanoviridae	novel_subfamily_0_of_Kyanoviridae||novel_family_18_of_novel_order_122_of_Caudoviricetes||novel_family_32_of_novel_order_122_of_Caudoviricetes
5516_T_hifi_reads_s1160.ctg001168l||full	vOTU_2693	38876	56	dsDNAphage	Low-quality	14.62	virus	Caudoviricetes	no_iphop_prediction	no_iphop_prediction	no_vpf_host_prediction	no_vpf_family_prediction	ProkaryoteVirus	Duplodnaviria	Uroviricota	novel_order_65_of_Caudoviricetes	novel_family_1_of_novel_order_65_of_Caudoviricetes	novel_subfamily_0_of_novel_family_1_of_novel_order_65_of_Caudoviricetes||novel_family_0_of_novel_order_82_of_Caudoviricetes
4752_BW_run525_CCS_trimmed_deduplicated_s841.ctg000842l||full	vOTU_189	32728	55	dsDNAphage	Low-quality	18.12	virus	Caudoviricetes	no_iphop_prediction	no_iphop_prediction	Synechococcaceae	Myoviridae	ProkaryoteVirus	Duplodnaviria	Uroviricota	novel_order_122_of_Caudoviricetes	novel_family_35_of_novel_order_122_of_Caudoviricetes	novel_subfamily_1_of_novel_family_35_of_novel_order_122_of_Caudoviricetes
5516_U_hifi_reads_s2100.ctg002105l||full	vOTU_2921	29909	35	dsDNAphage	Medium-quality	66.25	virus	Caudoviricetes	no_iphop_prediction	Parvibaculaceae	Synechococcaceae	Podoviridae	ProkaryoteVirus	Duplodnaviria	Uroviricota	novel_order_65_of_Caudoviricetes	Autographiviridae	novel_subfamily_8_of_Autographiviridae
5516.N.hifi_reads_s1436.ctg001452l||full	vOTU_2167	28914	65	dsDNAphage	Low-quality	15.57	virus	Caudoviricetes	no_iphop_prediction	no_iphop_prediction	Synechococcaceae	Myoviridae	ProkaryoteVirus	Duplodnaviria	Uroviricota	novel_order_122_of_Caudoviricetes	novel_family_34_of_novel_order_122_of_Caudoviricetes	novel_subfamily_0_of_novel_family_34_of_novel_order_122_of_Caudoviricetes
5516.N.hifi_reads_s1560.ctg001577l||full_1	vOTU_2183	24483	57	dsDNAphage	NA	NA	provirus	Caudoviricetes	no_iphop_prediction	no_iphop_prediction	Synechococcaceae	Myoviridae	ProkaryoteVirus	NA	NA	NA	NA	NA
5516_U_hifi_reads_s1224.ctg001229l||full	vOTU_2868	23690	39	dsDNAphage	Low-quality	12.75	virus	Caudoviricetes	no_iphop_prediction	no_iphop_prediction	Synechococcaceae	Myoviridae	ProkaryoteVirus	Duplodnaviria	Uroviricota	novel_order_122_of_Caudoviricetes	novel_family_34_of_novel_order_122_of_Caudoviricetes	novel_subfamily_0_of_novel_family_34_of_novel_order_122_of_Caudoviricetes
5068_C_run562_hifi_trimmed_deduplicated_s3391.ctg003397l||full	vOTU_313	22813	46	dsDNAphage	Low-quality	12.29	virus	Caudoviricetes	no_iphop_prediction	Cyanobiaceae	Synechococcaceae	Myoviridae	ProkaryoteVirus	Duplodnaviria	Uroviricota	novel_order_122_of_Caudoviricetes	novel_family_35_of_novel_order_122_of_Caudoviricetes	novel_subfamily_1_of_novel_family_35_of_novel_order_122_of_Caudoviricetes
5516.N.hifi_reads_s2251.ctg002286l||full	vOTU_2274	21338	48	dsDNAphage	Low-quality	11.61	virus	Caudoviricetes	no_iphop_prediction	Cyanobiaceae	Synechococcaceae	Myoviridae	ProkaryoteVirus	Duplodnaviria	Uroviricota	novel_order_122_of_Caudoviricetes	novel_family_35_of_novel_order_122_of_Caudoviricetes	novel_subfamily_1_of_novel_family_35_of_novel_order_122_of_Caudoviricetes
5516.N.hifi_reads_s2435.ctg002475l||full	vOTU_2289	17431	19	dsDNAphage	Low-quality	41.61	virus	Caudoviricetes	no_iphop_prediction	no_iphop_prediction	Synechococcaceae	Podoviridae	ProkaryoteVirus	Duplodnaviria	Uroviricota	novel_order_65_of_Caudoviricetes	Autographiviridae	novel_subfamily_8_of_Autographiviridae
5516.N.hifi_reads_s138.ctg000140l||full	vOTU_5150	15676	18	dsDNAphage	Low-quality	34.66	virus	Caudoviricetes	no_iphop_prediction	no_iphop_prediction	Synechococcaceae	Podoviridae	ProkaryoteVirus	Duplodnaviria	Uroviricota	novel_order_65_of_Caudoviricetes	Autographiviridae	novel_subfamily_8_of_Autographiviridae
5516.N.hifi_reads_s1413.ctg001429c||full	vOTU_2165	48458	66	dsDNAphage	High-quality	100	virus	Caudoviricetes	no_iphop_prediction	no_iphop_prediction	Synechococcaceae	Podoviridae	ProkaryoteVirus	Duplodnaviria	Uroviricota	novel_order_65_of_Caudoviricetes	Autographiviridae	novel_subfamily_8_of_Autographiviridae
5516.N.hifi_reads_s1466.ctg001482l||full	vOTU_2171	44614	64	dsDNAphage	High-quality	98.99	virus	Caudoviricetes	no_iphop_prediction	no_iphop_prediction	Synechococcaceae	Podoviridae	ProkaryoteVirus	Duplodnaviria	Uroviricota	novel_order_65_of_Caudoviricetes	Autographiviridae	novel_subfamily_8_of_Autographiviridae
5516_M_hifi_reads_s573.ctg000574c||full	vOTU_2629	43960	56	dsDNAphage	High-quality	96.17	virus	Caudoviricetes	no_iphop_prediction	UA16	Synechococcaceae	Podoviridae	ProkaryoteVirus	Duplodnaviria	Uroviricota	novel_order_65_of_Caudoviricetes	Autographiviridae	novel_subfamily_8_of_Autographiviridae
4752_BW_run525_CCS_trimmed_deduplicated_s928.ctg000929l||full	vOTU_194	41419	49	dsDNAphage	High-quality	91.73	virus	Caudoviricetes	no_iphop_prediction	no_iphop_prediction	Synechococcaceae	Podoviridae	ProkaryoteVirus	Duplodnaviria	Uroviricota	novel_order_65_of_Caudoviricetes	Autographiviridae	novel_subfamily_8_of_Autographiviridae
5516.A.hifi_reads_s948.ctg000958l||full	vOTU_870	36947	64	dsDNAphage	Medium-quality	82.01	virus	Caudoviricetes	no_iphop_prediction	no_iphop_prediction	Synechococcaceae	Podoviridae	ProkaryoteVirus	Duplodnaviria	Uroviricota	novel_order_65_of_Caudoviricetes	Autographiviridae	novel_subfamily_8_of_Autographiviridae
5516.N.hifi_reads_s882.ctg000891l||full	vOTU_2420	35122	44	dsDNAphage	Medium-quality	77.94	virus	Caudoviricetes	Pelagibacteraceae	Pelagibacteraceae	Synechococcaceae	Podoviridae	ProkaryoteVirus	Duplodnaviria	Uroviricota	novel_order_65_of_Caudoviricetes	Autographiviridae	novel_subfamily_8_of_Autographiviridae
5516_T_hifi_reads_s1450.ctg001459l||full	vOTU_2716	28905	49	dsDNAphage	Medium-quality	64.18	virus	Caudoviricetes	UA16	UA16	Synechococcaceae	Podoviridae	ProkaryoteVirus	Duplodnaviria	Uroviricota	novel_order_65_of_Caudoviricetes	Autographiviridae	novel_subfamily_8_of_Autographiviridae
5516_U_hifi_reads_s1425.ctg001430l||full	vOTU_2880	27526	36	dsDNAphage	Medium-quality	61.07	virus	Caudoviricetes	no_iphop_prediction	no_iphop_prediction	Synechococcaceae	Podoviridae	ProkaryoteVirus	Duplodnaviria	Uroviricota	novel_order_65_of_Caudoviricetes	Autographiviridae	novel_subfamily_8_of_Autographiviridae
5516_U_hifi_reads_s1556.ctg001561l||full	vOTU_2893	24789	28	dsDNAphage	Medium-quality	55.01	virus	Caudoviricetes	no_iphop_prediction	Crocinitomicaceae	Synechococcaceae	Podoviridae	ProkaryoteVirus	Duplodnaviria	Uroviricota	novel_order_65_of_Caudoviricetes	Autographiviridae	novel_subfamily_8_of_Autographiviridae
5516.N.hifi_reads_s1617.ctg001636l||full	vOTU_2193	23491	40	dsDNAphage	Medium-quality	52.1	virus	Caudoviricetes	no_iphop_prediction	no_iphop_prediction	Synechococcaceae	Podoviridae	ProkaryoteVirus	Duplodnaviria	Uroviricota	novel_order_65_of_Caudoviricetes	Autographiviridae	novel_subfamily_8_of_Autographiviridae
4752_BW_run525_CCS_trimmed_deduplicated_s2637.ctg002638l||full	vOTU_112	22365	35	dsDNAphage	Low-quality	49.61	virus	Caudoviricetes	no_iphop_prediction	no_iphop_prediction	Synechococcaceae	Podoviridae	ProkaryoteVirus	Duplodnaviria	Uroviricota	novel_order_65_of_Caudoviricetes	Autographiviridae	novel_subfamily_8_of_Autographiviridae
5516.AF.hifi_reads_s4458.ctg004482l||full	vOTU_1197	15082	21	dsDNAphage	Low-quality	33.46	virus	Caudoviricetes	no_iphop_prediction	no_iphop_prediction	Synechococcaceae	Podoviridae	ProkaryoteVirus	Duplodnaviria	Uroviricota	novel_order_65_of_Caudoviricetes	Autographiviridae	novel_subfamily_8_of_Autographiviridae
5068_G_run562_hifi_trimmed_deduplicated_s784.ctg000787l||full	vOTU_491	43122	82	dsDNAphage	High-quality	91.31	virus	Caudoviricetes	no_iphop_prediction	Cyanobiaceae	no_vpf_host_prediction	no_vpf_family_prediction	ProkaryoteVirus	Duplodnaviria	Uroviricota	novel_order_65_of_Caudoviricetes	novel_family_1_of_novel_order_65_of_Caudoviricetes	novel_subfamily_0_of_novel_family_1_of_novel_order_65_of_Caudoviricetes||novel_family_0_of_novel_order_82_of_Caudoviricetes
4752_BW_run525_CCS_trimmed_deduplicated_s1865.ctg001866l||full	vOTU_56	40959	80	dsDNAphage	Medium-quality	86.19	virus	Caudoviricetes	Cyanobiaceae	Cyanobiaceae	Synechococcaceae	no_vpf_family_prediction	ProkaryoteVirus	Duplodnaviria	Uroviricota	novel_order_65_of_Caudoviricetes	novel_family_1_of_novel_order_65_of_Caudoviricetes	novel_subfamily_0_of_novel_family_1_of_novel_order_65_of_Caudoviricetes||novel_family_0_of_novel_order_82_of_Caudoviricetes
5516_T_hifi_reads_s860.ctg000865l||full	vOTU_2842	36813	77	dsDNAphage	Medium-quality	77.86	virus	Caudoviricetes	no_iphop_prediction	no_iphop_prediction	Synechococcaceae	no_vpf_family_prediction	ProkaryoteVirus	Duplodnaviria	Uroviricota	novel_order_65_of_Caudoviricetes	novel_family_1_of_novel_order_65_of_Caudoviricetes	novel_subfamily_0_of_novel_family_1_of_novel_order_65_of_Caudoviricetes||novel_family_0_of_novel_order_82_of_Caudoviricetes
5068_C_run562_hifi_trimmed_deduplicated_s3472.ctg003478l||full	vOTU_317	34776	65	dsDNAphage	Low-quality	28.25	virus	Caudoviricetes	no_iphop_prediction	Ga0077536	Synechococcaceae	no_vpf_family_prediction	ProkaryoteVirus	Duplodnaviria	Uroviricota	novel_order_65_of_Caudoviricetes	novel_family_1_of_novel_order_65_of_Caudoviricetes	novel_subfamily_0_of_novel_family_1_of_novel_order_65_of_Caudoviricetes||novel_family_0_of_novel_order_82_of_Caudoviricetes
5068_G_run562_hifi_trimmed_deduplicated_s4218.ctg004221l||full	vOTU_471	32010	62	dsDNAphage	Low-quality	26.93	virus	Caudoviricetes	no_iphop_prediction	Cyanobiaceae	Synechococcaceae	no_vpf_family_prediction	ProkaryoteVirus	Duplodnaviria	Uroviricota	novel_order_65_of_Caudoviricetes	novel_family_1_of_novel_order_65_of_Caudoviricetes	novel_subfamily_0_of_novel_family_1_of_novel_order_65_of_Caudoviricetes||novel_family_0_of_novel_order_82_of_Caudoviricetes
5068_C_run562_hifi_trimmed_deduplicated_s3399.ctg003405l||full	vOTU_314	30440	60	dsDNAphage	Medium-quality	63.9	virus	Caudoviricetes	no_iphop_prediction	Cyanobiaceae	Synechococcaceae	no_vpf_family_prediction	ProkaryoteVirus	Duplodnaviria	Uroviricota	novel_order_65_of_Caudoviricetes	novel_family_1_of_novel_order_65_of_Caudoviricetes	novel_subfamily_0_of_novel_family_1_of_novel_order_65_of_Caudoviricetes||novel_family_0_of_novel_order_82_of_Caudoviricetes
5516_T_hifi_reads_s2356.ctg002370l||full	vOTU_2782	25335	60	dsDNAphage	Medium-quality	54.95	virus	Caudoviricetes	no_iphop_prediction	no_iphop_prediction	no_vpf_host_prediction	no_vpf_family_prediction	ProkaryoteVirus	Duplodnaviria	Uroviricota	novel_order_65_of_Caudoviricetes	novel_family_1_of_novel_order_65_of_Caudoviricetes	novel_subfamily_0_of_novel_family_1_of_novel_order_65_of_Caudoviricetes||novel_family_0_of_novel_order_82_of_Caudoviricetes
5068_G_run562_hifi_trimmed_deduplicated_s1158.ctg001161l||full	vOTU_406	20196	40	dsDNAphage	Low-quality	16.27	virus	Caudoviricetes	no_iphop_prediction	Ga0077536	Synechococcaceae	no_vpf_family_prediction	ProkaryoteVirus	Duplodnaviria	Uroviricota	novel_order_65_of_Caudoviricetes	novel_family_1_of_novel_order_65_of_Caudoviricetes	novel_subfamily_0_of_novel_family_1_of_novel_order_65_of_Caudoviricetes||novel_family_0_of_novel_order_82_of_Caudoviricetes
4752_BW_run525_CCS_trimmed_deduplicated_s3210.ctg003211l||full	vOTU_153	19225	44	dsDNAphage	Low-quality	34.1	virus	Caudoviricetes	no_iphop_prediction	Cyanobiaceae	Synechococcaceae	no_vpf_family_prediction	ProkaryoteVirus	Duplodnaviria	Uroviricota	novel_order_65_of_Caudoviricetes	novel_family_1_of_novel_order_65_of_Caudoviricetes	novel_subfamily_0_of_novel_family_1_of_novel_order_65_of_Caudoviricetes||novel_family_0_of_novel_order_82_of_Caudoviricetes
5068_N_run562_hifi_trimmed_deduplicated_s937.ctg000970l||full	vOTU_700	42317	54	dsDNAphage	Medium-quality	59.29	virus	Caudoviricetes	Cyanobiaceae	Cyanobiaceae	no_vpf_host_prediction	Podoviridae	ProkaryoteVirus	Duplodnaviria	Uroviricota	novel_order_65_of_Caudoviricetes	Autographiviridae	novel_subfamily_1_of_Autographiviridae
5516.N.hifi_reads_s448.ctg000453l||full	vOTU_2350	34420	36	dsDNAphage	Medium-quality	80.53	virus	Caudoviricetes	Cyanobiaceae	Cyanobiaceae	Mycobacteriaceae	Podoviridae	Plasmid	Duplodnaviria	Uroviricota	novel_order_65_of_Caudoviricetes	novel_family_7_of_novel_order_65_of_Caudoviricetes	novel_subfamily_0_of_novel_family_7_of_novel_order_65_of_Caudoviricetes
5516_U_hifi_reads_s1645.ctg001650l||full	vOTU_2900	32049	61	dsDNAphage	Low-quality	18.04	virus	Caudoviricetes	no_iphop_prediction	no_iphop_prediction	Synechococcaceae	Myoviridae	ProkaryoteVirus	Duplodnaviria	Uroviricota	novel_order_122_of_Caudoviricetes	novel_family_35_of_novel_order_122_of_Caudoviricetes	novel_subfamily_1_of_novel_family_35_of_novel_order_122_of_Caudoviricetes
4752_BW_run525_CCS_trimmed_deduplicated_s419.ctg000420l||full	vOTU_159	26856	29	dsDNAphage	Medium-quality	58.25	virus	Caudoviricetes	no_iphop_prediction	no_iphop_prediction	Synechococcaceae	Podoviridae	ProkaryoteVirus	Duplodnaviria	Uroviricota	novel_order_65_of_Caudoviricetes	novel_family_2_of_novel_order_65_of_Caudoviricetes	novel_subfamily_0_of_Autographiviridae||novel_family_2_of_novel_order_65_of_Caudoviricetes
4752_BW_run525_CCS_trimmed_deduplicated_s1913.ctg001914l||full	vOTU_60	26748	48	dsDNAphage	Low-quality	14.41	virus	Caudoviricetes	no_iphop_prediction	no_iphop_prediction	Synechococcaceae	Myoviridae	ProkaryoteVirus	Duplodnaviria	Uroviricota	novel_order_122_of_Caudoviricetes	novel_family_34_of_novel_order_122_of_Caudoviricetes	novel_subfamily_0_of_novel_family_34_of_novel_order_122_of_Caudoviricetes
5516.N.hifi_reads_s1744.ctg001765l||full	vOTU_2209	25203	28	dsDNAphage	Low-quality	11.76	virus	Caudoviricetes	ARS21	ARS21	Synechococcaceae	Myoviridae	ProkaryoteVirus	Duplodnaviria	Uroviricota	novel_order_122_of_Caudoviricetes	novel_family_34_of_novel_order_122_of_Caudoviricetes	novel_subfamily_0_of_novel_family_34_of_novel_order_122_of_Caudoviricetes
5516.S.hifi_reads_s255.ctg000264l||full	vOTU_2475	24020	28	dsDNAphage	Low-quality	14.48	virus	Caudoviricetes	Cyanobiaceae	Cyanobiaceae	no_vpf_host_prediction	Myoviridae	ProkaryoteVirus	Duplodnaviria	Uroviricota	novel_order_127_of_Caudoviricetes	novel_family_8_of_novel_order_127_of_Caudoviricetes	novel_subfamily_0_of_novel_family_8_of_novel_order_127_of_Caudoviricetes
5068_G_run562_hifi_trimmed_deduplicated_s4507.ctg004510l||full	vOTU_477	23312	21	dsDNAphage	Low-quality	13.65	virus	Caudoviricetes	Cyanobiaceae	Cyanobiaceae	no_vpf_host_prediction	Myoviridae	ProkaryoteVirus	Duplodnaviria	Uroviricota	novel_order_122_of_Caudoviricetes	novel_family_18_of_novel_order_122_of_Caudoviricetes	novel_subfamily_0_of_Kyanoviridae||novel_family_18_of_novel_order_122_of_Caudoviricetes
5516_T_hifi_reads_s2418.ctg002432l||full	vOTU_2783	22820	22	dsDNAphage	Medium-quality	54.93	virus	Caudoviricetes	Cyanobiaceae	Cyanobiaceae	Rhodobacteraceae	Siphoviridae	ProkaryoteVirus	Duplodnaviria	Uroviricota	novel_order_62_of_Caudoviricetes	novel_family_2_of_novel_order_62_of_Caudoviricetes	novel_subfamily_0_of_novel_family_2_of_novel_order_62_of_Caudoviricetes
5516_U_hifi_reads_s2137.ctg002142l||full	vOTU_5198	22793	51	dsDNAphage	Low-quality	12.56	virus	Caudoviricetes	no_iphop_prediction	Cyanobiaceae	Synechococcaceae	Myoviridae	ProkaryoteVirus	Duplodnaviria	Uroviricota	novel_order_122_of_Caudoviricetes	novel_family_35_of_novel_order_122_of_Caudoviricetes	novel_subfamily_0_of_novel_family_35_of_novel_order_122_of_Caudoviricetes
4752_BW_run525_CCS_trimmed_deduplicated_s2898.ctg002899l||full	vOTU_136	22496	50	dsDNAphage	Low-quality	14.62	virus	Caudoviricetes	no_iphop_prediction	Geitlerinemaceae	Synechococcaceae	Myoviridae	ProkaryoteVirus	Duplodnaviria	Uroviricota	novel_order_65_of_Caudoviricetes	novel_family_1_of_novel_order_65_of_Caudoviricetes	novel_subfamily_0_of_novel_family_1_of_novel_order_65_of_Caudoviricetes||novel_family_0_of_novel_order_82_of_Caudoviricetes
4752_BW_run525_CCS_trimmed_deduplicated_s3199.ctg003200l||full	vOTU_151	19745	37	dsDNAphage	Low-quality	10.79	virus	Caudoviricetes	no_iphop_prediction	Cyanobiaceae	Synechococcaceae	Myoviridae	ProkaryoteVirus	Duplodnaviria	Uroviricota	novel_order_122_of_Caudoviricetes	novel_family_60_of_novel_order_122_of_Caudoviricetes	novel_subfamily_0_of_novel_family_60_of_novel_order_122_of_Caudoviricetes
4752_BW_run525_CCS_trimmed_deduplicated_s2779.ctg002780l||full	vOTU_122	18608	38	dsDNAphage	Low-quality	10	virus	Caudoviricetes	no_iphop_prediction	no_iphop_prediction	Synechococcaceae	Myoviridae	ProkaryoteVirus	Duplodnaviria	Uroviricota	novel_order_122_of_Caudoviricetes	novel_family_35_of_novel_order_122_of_Caudoviricetes	novel_subfamily_2_of_novel_family_35_of_novel_order_122_of_Caudoviricetes
5516.AF.hifi_reads_s4491.ctg004515l||full	vOTU_1200	14914	24	NCLDV	Low-quality	8.85	virus	Caudoviricetes	Cyanobiaceae	Cyanobiaceae	no_vpf_host_prediction	no_vpf_family_prediction	ProkaryoteVirus	No Realm	NA	NA	NA	NA
5516.L.hifi_reads_s225.ctg000226l||full	vOTU_1999	267696	358	dsDNAphage	Medium-quality	72.97	virus	Caudoviricetes	Thioglobaceae	Thioglobaceae	Enterobacteriaceae	Myoviridae	ProkaryoteVirus	Duplodnaviria	Uroviricota	novel_order_117_of_Caudoviricetes	novel_family_17_of_novel_order_117_of_Caudoviricetes	novel_subfamily_0_of_novel_family_22_of_novel_order_117_of_Caudoviricetes||novel_family_17_of_novel_order_117_of_Caudoviricetes
5068_N_run562_hifi_trimmed_deduplicated_s107.ctg000113l||full	vOTU_562	255186	302	dsDNAphage	High-quality	100	virus	Caudoviricetes	Methylophilaceae	Methylophilaceae	no_vpf_host_prediction	Myoviridae	ProkaryoteVirus	Duplodnaviria	Uroviricota	novel_order_107_of_Caudoviricetes	novel_family_4_of_novel_order_107_of_Caudoviricetes	novel_subfamily_0_of_novel_family_4_of_novel_order_107_of_Caudoviricetes||novel_family_7_of_novel_order_107_of_Caudoviricetes
5516.N.hifi_reads_s63.ctg000064l||full	vOTU_2379	162472	190	dsDNAphage	Low-quality	45.31	virus	Caudoviricetes	no_iphop_prediction	no_iphop_prediction	Enterobacteriaceae	Myoviridae	ProkaryoteVirus	Duplodnaviria	Uroviricota	novel_order_117_of_Caudoviricetes	novel_family_6_of_novel_order_117_of_Caudoviricetes	novel_subfamily_2_of_novel_family_6_of_novel_order_117_of_Caudoviricetes||novel_family_22_of_novel_order_117_of_Caudoviricetes
5516.AH.hifi_reads_s78.ctg000079l||full	vOTU_1469	148877	236	dsDNAphage	Low-quality	41.55	virus	Caudoviricetes	Methylophilaceae	Methylophilaceae	no_vpf_host_prediction	Myoviridae	ProkaryoteVirus	Duplodnaviria	Uroviricota	novel_order_122_of_Caudoviricetes	novel_family_26_of_novel_order_122_of_Caudoviricetes	novel_subfamily_0_of_novel_family_26_of_novel_order_122_of_Caudoviricetes
5068_M_run562_hifi_trimmed_deduplicated_s508.ctg000509l||full	vOTU_555	143045	189	dsDNAphage	Medium-quality	74.06	virus	Caudoviricetes	D2472	D2472	no_vpf_host_prediction	Myoviridae	ProkaryoteVirus	Duplodnaviria	Uroviricota	novel_order_122_of_Caudoviricetes	novel_family_57_of_novel_order_122_of_Caudoviricetes	novel_subfamily_1_of_novel_family_57_of_novel_order_122_of_Caudoviricetes
5516.N.hifi_reads_s129.ctg000131l||full	vOTU_2152	138165	174	dsDNAphage	Medium-quality	66.69	virus	Caudoviricetes	no_iphop_prediction	no_iphop_prediction	no_vpf_host_prediction	Myoviridae	ProkaryoteVirus	Duplodnaviria	Uroviricota	novel_order_122_of_Caudoviricetes	novel_family_37_of_novel_order_122_of_Caudoviricetes	novel_subfamily_0_of_novel_family_37_of_novel_order_122_of_Caudoviricetes||novel_family_50_of_novel_order_122_of_Caudoviricetes
5516.N.hifi_reads_s97.ctg000098l||full	vOTU_2431	123269	186	dsDNAphage	Medium-quality	59.5	virus	Caudoviricetes	Rhodobacteraceae	Rhodobacteraceae	no_vpf_host_prediction	Myoviridae	ProkaryoteVirus	Duplodnaviria	Uroviricota	novel_order_122_of_Caudoviricetes	novel_family_55_of_novel_order_122_of_Caudoviricetes	novel_subfamily_0_of_novel_family_55_of_novel_order_122_of_Caudoviricetes
5516_M_hifi_reads_s104.ctg000105l||full	vOTU_2517	119694	81	dsDNAphage	Low-quality	33.42	virus	Caudoviricetes	no_iphop_prediction	no_iphop_prediction	Enterobacteriaceae	Myoviridae	ProkaryoteVirus	Duplodnaviria	Uroviricota	novel_order_119_of_Caudoviricetes	novel_family_2_of_novel_order_119_of_Caudoviricetes	novel_subfamily_0_of_novel_family_8_of_novel_order_119_of_Caudoviricetes||novel_family_2_of_novel_order_119_of_Caudoviricetes
5516.C.hifi_reads_s379.ctg000380l||full	vOTU_1557	118224	189	dsDNAphage	Medium-quality	54.15	virus	Caudoviricetes	no_iphop_prediction	ARS21	no_vpf_host_prediction	Myoviridae	ProkaryoteVirus	Duplodnaviria	Uroviricota	novel_order_106_of_Caudoviricetes	novel_family_2_of_novel_order_106_of_Caudoviricetes	novel_subfamily_2_of_novel_family_2_of_novel_order_106_of_Caudoviricetes
5516.K.hifi_reads_s0.ctg000001l||full_1	vOTU_1846	118154	139	dsDNAphage	NA	NA	provirus	Caudoviricetes	JAAEPJ01	JAAEPJ01	Rhodothermaceae	Myoviridae	ProkaryoteVirus	NA	NA	NA	NA	NA
5516.AF.hifi_reads_s1418.ctg001428l||full	vOTU_994	116649	149	dsDNAphage	High-quality	100	virus	Caudoviricetes	Lachnospiraceae	Lachnospiraceae	no_vpf_host_prediction	no_vpf_family_prediction	ProkaryoteVirus	Duplodnaviria	Uroviricota	novel_order_75_of_Caudoviricetes	novel_family_25_of_novel_order_75_of_Caudoviricetes	novel_subfamily_0_of_novel_family_25_of_novel_order_75_of_Caudoviricetes||novel_family_4_of_novel_order_73_of_Caudoviricetes
5516.N.hifi_reads_s33.ctg000034l||full	vOTU_2326	114953	174	dsDNAphage	Medium-quality	51.66	virus	Caudoviricetes	no_iphop_prediction	BACL11	no_vpf_host_prediction	Myoviridae	ProkaryoteVirus	Duplodnaviria	Uroviricota	novel_order_112_of_Caudoviricetes	novel_family_2_of_novel_order_112_of_Caudoviricetes	novel_subfamily_0_of_novel_family_2_of_novel_order_112_of_Caudoviricetes
5068_N_run562_hifi_trimmed_deduplicated_s1643.ctg001698c||full	vOTU_578	111581	132	dsDNAphage	High-quality	99.47	virus	Caudoviricetes	JAAKFR01	JAAKFR01	Flavobacteriaceae	Podoviridae	ProkaryoteVirus	Duplodnaviria	Uroviricota	novel_order_84_of_Caudoviricetes	novel_family_2_of_novel_order_84_of_Caudoviricetes	novel_subfamily_0_of_novel_family_2_of_novel_order_84_of_Caudoviricetes
4752_BW_run525_CCS_trimmed_deduplicated_s257.ctg000258l||full	vOTU_109	108676	134	dsDNAphage	Low-quality	29.55	virus	Caudoviricetes	no_iphop_prediction	Pelagibacteraceae	Enterobacteriaceae	Myoviridae	ProkaryoteVirus	Duplodnaviria	Uroviricota	novel_order_119_of_Caudoviricetes	novel_family_7_of_novel_order_119_of_Caudoviricetes	novel_subfamily_0_of_novel_family_16_of_novel_order_119_of_Caudoviricetes||novel_family_7_of_novel_order_119_of_Caudoviricetes||novel_family_14_of_novel_order_119_of_Caudoviricetes
5514_V_hifi_reads_s239.ctg000240l||full	vOTU_702	106233	118	dsDNAphage	Medium-quality	85.36	virus	Caudoviricetes	UBA1096	UBA1096	no_vpf_host_prediction	no_vpf_family_prediction	ProkaryoteVirus	Duplodnaviria	Uroviricota	novel_order_75_of_Caudoviricetes	novel_family_15_of_novel_order_75_of_Caudoviricetes	novel_subfamily_0_of_novel_family_15_of_novel_order_75_of_Caudoviricetes
5516.A.hifi_reads_s181.ctg000183l||full_1	vOTU_757	105810	180	dsDNAphage	NA	NA	provirus	Caudoviricetes	no_iphop_prediction	no_iphop_prediction	Enterobacteriaceae	Myoviridae	ProkaryoteVirus	NA	NA	NA	NA	NA
5068_N_run562_hifi_trimmed_deduplicated_s189.ctg000202l||full	vOTU_4214	104336	170	dsDNAphage	Low-quality	30.08	virus	Caudoviricetes	no_iphop_prediction	no_iphop_prediction	no_vpf_host_prediction	Myoviridae	ProkaryoteVirus	Duplodnaviria	Uroviricota	novel_order_117_of_Caudoviricetes	novel_family_5_of_novel_order_117_of_Caudoviricetes	novel_subfamily_0_of_novel_family_5_of_novel_order_117_of_Caudoviricetes
5516.L.hifi_reads_s200.ctg000201l||full	vOTU_1975	99555	138	dsDNAphage	High-quality	100	virus	Caudoviricetes	no_iphop_prediction	Flavobacteriaceae	Flavobacteriaceae	Podoviridae	ProkaryoteVirus	Duplodnaviria	Uroviricota	novel_order_90_of_Caudoviricetes	novel_family_24_of_novel_order_90_of_Caudoviricetes	novel_subfamily_0_of_novel_family_24_of_novel_order_90_of_Caudoviricetes||novel_family_25_of_novel_order_90_of_Caudoviricetes||novel_family_3_of_novel_order_90_of_Caudoviricetes||novel_family_15_of_novel_order_90_of_Caudoviricetes
5516.E.hifi_reads_s352.ctg000353l||full	vOTU_1646	98374	110	dsDNAphage	Low-quality	48.43	virus	Caudoviricetes	no_iphop_prediction	no_iphop_prediction	no_vpf_host_prediction	Myoviridae	ProkaryoteVirus	Duplodnaviria	Uroviricota	novel_order_107_of_Caudoviricetes	novel_family_7_of_novel_order_107_of_Caudoviricetes	novel_subfamily_0_of_novel_family_7_of_novel_order_107_of_Caudoviricetes
5516.L.hifi_reads_s422.ctg000426l||full	vOTU_2046	95726	123	dsDNAphage	Medium-quality	51.47	virus	Caudoviricetes	no_iphop_prediction	Poseidoniaceae	no_vpf_host_prediction	Myoviridae	ProkaryoteVirus	Duplodnaviria	Uroviricota	novel_order_107_of_Caudoviricetes	novel_family_4_of_novel_order_107_of_Caudoviricetes	novel_subfamily_0_of_novel_family_4_of_novel_order_107_of_Caudoviricetes||novel_family_7_of_novel_order_107_of_Caudoviricetes
5516.L.hifi_reads_s80.ctg000081l||full	vOTU_2079	95710	124	dsDNAphage	Low-quality	11.22	virus	Caudoviricetes	Akkermansiaceae	Akkermansiaceae	no_vpf_host_prediction	Myoviridae	ProkaryoteVirus	Duplodnaviria	Uroviricota	novel_order_117_of_Caudoviricetes	novel_family_22_of_novel_order_117_of_Caudoviricetes	novel_subfamily_2_of_novel_family_6_of_novel_order_117_of_Caudoviricetes||novel_family_22_of_novel_order_117_of_Caudoviricetes
5516.L.hifi_reads_s405.ctg000408l||full	vOTU_2043	95225	148	dsDNAphage	Low-quality	36.82	virus	Caudoviricetes	UBA1924	UBA1924	no_vpf_host_prediction	Myoviridae	ProkaryoteVirus	Duplodnaviria	Uroviricota	novel_order_113_of_Caudoviricetes	novel_family_0_of_novel_order_113_of_Caudoviricetes	novel_subfamily_0_of_novel_family_0_of_novel_order_113_of_Caudoviricetes
5516.AF.hifi_reads_s231.ctg000233l||full	vOTU_1054	94962	146	dsDNAphage	Low-quality	27.14	virus	Caudoviricetes	no_iphop_prediction	Rhodobacteraceae	Enterobacteriaceae	Myoviridae	ProkaryoteVirus	Duplodnaviria	Uroviricota	novel_order_117_of_Caudoviricetes	novel_family_16_of_novel_order_117_of_Caudoviricetes	novel_subfamily_0_of_novel_family_16_of_novel_order_117_of_Caudoviricetes
4752_CF_run525_CCS_trimmed_deduplicated_s9480.ctg009482l||full	vOTU_3073	92795	112	dsDNAphage	Low-quality	43.29	virus	Caudoviricetes	HTCC2089	HTCC2089	no_vpf_host_prediction	Myoviridae	ProkaryoteVirus	Duplodnaviria	Uroviricota	novel_order_66_of_Caudoviricetes	novel_family_20_of_novel_order_66_of_Caudoviricetes	novel_subfamily_0_of_novel_family_20_of_novel_order_66_of_Caudoviricetes
5516.N.hifi_reads_s537.ctg000543l||full	vOTU_2360	89081	129	dsDNAphage	Low-quality	24.85	virus	Caudoviricetes	no_iphop_prediction	no_iphop_prediction	Enterobacteriaceae	Myoviridae	ProkaryoteVirus	Duplodnaviria	Uroviricota	novel_order_117_of_Caudoviricetes	novel_family_7_of_novel_order_117_of_Caudoviricetes	novel_subfamily_0_of_novel_family_7_of_novel_order_117_of_Caudoviricetes||novel_family_6_of_novel_order_117_of_Caudoviricetes
5516_M_hifi_reads_s124.ctg000125l||full	vOTU_2531	87483	151	dsDNAphage	Low-quality	4.41	virus	Caudoviricetes	no_iphop_prediction	Pelagibacteraceae	no_vpf_host_prediction	no_vpf_family_prediction	EukaryoteVirus	Duplodnaviria	Uroviricota	novel_order_72_of_Caudoviricetes	novel_family_9_of_novel_order_72_of_Caudoviricetes	novel_subfamily_0_of_novel_family_9_of_novel_order_72_of_Caudoviricetes
5516.N.hifi_reads_s729.ctg000737l||full	vOTU_2396	86794	108	dsDNAphage	High-quality	100	virus	Caudoviricetes	Akkermansiaceae	Akkermansiaceae	no_vpf_host_prediction	no_vpf_family_prediction	ProkaryoteVirus	Duplodnaviria	Uroviricota	novel_order_70_of_Caudoviricetes	novel_family_0_of_novel_order_70_of_Caudoviricetes	novel_subfamily_0_of_novel_family_0_of_novel_order_70_of_Caudoviricetes
5068_L_run562_hifi_trimmed_deduplicated_s73.ctg000077c||full	vOTU_3208	86592	128	dsDNAphage	High-quality	94.4	virus	Caudoviricetes	no_iphop_prediction	Akkermansiaceae	Flavobacteriaceae	Podoviridae	ProkaryoteVirus	Duplodnaviria	Uroviricota	novel_order_90_of_Caudoviricetes	novel_family_24_of_novel_order_90_of_Caudoviricetes	novel_subfamily_0_of_novel_family_24_of_novel_order_90_of_Caudoviricetes||novel_family_25_of_novel_order_90_of_Caudoviricetes||novel_family_3_of_novel_order_90_of_Caudoviricetes||novel_family_15_of_novel_order_90_of_Caudoviricetes
5516.AG.hifi_reads_s218.ctg000219l||full	vOTU_4272	85097	109	dsDNAphage	Low-quality	41.3	virus	Caudoviricetes	Porticoccaceae	Porticoccaceae	no_vpf_host_prediction	no_vpf_family_prediction	ProkaryoteVirus	Duplodnaviria	Uroviricota	novel_order_114_of_Caudoviricetes	novel_family_2_of_novel_order_114_of_Caudoviricetes	novel_subfamily_0_of_novel_family_2_of_novel_order_114_of_Caudoviricetes||novel_family_1_of_novel_order_114_of_Caudoviricetes
5516.L.hifi_reads_s288.ctg000290l||full	vOTU_2027	84010	114	dsDNAphage	Medium-quality	80.84	virus	Caudoviricetes	Poseidoniaceae	Poseidoniaceae	no_vpf_host_prediction	no_vpf_family_prediction	ProkaryoteVirus	Duplodnaviria	Uroviricota	novel_order_127_of_Caudoviricetes	novel_family_6_of_novel_order_127_of_Caudoviricetes	novel_subfamily_0_of_novel_family_6_of_novel_order_127_of_Caudoviricetes||novel_family_3_of_novel_order_127_of_Caudoviricetes||novel_family_1_of_novel_order_127_of_Caudoviricetes
5516.AH.hifi_reads_s1988.ctg001991l||full	vOTU_1333	83261	123	dsDNAphage	Low-quality	7.94	virus	Caudoviricetes	Pelagibacteraceae	Pelagibacteraceae	no_vpf_host_prediction	Podoviridae	ProkaryoteVirus	Duplodnaviria	Uroviricota	novel_order_72_of_Caudoviricetes	novel_family_33_of_novel_order_72_of_Caudoviricetes	novel_subfamily_0_of_novel_family_33_of_novel_order_72_of_Caudoviricetes||novel_family_32_of_novel_order_72_of_Caudoviricetes||novel_family_4_of_novel_order_113_of_Caudoviricetes
5516_R_hifi_reads_s573.ctg000574l||full	vOTU_4496	83175	98	dsDNAphage	High-quality	100	virus	Caudoviricetes	no_iphop_prediction	no_iphop_prediction	Flavobacteriaceae	Podoviridae	ProkaryoteVirus	Duplodnaviria	Uroviricota	novel_order_90_of_Caudoviricetes	novel_family_24_of_novel_order_90_of_Caudoviricetes	novel_subfamily_0_of_novel_family_24_of_novel_order_90_of_Caudoviricetes||novel_family_25_of_novel_order_90_of_Caudoviricetes||novel_family_3_of_novel_order_90_of_Caudoviricetes||novel_family_15_of_novel_order_90_of_Caudoviricetes
5516.G.hifi_reads_s1022.ctg001035l||full	vOTU_1710	78540	112	dsDNAphage	Low-quality	21.92	virus	Caudoviricetes	no_iphop_prediction	no_iphop_prediction	Enterobacteriaceae	Myoviridae	ProkaryoteVirus	Duplodnaviria	Uroviricota	novel_order_117_of_Caudoviricetes	novel_family_22_of_novel_order_117_of_Caudoviricetes	novel_subfamily_0_of_novel_family_22_of_novel_order_117_of_Caudoviricetes
5068_N_run562_hifi_trimmed_deduplicated_s2620.ctg002707l||full_1	vOTU_608	78489	96	dsDNAphage	NA	NA	provirus	Caudoviricetes	UBA7430	UBA7430	Enterobacteriaceae	Myoviridae	ProkaryoteVirus	NA	NA	NA	NA	NA
5516.AF.hifi_reads_s311.ctg000314l||full	vOTU_1123	78151	81	dsDNAphage	Low-quality	22.3	virus	Caudoviricetes	no_iphop_prediction	Pelagibacteraceae	Enterobacteriaceae	Myoviridae	EukaryoteVirus	Duplodnaviria	Uroviricota	novel_order_119_of_Caudoviricetes	novel_family_7_of_novel_order_119_of_Caudoviricetes	novel_subfamily_0_of_novel_family_16_of_novel_order_119_of_Caudoviricetes||novel_family_7_of_novel_order_119_of_Caudoviricetes||novel_family_14_of_novel_order_119_of_Caudoviricetes
5516.J.hifi_reads_s194.ctg000197l||full	vOTU_4360	78091	99	dsDNAphage	High-quality	100	virus	Caudoviricetes	no_iphop_prediction	Desulfolunaceae	Flavobacteriaceae	Podoviridae	ProkaryoteVirus	Duplodnaviria	Uroviricota	novel_order_90_of_Caudoviricetes	novel_family_24_of_novel_order_90_of_Caudoviricetes	novel_subfamily_0_of_novel_family_24_of_novel_order_90_of_Caudoviricetes||novel_family_25_of_novel_order_90_of_Caudoviricetes||novel_family_3_of_novel_order_90_of_Caudoviricetes||novel_family_15_of_novel_order_90_of_Caudoviricetes
5068_N_run562_hifi_trimmed_deduplicated_s617.ctg000642c||full	vOTU_688	76617	125	dsDNAphage	High-quality	100	virus	Caudoviricetes	Flavobacteriaceae	Flavobacteriaceae	no_vpf_host_prediction	Podoviridae	ProkaryoteVirus	Duplodnaviria	Uroviricota	novel_order_72_of_Caudoviricetes	novel_family_33_of_novel_order_72_of_Caudoviricetes	novel_subfamily_0_of_novel_family_33_of_novel_order_72_of_Caudoviricetes||novel_family_30_of_novel_order_72_of_Caudoviricetes
5516.I.hifi_reads_s220.ctg000222l||full	vOTU_4320	76240	87	dsDNAphage	High-quality	93.31	virus	Caudoviricetes	no_iphop_prediction	no_iphop_prediction	Flavobacteriaceae	Podoviridae	ProkaryoteVirus	Duplodnaviria	Uroviricota	Crassvirales	novel_family_9_of_Crassvirales	novel_subfamily_0_of_novel_family_9_of_Crassvirales
5516.L.hifi_reads_s528.ctg000536l||full	vOTU_2057	76141	77	dsDNAphage	Low-quality	20.36	virus	Caudoviricetes	Flavobacteriaceae	Flavobacteriaceae	Enterobacteriaceae	Myoviridae	ProkaryoteVirus	Duplodnaviria	Uroviricota	novel_order_117_of_Caudoviricetes	novel_family_7_of_novel_order_117_of_Caudoviricetes	novel_subfamily_0_of_novel_family_7_of_novel_order_117_of_Caudoviricetes||novel_family_6_of_novel_order_117_of_Caudoviricetes
5516_M_hifi_reads_s1308.ctg001311l||full	vOTU_2536	75756	116	dsDNAphage	Medium-quality	85.82	virus	Caudoviricetes	no_iphop_prediction	no_iphop_prediction	no_vpf_host_prediction	Podoviridae	ProkaryoteVirus	Duplodnaviria	Uroviricota	novel_order_72_of_Caudoviricetes	novel_family_20_of_novel_order_72_of_Caudoviricetes	novel_subfamily_0_of_novel_family_20_of_novel_order_72_of_Caudoviricetes
4752_CF_run525_CCS_trimmed_deduplicated_s3715.ctg003716l||full	vOTU_3644	74769	76	dsDNAphage	Low-quality	48.38	virus	Caudoviricetes	no_iphop_prediction	no_iphop_prediction	no_vpf_host_prediction	no_vpf_family_prediction	ProkaryoteVirus	Duplodnaviria	Uroviricota	novel_order_98_of_Caudoviricetes	novel_family_2_of_novel_order_98_of_Caudoviricetes	novel_subfamily_0_of_novel_family_2_of_novel_order_98_of_Caudoviricetes
5516.AH.hifi_reads_s260.ctg000261l||full	vOTU_4286	74684	76	dsDNAphage	Low-quality	20.36	virus	Caudoviricetes	no_iphop_prediction	no_iphop_prediction	Enterobacteriaceae	Myoviridae	ProkaryoteVirus	Duplodnaviria	Uroviricota	novel_order_119_of_Caudoviricetes	novel_family_2_of_novel_order_119_of_Caudoviricetes	novel_subfamily_0_of_novel_family_2_of_novel_order_119_of_Caudoviricetes||novel_family_7_of_novel_order_119_of_Caudoviricetes
5516_U_hifi_reads_s289.ctg000290c||full	vOTU_5248	74509	90	dsDNAphage	High-quality	100	virus	Caudoviricetes	Vibrionaceae	Vibrionaceae	no_vpf_host_prediction	Podoviridae	ProkaryoteVirus	Duplodnaviria	Uroviricota	novel_order_124_of_Caudoviricetes	novel_family_1_of_novel_order_124_of_Caudoviricetes	novel_subfamily_0_of_novel_family_1_of_novel_order_124_of_Caudoviricetes
5516.B.hifi_reads_s921.ctg000925l||full	vOTU_1539	72804	112	dsDNAphage	Low-quality	40.5	virus	Caudoviricetes	Pseudohongiellaceae	Pseudohongiellaceae	no_vpf_host_prediction	Myoviridae	ProkaryoteVirus	Duplodnaviria	Uroviricota	novel_order_122_of_Caudoviricetes	novel_family_18_of_novel_order_122_of_Caudoviricetes	novel_subfamily_0_of_Kyanoviridae||novel_family_18_of_novel_order_122_of_Caudoviricetes||novel_family_13_of_novel_order_122_of_Caudoviricetes||novel_family_6_of_novel_order_122_of_Caudoviricetes||novel_family_16_of_novel_order_122_of_Caudoviricetes||novel_family_5_of_novel_order_122_of_Caudoviricetes||novel_family_12_of_novel_order_122_of_Caudoviricetes
5516.D.hifi_reads_s1734.ctg001735l||full	vOTU_1583	71891	121	dsDNAphage	Low-quality	40.02	virus	Caudoviricetes	Porticoccaceae	Porticoccaceae	no_vpf_host_prediction	no_vpf_family_prediction	ProkaryoteVirus	Duplodnaviria	Uroviricota	novel_order_122_of_Caudoviricetes	novel_family_18_of_novel_order_122_of_Caudoviricetes	novel_subfamily_0_of_novel_family_48_of_novel_order_122_of_Caudoviricetes||novel_family_16_of_novel_order_122_of_Caudoviricetes||novel_family_18_of_novel_order_122_of_Caudoviricetes||novel_family_47_of_novel_order_122_of_Caudoviricetes
5516.N.hifi_reads_s1081.ctg001092c||full	vOTU_2113	71236	94	dsDNAphage	High-quality	100	virus	Caudoviricetes	no_iphop_prediction	Flavobacteriaceae	Flavobacteriaceae	Podoviridae	ProkaryoteVirus	Duplodnaviria	Uroviricota	novel_order_90_of_Caudoviricetes	novel_family_24_of_novel_order_90_of_Caudoviricetes	novel_subfamily_0_of_novel_family_24_of_novel_order_90_of_Caudoviricetes||novel_family_25_of_novel_order_90_of_Caudoviricetes||novel_family_3_of_novel_order_90_of_Caudoviricetes||novel_family_15_of_novel_order_90_of_Caudoviricetes
5516_T_hifi_reads_s10.ctg000011l||full_1	vOTU_2673	71114	117	dsDNAphage	NA	NA	provirus	Caudoviricetes	UBA1268	UBA1268	no_vpf_host_prediction	Myoviridae	ProkaryoteVirus	NA	NA	NA	NA	NA
5516.L.hifi_reads_s340.ctg000342l||full	vOTU_2036	70524	108	dsDNAphage	High-quality	100	virus	Caudoviricetes	Flavobacteriaceae	Flavobacteriaceae	no_vpf_host_prediction	Podoviridae	ProkaryoteVirus	Duplodnaviria	Uroviricota	novel_order_66_of_Caudoviricetes	novel_family_8_of_novel_order_66_of_Caudoviricetes	novel_subfamily_3_of_novel_family_8_of_novel_order_66_of_Caudoviricetes
5516.L.hifi_reads_s186.ctg000187l||full	vOTU_1962	70384	78	dsDNAphage	Low-quality	19.07	virus	Caudoviricetes	no_iphop_prediction	no_iphop_prediction	Enterobacteriaceae	Myoviridae	ProkaryoteVirus	Duplodnaviria	Uroviricota	novel_order_119_of_Caudoviricetes	novel_family_7_of_novel_order_119_of_Caudoviricetes	novel_subfamily_0_of_novel_family_16_of_novel_order_119_of_Caudoviricetes||novel_family_7_of_novel_order_119_of_Caudoviricetes||novel_family_14_of_novel_order_119_of_Caudoviricetes
5516.AF.hifi_reads_s2812.ctg002829l||full	vOTU_1094	70108	101	dsDNAphage	High-quality	100	virus	Caudoviricetes	no_iphop_prediction	no_iphop_prediction	Enterobacteriaceae	no_vpf_family_prediction	ProkaryoteVirus	Duplodnaviria	Uroviricota	novel_order_75_of_Caudoviricetes	novel_family_4_of_novel_order_75_of_Caudoviricetes	novel_subfamily_1_of_novel_family_4_of_novel_order_75_of_Caudoviricetes
5516.N.hifi_reads_s478.ctg000483l||full	vOTU_2352	69820	76	dsDNAphage	Low-quality	30.33	virus	Caudoviricetes	D2472	D2472	no_vpf_host_prediction	no_vpf_family_prediction	ProkaryoteVirus	Duplodnaviria	Uroviricota	novel_order_90_of_Caudoviricetes	novel_family_3_of_novel_order_90_of_Caudoviricetes	novel_subfamily_0_of_novel_family_3_of_novel_order_90_of_Caudoviricetes
5516.A.hifi_reads_s775.ctg000785l||full	vOTU_861	69542	122	dsDNAphage	High-quality	100	virus	Caudoviricetes	Flavobacteriaceae	Flavobacteriaceae	no_vpf_host_prediction	no_vpf_family_prediction	ProkaryoteVirus	Duplodnaviria	Uroviricota	novel_order_75_of_Caudoviricetes	novel_family_34_of_novel_order_75_of_Caudoviricetes	novel_subfamily_0_of_novel_family_32_of_novel_order_75_of_Caudoviricetes||novel_family_40_of_novel_order_75_of_Caudoviricetes||novel_family_41_of_novel_order_75_of_Caudoviricetes||novel_family_34_of_novel_order_75_of_Caudoviricetes
4752_BW_run525_CCS_trimmed_deduplicated_s1128.ctg001129l||full	vOTU_9	69421	112	dsDNAphage	Low-quality	33.51	virus	Caudoviricetes	no_iphop_prediction	no_iphop_prediction	no_vpf_host_prediction	Myoviridae	ProkaryoteVirus	Duplodnaviria	Uroviricota	novel_order_122_of_Caudoviricetes	novel_family_54_of_novel_order_122_of_Caudoviricetes	novel_subfamily_1_of_novel_family_54_of_novel_order_122_of_Caudoviricetes
4752_CP_run525_CCS_trimmed_deduplicated_s61.ctg000062l||full	vOTU_4135	68946	54	dsDNAphage	Medium-quality	61.04	virus	Caudoviricetes	Flavobacteriaceae	Flavobacteriaceae	no_vpf_host_prediction	no_vpf_family_prediction	ProkaryoteVirus	No Realm	NA	NA	NA	NA
5516.N.hifi_reads_s256.ctg000260l||full	vOTU_2302	68931	102	dsDNAphage	Low-quality	44.65	virus	Caudoviricetes	ARS21	ARS21	no_vpf_host_prediction	Myoviridae	ProkaryoteVirus	Duplodnaviria	Uroviricota	novel_order_122_of_Caudoviricetes	novel_family_47_of_novel_order_122_of_Caudoviricetes	novel_subfamily_2_of_novel_family_47_of_novel_order_122_of_Caudoviricetes
5516.N.hifi_reads_s335.ctg000339l||full	vOTU_2327	68709	87	dsDNAphage	High-quality	100	virus	Caudoviricetes	no_iphop_prediction	no_iphop_prediction	Flavobacteriaceae	Podoviridae	ProkaryoteVirus	Duplodnaviria	Uroviricota	novel_order_90_of_Caudoviricetes	novel_family_24_of_novel_order_90_of_Caudoviricetes	novel_subfamily_0_of_novel_family_24_of_novel_order_90_of_Caudoviricetes||novel_family_25_of_novel_order_90_of_Caudoviricetes||novel_family_3_of_novel_order_90_of_Caudoviricetes||novel_family_15_of_novel_order_90_of_Caudoviricetes
5516.F.hifi_reads_s2131.ctg002132l||full	vOTU_1678	68397	89	dsDNAphage	Low-quality	20.02	virus	Caudoviricetes	no_iphop_prediction	GCA-002718135	no_vpf_host_prediction	Myoviridae	ProkaryoteVirus	Duplodnaviria	Uroviricota	novel_order_122_of_Caudoviricetes	novel_family_18_of_novel_order_122_of_Caudoviricetes	novel_subfamily_0_of_Kyanoviridae||novel_family_18_of_novel_order_122_of_Caudoviricetes||novel_family_13_of_novel_order_122_of_Caudoviricetes||novel_family_6_of_novel_order_122_of_Caudoviricetes||novel_family_16_of_novel_order_122_of_Caudoviricetes||novel_family_5_of_novel_order_122_of_Caudoviricetes||novel_family_12_of_novel_order_122_of_Caudoviricetes
5516.AE.hifi_reads_s1230.ctg001258l||full	vOTU_892	68115	61	dsDNAphage	Medium-quality	66.19	virus	Caudoviricetes	no_iphop_prediction	Burkholderiaceae_C	no_vpf_host_prediction	no_vpf_family_prediction	ProkaryoteVirus	Duplodnaviria	Uroviricota	novel_order_127_of_Caudoviricetes	novel_family_6_of_novel_order_127_of_Caudoviricetes	novel_subfamily_0_of_novel_family_6_of_novel_order_127_of_Caudoviricetes||novel_family_3_of_novel_order_127_of_Caudoviricetes||novel_family_1_of_novel_order_127_of_Caudoviricetes
5516.N.hifi_reads_s587.ctg000594l||full	vOTU_2372	68037	89	dsDNAphage	High-quality	100	virus	Caudoviricetes	no_iphop_prediction	GCA-2711565	Flavobacteriaceae	Podoviridae	ProkaryoteVirus	Duplodnaviria	Uroviricota	novel_order_90_of_Caudoviricetes	novel_family_24_of_novel_order_90_of_Caudoviricetes	novel_subfamily_0_of_novel_family_24_of_novel_order_90_of_Caudoviricetes||novel_family_25_of_novel_order_90_of_Caudoviricetes||novel_family_3_of_novel_order_90_of_Caudoviricetes||novel_family_15_of_novel_order_90_of_Caudoviricetes
5516.N.hifi_reads_s91.ctg000092l||full	vOTU_2422	67667	83	dsDNAphage	High-quality	100	virus	Caudoviricetes	no_iphop_prediction	Pseudohongiellaceae	Flavobacteriaceae	Podoviridae	ProkaryoteVirus	Duplodnaviria	Uroviricota	novel_order_90_of_Caudoviricetes	novel_family_24_of_novel_order_90_of_Caudoviricetes	novel_subfamily_0_of_novel_family_24_of_novel_order_90_of_Caudoviricetes||novel_family_25_of_novel_order_90_of_Caudoviricetes||novel_family_3_of_novel_order_90_of_Caudoviricetes||novel_family_15_of_novel_order_90_of_Caudoviricetes
5516.A.hifi_reads_s319.ctg000325l||full	vOTU_822	67535	99	dsDNAphage	Low-quality	19.07	virus	Caudoviricetes	Pelagibacteraceae	Pelagibacteraceae	Enterobacteriaceae	Myoviridae	ProkaryoteVirus	Duplodnaviria	Uroviricota	novel_order_117_of_Caudoviricetes	novel_family_6_of_novel_order_117_of_Caudoviricetes	novel_subfamily_0_of_novel_family_7_of_novel_order_117_of_Caudoviricetes||novel_family_6_of_novel_order_117_of_Caudoviricetes||novel_family_2_of_novel_order_119_of_Caudoviricetes
5516.E.hifi_reads_s958.ctg000959l||full	vOTU_1661	67044	82	dsDNAphage	Low-quality	37.36	virus	Caudoviricetes	no_iphop_prediction	SAR86	no_vpf_host_prediction	Myoviridae	ProkaryoteVirus	Duplodnaviria	Uroviricota	novel_order_122_of_Caudoviricetes	novel_family_18_of_novel_order_122_of_Caudoviricetes	novel_subfamily_0_of_Kyanoviridae||novel_family_18_of_novel_order_122_of_Caudoviricetes||novel_family_13_of_novel_order_122_of_Caudoviricetes||novel_family_6_of_novel_order_122_of_Caudoviricetes||novel_family_16_of_novel_order_122_of_Caudoviricetes||novel_family_5_of_novel_order_122_of_Caudoviricetes||novel_family_12_of_novel_order_122_of_Caudoviricetes
5516.L.hifi_reads_s1169.ctg001191c||full	vOTU_1901	66758	93	dsDNAphage	High-quality	100	virus	Caudoviricetes	no_iphop_prediction	no_iphop_prediction	Flavobacteriaceae	Podoviridae	ProkaryoteVirus	Duplodnaviria	Uroviricota	novel_order_90_of_Caudoviricetes	novel_family_24_of_novel_order_90_of_Caudoviricetes	novel_subfamily_0_of_novel_family_24_of_novel_order_90_of_Caudoviricetes||novel_family_25_of_novel_order_90_of_Caudoviricetes||novel_family_3_of_novel_order_90_of_Caudoviricetes||novel_family_15_of_novel_order_90_of_Caudoviricetes
5516.B.hifi_reads_s1185.ctg001189l||full	vOTU_1498	66605	96	dsDNAphage	Low-quality	21.58	virus	Caudoviricetes	no_iphop_prediction	no_iphop_prediction	no_vpf_host_prediction	no_vpf_family_prediction	ProkaryoteVirus	Duplodnaviria	Uroviricota	novel_order_122_of_Caudoviricetes	novel_family_47_of_novel_order_122_of_Caudoviricetes	novel_subfamily_2_of_novel_family_47_of_novel_order_122_of_Caudoviricetes
5516.I.hifi_reads_s536.ctg000552c||full	vOTU_4014	65983	98	dsDNAphage	High-quality	100	virus	Caudoviricetes	no_iphop_prediction	no_iphop_prediction	Flavobacteriaceae	Podoviridae	ProkaryoteVirus	Duplodnaviria	Uroviricota	novel_order_90_of_Caudoviricetes	novel_family_24_of_novel_order_90_of_Caudoviricetes	novel_subfamily_0_of_novel_family_24_of_novel_order_90_of_Caudoviricetes||novel_family_25_of_novel_order_90_of_Caudoviricetes||novel_family_3_of_novel_order_90_of_Caudoviricetes||novel_family_15_of_novel_order_90_of_Caudoviricetes
5068_N_run562_hifi_trimmed_deduplicated_s437.ctg000457l||full	vOTU_653	65876	93	dsDNAphage	Low-quality	20.65	virus	Caudoviricetes	no_iphop_prediction	Porticoccaceae	no_vpf_host_prediction	Myoviridae	ProkaryoteVirus	Duplodnaviria	Uroviricota	novel_order_117_of_Caudoviricetes	novel_family_9_of_novel_order_117_of_Caudoviricetes	novel_subfamily_1_of_novel_family_9_of_novel_order_117_of_Caudoviricetes
5516.N.hifi_reads_s431.ctg000436l||full	vOTU_2345	65774	68	dsDNAphage	Medium-quality	59.3	virus	Caudoviricetes	AG-339-G14	AG-339-G14	no_vpf_host_prediction	Myoviridae	ProkaryoteVirus	Duplodnaviria	Uroviricota	novel_order_99_of_Caudoviricetes	novel_family_6_of_novel_order_99_of_Caudoviricetes	novel_subfamily_0_of_novel_family_6_of_novel_order_99_of_Caudoviricetes
5516.AF.hifi_reads_s603.ctg000608l||full	vOTU_1231	65708	102	dsDNAphage	High-quality	100	virus	Caudoviricetes	no_iphop_prediction	no_iphop_prediction	no_vpf_host_prediction	no_vpf_family_prediction	ProkaryoteVirus	Duplodnaviria	Uroviricota	novel_order_75_of_Caudoviricetes	novel_family_24_of_novel_order_75_of_Caudoviricetes	novel_subfamily_0_of_novel_family_24_of_novel_order_75_of_Caudoviricetes||novel_family_3_of_novel_order_75_of_Caudoviricetes||novel_family_11_of_novel_order_75_of_Caudoviricetes
5516.F.hifi_reads_s881.ctg000882l||full	vOTU_1703	65609	76	dsDNAphage	Low-quality	36.55	virus	Caudoviricetes	SAR86	SAR86	no_vpf_host_prediction	Myoviridae	ProkaryoteVirus	Duplodnaviria	Uroviricota	novel_order_122_of_Caudoviricetes	novel_family_18_of_novel_order_122_of_Caudoviricetes	novel_subfamily_0_of_Kyanoviridae||novel_family_18_of_novel_order_122_of_Caudoviricetes||novel_family_13_of_novel_order_122_of_Caudoviricetes||novel_family_6_of_novel_order_122_of_Caudoviricetes||novel_family_16_of_novel_order_122_of_Caudoviricetes||novel_family_5_of_novel_order_122_of_Caudoviricetes||novel_family_12_of_novel_order_122_of_Caudoviricetes
5068_C_run562_hifi_trimmed_deduplicated_s1260.ctg001262l||full	vOTU_288	65522	79	dsDNAphage	Low-quality	34.62	virus	Caudoviricetes	no_iphop_prediction	no_iphop_prediction	Flavobacteriaceae	Podoviridae	ProkaryoteVirus	Duplodnaviria	Uroviricota	novel_order_90_of_Caudoviricetes	novel_family_25_of_novel_order_90_of_Caudoviricetes	novel_subfamily_0_of_novel_family_25_of_novel_order_90_of_Caudoviricetes||novel_family_15_of_novel_order_90_of_Caudoviricetes||novel_family_26_of_novel_order_90_of_Caudoviricetes
5516.N.hifi_reads_s545.ctg000551l||full	vOTU_5172	64591	73	dsDNAphage	Low-quality	29.22	virus	Caudoviricetes	no_iphop_prediction	no_iphop_prediction	Synechococcaceae	Myoviridae	ProkaryoteVirus	Duplodnaviria	Uroviricota	novel_order_122_of_Caudoviricetes	novel_family_32_of_novel_order_122_of_Caudoviricetes	novel_subfamily_0_of_Kyanoviridae||novel_family_18_of_novel_order_122_of_Caudoviricetes||novel_family_32_of_novel_order_122_of_Caudoviricetes
5516.S.hifi_reads_s253.ctg000261l||full	vOTU_2474	64385	110	dsDNAphage	Low-quality	23.81	virus	Caudoviricetes	no_iphop_prediction	no_iphop_prediction	no_vpf_host_prediction	Myoviridae	ProkaryoteVirus	Duplodnaviria	Uroviricota	novel_order_122_of_Caudoviricetes	novel_family_37_of_novel_order_122_of_Caudoviricetes	novel_subfamily_0_of_novel_family_37_of_novel_order_122_of_Caudoviricetes
5516.N.hifi_reads_s92.ctg000093l||full	vOTU_2424	63241	82	dsDNAphage	High-quality	98.27	virus	Caudoviricetes	no_iphop_prediction	Flavobacteriaceae	Flavobacteriaceae	Podoviridae	ProkaryoteVirus	Duplodnaviria	Uroviricota	novel_order_90_of_Caudoviricetes	novel_family_24_of_novel_order_90_of_Caudoviricetes	novel_subfamily_0_of_novel_family_24_of_novel_order_90_of_Caudoviricetes||novel_family_25_of_novel_order_90_of_Caudoviricetes||novel_family_3_of_novel_order_90_of_Caudoviricetes||novel_family_15_of_novel_order_90_of_Caudoviricetes
5516.J.hifi_reads_s456.ctg000459l||full	vOTU_4372	63149	61	dsDNAphage	Medium-quality	64.15	virus	Caudoviricetes	no_iphop_prediction	no_iphop_prediction	Flavobacteriaceae	Podoviridae	ProkaryoteVirus	Duplodnaviria	Uroviricota	novel_order_90_of_Caudoviricetes	novel_family_25_of_novel_order_90_of_Caudoviricetes	novel_subfamily_0_of_novel_family_25_of_novel_order_90_of_Caudoviricetes||novel_family_15_of_novel_order_90_of_Caudoviricetes||novel_family_26_of_novel_order_90_of_Caudoviricetes
5516.L.hifi_reads_s183.ctg000184c||full	vOTU_4428	63110	86	dsDNAphage	High-quality	98.08	virus	Caudoviricetes	no_iphop_prediction	Flavobacteriaceae	Flavobacteriaceae	Podoviridae	ProkaryoteVirus	Duplodnaviria	Uroviricota	novel_order_90_of_Caudoviricetes	novel_family_24_of_novel_order_90_of_Caudoviricetes	novel_subfamily_0_of_novel_family_24_of_novel_order_90_of_Caudoviricetes||novel_family_25_of_novel_order_90_of_Caudoviricetes||novel_family_3_of_novel_order_90_of_Caudoviricetes||novel_family_15_of_novel_order_90_of_Caudoviricetes
5516.N.hifi_reads_s1688.ctg001707l||full	vOTU_2201	63077	110	dsDNAphage	Low-quality	24.34	virus	Caudoviricetes	Porticoccaceae	Porticoccaceae	no_vpf_host_prediction	Myoviridae	ProkaryoteVirus	Duplodnaviria	Uroviricota	novel_order_122_of_Caudoviricetes	novel_family_28_of_novel_order_122_of_Caudoviricetes	novel_subfamily_0_of_novel_family_28_of_novel_order_122_of_Caudoviricetes||novel_family_47_of_novel_order_122_of_Caudoviricetes||novel_family_10_of_novel_order_117_of_Caudoviricetes
5516.A.hifi_reads_s1321.ctg001335l||full	vOTU_729	62749	93	dsDNAphage	Low-quality	34.94	virus	Caudoviricetes	no_iphop_prediction	Porticoccaceae	no_vpf_host_prediction	no_vpf_family_prediction	ProkaryoteVirus	Duplodnaviria	Uroviricota	novel_order_122_of_Caudoviricetes	novel_family_18_of_novel_order_122_of_Caudoviricetes	novel_subfamily_0_of_novel_family_48_of_novel_order_122_of_Caudoviricetes||novel_family_16_of_novel_order_122_of_Caudoviricetes||novel_family_18_of_novel_order_122_of_Caudoviricetes||novel_family_47_of_novel_order_122_of_Caudoviricetes
5516.S.hifi_reads_s44.ctg000045l||full	vOTU_2491	62458	106	dsDNAphage	High-quality	100	virus	Caudoviricetes	no_iphop_prediction	no_iphop_prediction	no_vpf_host_prediction	Siphoviridae	ProkaryoteVirus	Duplodnaviria	Uroviricota	novel_order_92_of_Caudoviricetes	novel_family_7_of_novel_order_92_of_Caudoviricetes	novel_subfamily_9_of_novel_family_7_of_novel_order_92_of_Caudoviricetes
5516.L.hifi_reads_s382.ctg000385l||full	vOTU_2040	62182	89	dsDNAphage	High-quality	96.15	virus	Caudoviricetes	Flavobacteriaceae	Flavobacteriaceae	Flavobacteriaceae	Podoviridae	ProkaryoteVirus	Duplodnaviria	Uroviricota	novel_order_90_of_Caudoviricetes	novel_family_24_of_novel_order_90_of_Caudoviricetes	novel_subfamily_0_of_novel_family_24_of_novel_order_90_of_Caudoviricetes||novel_family_25_of_novel_order_90_of_Caudoviricetes||novel_family_3_of_novel_order_90_of_Caudoviricetes||novel_family_15_of_novel_order_90_of_Caudoviricetes
5516.B.hifi_reads_s1749.ctg001753l||full	vOTU_3351	62121	89	dsDNAphage	Low-quality	16.21	virus	Caudoviricetes	Pelagibacteraceae	Pelagibacteraceae	no_vpf_host_prediction	no_vpf_family_prediction	ProkaryoteVirus	Duplodnaviria	Uroviricota	novel_order_72_of_Caudoviricetes	novel_family_4_of_novel_order_72_of_Caudoviricetes	novel_subfamily_0_of_novel_family_4_of_novel_order_72_of_Caudoviricetes
5516.J.hifi_reads_s1349.ctg001353l||full	vOTU_4354	62050	95	dsDNAphage	High-quality	97.34	virus	Caudoviricetes	no_iphop_prediction	no_iphop_prediction	Flavobacteriaceae	Podoviridae	ProkaryoteVirus	Duplodnaviria	Uroviricota	novel_order_90_of_Caudoviricetes	novel_family_24_of_novel_order_90_of_Caudoviricetes	novel_subfamily_0_of_novel_family_24_of_novel_order_90_of_Caudoviricetes||novel_family_25_of_novel_order_90_of_Caudoviricetes||novel_family_3_of_novel_order_90_of_Caudoviricetes||novel_family_15_of_novel_order_90_of_Caudoviricetes
5516.AE.hifi_reads_s1460.ctg001492c||full	vOTU_5295	61946	83	dsDNAphage	Medium-quality	68.62	virus	Caudoviricetes	no_iphop_prediction	no_iphop_prediction	Flavobacteriaceae	Podoviridae	ProkaryoteVirus	Duplodnaviria	Uroviricota	novel_order_90_of_Caudoviricetes	novel_family_25_of_novel_order_90_of_Caudoviricetes	novel_subfamily_0_of_novel_family_25_of_novel_order_90_of_Caudoviricetes||novel_family_14_of_novel_order_90_of_Caudoviricetes
5068_N_run562_hifi_trimmed_deduplicated_s1628.ctg001683l||full	vOTU_576	61818	94	dsDNAphage	Medium-quality	63.91	virus	Caudoviricetes	no_iphop_prediction	Poseidoniaceae	no_vpf_host_prediction	no_vpf_family_prediction	ProkaryoteVirus	Duplodnaviria	Uroviricota	novel_order_127_of_Caudoviricetes	novel_family_6_of_novel_order_127_of_Caudoviricetes	novel_subfamily_0_of_novel_family_6_of_novel_order_127_of_Caudoviricetes||novel_family_3_of_novel_order_127_of_Caudoviricetes||novel_family_1_of_novel_order_127_of_Caudoviricetes
5068_J_run562_hifi_trimmed_deduplicated_s199.ctg000204c||full	vOTU_3197	61494	81	dsDNAphage	High-quality	100	virus	Caudoviricetes	no_iphop_prediction	no_iphop_prediction	no_vpf_host_prediction	Podoviridae	ProkaryoteVirus	Duplodnaviria	Uroviricota	novel_order_69_of_Caudoviricetes	novel_family_10_of_novel_order_69_of_Caudoviricetes	novel_subfamily_0_of_novel_family_10_of_novel_order_69_of_Caudoviricetes
5516.I.hifi_reads_s451.ctg000459c||full	vOTU_1814	61486	90	dsDNAphage	High-quality	99.25	virus	Caudoviricetes	no_iphop_prediction	Akkermansiaceae	Flavobacteriaceae	Podoviridae	ProkaryoteVirus	Duplodnaviria	Uroviricota	novel_order_90_of_Caudoviricetes	novel_family_24_of_novel_order_90_of_Caudoviricetes	novel_subfamily_0_of_novel_family_24_of_novel_order_90_of_Caudoviricetes||novel_family_25_of_novel_order_90_of_Caudoviricetes||novel_family_3_of_novel_order_90_of_Caudoviricetes||novel_family_15_of_novel_order_90_of_Caudoviricetes
5068_M_run562_hifi_trimmed_deduplicated_s1288.ctg001289l||full	vOTU_540	61252	90	dsDNAphage	Medium-quality	61.37	virus	Caudoviricetes	Flavobacteriaceae	Flavobacteriaceae	Flavobacteriaceae	no_vpf_family_prediction	ProkaryoteVirus	Duplodnaviria	Uroviricota	novel_order_90_of_Caudoviricetes	novel_family_24_of_novel_order_90_of_Caudoviricetes	novel_subfamily_0_of_novel_family_24_of_novel_order_90_of_Caudoviricetes||novel_family_25_of_novel_order_90_of_Caudoviricetes||novel_family_3_of_novel_order_90_of_Caudoviricetes||novel_family_15_of_novel_order_90_of_Caudoviricetes
5516.L.hifi_reads_s192.ctg000193c||full	vOTU_5585	60877	73	dsDNAphage	Medium-quality	77.24	virus	Caudoviricetes	no_iphop_prediction	no_iphop_prediction	no_vpf_host_prediction	no_vpf_family_prediction	ProkaryoteVirus	No Realm	NA	NA	NA	NA
5068_A_run562_hifi_trimmed_deduplicated_s217.ctg000250l||full_1	vOTU_4148	60798	110	dsDNAphage	NA	NA	provirus	Caudoviricetes	no_iphop_prediction	no_iphop_prediction	Flavobacteriaceae	Siphoviridae	ProkaryoteVirus	NA	NA	NA	NA	NA
5516.S.hifi_reads_s174.ctg000178l||full	vOTU_2460	60425	85	dsDNAphage	High-quality	95.93	virus	Caudoviricetes	no_iphop_prediction	no_iphop_prediction	Flavobacteriaceae	Podoviridae	ProkaryoteVirus	Duplodnaviria	Uroviricota	novel_order_90_of_Caudoviricetes	novel_family_24_of_novel_order_90_of_Caudoviricetes	novel_subfamily_0_of_novel_family_24_of_novel_order_90_of_Caudoviricetes||novel_family_25_of_novel_order_90_of_Caudoviricetes||novel_family_3_of_novel_order_90_of_Caudoviricetes||novel_family_15_of_novel_order_90_of_Caudoviricetes
5516_T_hifi_reads_s191.ctg000192l||full	vOTU_4103	60327	86	dsDNAphage	Low-quality	36.55	virus	Caudoviricetes	Vibrionaceae	Vibrionaceae	no_vpf_host_prediction	Myoviridae	ProkaryoteVirus	Duplodnaviria	Uroviricota	novel_order_122_of_Caudoviricetes	novel_family_18_of_novel_order_122_of_Caudoviricetes	novel_subfamily_0_of_novel_family_16_of_novel_order_122_of_Caudoviricetes||novel_family_48_of_novel_order_122_of_Caudoviricetes||novel_family_18_of_novel_order_122_of_Caudoviricetes
5516.D.hifi_reads_s112.ctg000113c||full	vOTU_1573	60131	75	dsDNAphage	High-quality	100	virus	Caudoviricetes	no_iphop_prediction	no_iphop_prediction	no_vpf_host_prediction	no_vpf_family_prediction	ProkaryoteVirus	Duplodnaviria	Uroviricota	novel_order_75_of_Caudoviricetes	novel_family_15_of_novel_order_75_of_Caudoviricetes	novel_subfamily_0_of_novel_family_15_of_novel_order_75_of_Caudoviricetes
5068_C_run562_hifi_trimmed_deduplicated_s737.ctg000739l||full	vOTU_3130	60057	73	dsDNAphage	Low-quality	16.21	virus	Caudoviricetes	no_iphop_prediction	LZORAL124-64-63	Enterobacteriaceae	Myoviridae	ProkaryoteVirus	Duplodnaviria	Uroviricota	novel_order_119_of_Caudoviricetes	novel_family_14_of_novel_order_119_of_Caudoviricetes	novel_subfamily_1_of_novel_family_14_of_novel_order_119_of_Caudoviricetes||novel_family_7_of_novel_order_119_of_Caudoviricetes
4752_CF_run525_CCS_trimmed_deduplicated_s3278.ctg003279l||full	vOTU_218	59884	76	dsDNAphage	Low-quality	9.85	virus	Caudoviricetes	no_iphop_prediction	GCA-002718135	no_vpf_host_prediction	Myoviridae	ProkaryoteVirus	Duplodnaviria	Uroviricota	novel_order_122_of_Caudoviricetes	novel_family_13_of_novel_order_122_of_Caudoviricetes	novel_subfamily_2_of_novel_family_13_of_novel_order_122_of_Caudoviricetes
5516.L.hifi_reads_s427.ctg000431c||full	vOTU_2047	59872	111	dsDNAphage	High-quality	100	virus	Caudoviricetes	no_iphop_prediction	no_iphop_prediction	no_vpf_host_prediction	Siphoviridae	ProkaryoteVirus	Duplodnaviria	Uroviricota	novel_order_92_of_Caudoviricetes	novel_family_7_of_novel_order_92_of_Caudoviricetes	novel_subfamily_8_of_novel_family_7_of_novel_order_92_of_Caudoviricetes
5516.AF.hifi_reads_s257.ctg000260c||full	vOTU_1074	59773	97	dsDNAphage	High-quality	95.93	virus	Caudoviricetes	Flavobacteriaceae	Flavobacteriaceae	no_vpf_host_prediction	no_vpf_family_prediction	ProkaryoteVirus	Duplodnaviria	Uroviricota	novel_order_75_of_Caudoviricetes	novel_family_34_of_novel_order_75_of_Caudoviricetes	novel_subfamily_0_of_novel_family_32_of_novel_order_75_of_Caudoviricetes||novel_family_40_of_novel_order_75_of_Caudoviricetes||novel_family_41_of_novel_order_75_of_Caudoviricetes||novel_family_34_of_novel_order_75_of_Caudoviricetes
5068_L_run562_hifi_trimmed_deduplicated_s2713.ctg002809l||full	vOTU_524	59645	86	dsDNAphage	Medium-quality	55.74	virus	Caudoviricetes	no_iphop_prediction	no_iphop_prediction	Flavobacteriaceae	Podoviridae	ProkaryoteVirus	Duplodnaviria	Uroviricota	novel_order_90_of_Caudoviricetes	novel_family_24_of_novel_order_90_of_Caudoviricetes	novel_subfamily_0_of_novel_family_24_of_novel_order_90_of_Caudoviricetes||novel_family_25_of_novel_order_90_of_Caudoviricetes||novel_family_3_of_novel_order_90_of_Caudoviricetes||novel_family_15_of_novel_order_90_of_Caudoviricetes
5516_M_hifi_reads_s994.ctg000995l||full	vOTU_2658	59550	55	dsDNAphage	Low-quality	16.77	virus	Caudoviricetes	Pelagibacteraceae	Pelagibacteraceae	Enterobacteriaceae	Myoviridae	ProkaryoteVirus	Duplodnaviria	Uroviricota	novel_order_119_of_Caudoviricetes	novel_family_7_of_novel_order_119_of_Caudoviricetes	novel_subfamily_0_of_novel_family_16_of_novel_order_119_of_Caudoviricetes||novel_family_7_of_novel_order_119_of_Caudoviricetes||novel_family_14_of_novel_order_119_of_Caudoviricetes
5516.L.hifi_reads_s1475.ctg001506l||full	vOTU_1922	59476	105	dsDNAphage	High-quality	91.7	virus	Caudoviricetes	no_iphop_prediction	Rhodobacteraceae	Flavobacteriaceae	Podoviridae	ProkaryoteVirus	Duplodnaviria	Uroviricota	novel_order_90_of_Caudoviricetes	novel_family_24_of_novel_order_90_of_Caudoviricetes	novel_subfamily_0_of_novel_family_24_of_novel_order_90_of_Caudoviricetes||novel_family_25_of_novel_order_90_of_Caudoviricetes||novel_family_3_of_novel_order_90_of_Caudoviricetes||novel_family_15_of_novel_order_90_of_Caudoviricetes
5068_E_run562_hifi_trimmed_deduplicated_s2026.ctg002099l||full	vOTU_3148	59250	65	dsDNAphage	Low-quality	45.04	virus	Caudoviricetes	Nitrospinaceae	Nitrospinaceae	no_vpf_host_prediction	Podoviridae	ProkaryoteVirus	Duplodnaviria	Uroviricota	novel_order_72_of_Caudoviricetes	novel_family_34_of_novel_order_72_of_Caudoviricetes	novel_subfamily_0_of_novel_family_34_of_novel_order_72_of_Caudoviricetes
4752_CF_run525_CCS_trimmed_deduplicated_s324.ctg000325l||full	vOTU_3018	59155	84	dsDNAphage	High-quality	100	virus	Caudoviricetes	no_iphop_prediction	Thalassarchaeaceae	no_vpf_host_prediction	no_vpf_family_prediction	ProkaryoteVirus	Duplodnaviria	Uroviricota	novel_order_66_of_Caudoviricetes	novel_family_6_of_novel_order_66_of_Caudoviricetes	novel_subfamily_0_of_novel_family_6_of_novel_order_66_of_Caudoviricetes
5516.L.hifi_reads_s973.ctg000990l||full	vOTU_3526	58966	79	dsDNAphage	Low-quality	16.38	virus	Caudoviricetes	no_iphop_prediction	no_iphop_prediction	no_vpf_host_prediction	Myoviridae	ProkaryoteVirus	Duplodnaviria	Uroviricota	novel_order_117_of_Caudoviricetes	novel_family_7_of_novel_order_117_of_Caudoviricetes	novel_subfamily_0_of_novel_family_7_of_novel_order_117_of_Caudoviricetes||novel_family_6_of_novel_order_117_of_Caudoviricetes
5516.F.hifi_reads_s220.ctg000221l||full	vOTU_1680	58934	74	dsDNAphage	Low-quality	37.69	virus	Caudoviricetes	BACL11	BACL11	no_vpf_host_prediction	Myoviridae	ProkaryoteVirus	Duplodnaviria	Uroviricota	novel_order_106_of_Caudoviricetes	novel_family_9_of_novel_order_106_of_Caudoviricetes	novel_subfamily_0_of_novel_family_9_of_novel_order_106_of_Caudoviricetes
5516.L.hifi_reads_s1542.ctg001575l||full	vOTU_1927	58584	83	dsDNAphage	High-quality	90.48	virus	Caudoviricetes	Flavobacteriaceae	Flavobacteriaceae	Flavobacteriaceae	Podoviridae	ProkaryoteVirus	Duplodnaviria	Uroviricota	novel_order_90_of_Caudoviricetes	novel_family_24_of_novel_order_90_of_Caudoviricetes	novel_subfamily_0_of_novel_family_24_of_novel_order_90_of_Caudoviricetes||novel_family_25_of_novel_order_90_of_Caudoviricetes||novel_family_3_of_novel_order_90_of_Caudoviricetes||novel_family_15_of_novel_order_90_of_Caudoviricetes
5516_M_hifi_reads_s842.ctg000843c||full	vOTU_2648	58425	71	dsDNAphage	High-quality	99.96	virus	Caudoviricetes	UBA1924	UBA1924	no_vpf_host_prediction	no_vpf_family_prediction	ProkaryoteVirus	Duplodnaviria	Uroviricota	novel_order_75_of_Caudoviricetes	novel_family_25_of_novel_order_75_of_Caudoviricetes	novel_subfamily_0_of_novel_family_25_of_novel_order_75_of_Caudoviricetes||novel_family_4_of_novel_order_73_of_Caudoviricetes
5068_N_run562_hifi_trimmed_deduplicated_s1635.ctg001690l||full	vOTU_577	58321	97	dsDNAphage	High-quality	92.81	virus	Caudoviricetes	no_iphop_prediction	no_iphop_prediction	no_vpf_host_prediction	no_vpf_family_prediction	ProkaryoteVirus	Duplodnaviria	Uroviricota	novel_order_75_of_Caudoviricetes	novel_family_32_of_novel_order_75_of_Caudoviricetes	novel_subfamily_0_of_novel_family_32_of_novel_order_75_of_Caudoviricetes||novel_family_40_of_novel_order_75_of_Caudoviricetes||novel_family_41_of_novel_order_75_of_Caudoviricetes||novel_family_34_of_novel_order_75_of_Caudoviricetes
4752_CF_run525_CCS_trimmed_deduplicated_s8329.ctg008331l||full	vOTU_242	57316	98	dsDNAphage	Low-quality	19.25	virus	Caudoviricetes	no_iphop_prediction	no_iphop_prediction	no_vpf_host_prediction	Myoviridae	ProkaryoteVirus	Duplodnaviria	Uroviricota	novel_order_69_of_Caudoviricetes	novel_family_0_of_novel_order_69_of_Caudoviricetes	novel_subfamily_1_of_novel_family_0_of_novel_order_69_of_Caudoviricetes
5516.N.hifi_reads_s622.ctg000629l||full	vOTU_5442	56713	87	dsDNAphage	Low-quality	15.64	virus	Caudoviricetes	no_iphop_prediction	Flavobacteriaceae	Enterobacteriaceae	Myoviridae	ProkaryoteVirus	Duplodnaviria	Uroviricota	novel_order_119_of_Caudoviricetes	novel_family_2_of_novel_order_119_of_Caudoviricetes	novel_subfamily_4_of_novel_family_2_of_novel_order_119_of_Caudoviricetes
5068_G_run562_hifi_trimmed_deduplicated_s424.ctg000427l||full	vOTU_473	56674	68	dsDNAphage	Medium-quality	75.44	virus	Caudoviricetes	Pelagibacteraceae	Pelagibacteraceae	no_vpf_host_prediction	Siphoviridae	ProkaryoteVirus	Duplodnaviria	Uroviricota	novel_order_75_of_Caudoviricetes	novel_family_25_of_novel_order_75_of_Caudoviricetes	novel_subfamily_0_of_novel_family_25_of_novel_order_75_of_Caudoviricetes||novel_family_4_of_novel_order_73_of_Caudoviricetes
5516_M_hifi_reads_s1212.ctg001213l||full	vOTU_2530	56634	82	dsDNAphage	High-quality	99.79	virus	Caudoviricetes	no_iphop_prediction	no_iphop_prediction	no_vpf_host_prediction	no_vpf_family_prediction	ProkaryoteVirus	Duplodnaviria	Uroviricota	novel_order_75_of_Caudoviricetes	novel_family_25_of_novel_order_75_of_Caudoviricetes	novel_subfamily_0_of_novel_family_25_of_novel_order_75_of_Caudoviricetes||novel_family_4_of_novel_order_73_of_Caudoviricetes
5516_M_hifi_reads_s253.ctg000254l||full	vOTU_2597	56624	84	dsDNAphage	Medium-quality	88.63	virus	Caudoviricetes	no_iphop_prediction	no_iphop_prediction	Flavobacteriaceae	Podoviridae	ProkaryoteVirus	Duplodnaviria	Uroviricota	novel_order_90_of_Caudoviricetes	novel_family_24_of_novel_order_90_of_Caudoviricetes	novel_subfamily_0_of_novel_family_24_of_novel_order_90_of_Caudoviricetes||novel_family_25_of_novel_order_90_of_Caudoviricetes||novel_family_3_of_novel_order_90_of_Caudoviricetes||novel_family_15_of_novel_order_90_of_Caudoviricetes
5516.N.hifi_reads_s1352.ctg001367l||full	vOTU_2155	56530	94	dsDNAphage	High-quality	90.31	virus	Caudoviricetes	Flavobacteriaceae	Flavobacteriaceae	no_vpf_host_prediction	no_vpf_family_prediction	ProkaryoteVirus	Duplodnaviria	Uroviricota	novel_order_75_of_Caudoviricetes	novel_family_32_of_novel_order_75_of_Caudoviricetes	novel_subfamily_0_of_novel_family_32_of_novel_order_75_of_Caudoviricetes||novel_family_40_of_novel_order_75_of_Caudoviricetes||novel_family_41_of_novel_order_75_of_Caudoviricetes||novel_family_34_of_novel_order_75_of_Caudoviricetes
5516_T_hifi_reads_s597.ctg000601l||full	vOTU_2819	56525	69	dsDNAphage	High-quality	100	virus	Caudoviricetes	no_iphop_prediction	no_iphop_prediction	no_vpf_host_prediction	no_vpf_family_prediction	ProkaryoteVirus	Duplodnaviria	Uroviricota	novel_order_66_of_Caudoviricetes	novel_family_14_of_novel_order_66_of_Caudoviricetes	novel_subfamily_2_of_novel_family_14_of_novel_order_66_of_Caudoviricetes
5516.D.hifi_reads_s384.ctg000385l||full	vOTU_3947	56494	97	dsDNAphage	Low-quality	27.27	virus	Caudoviricetes	no_iphop_prediction	UBA823	no_vpf_host_prediction	Myoviridae	ProkaryoteVirus	Duplodnaviria	Uroviricota	novel_order_107_of_Caudoviricetes	novel_family_12_of_novel_order_107_of_Caudoviricetes	novel_subfamily_0_of_novel_family_12_of_novel_order_107_of_Caudoviricetes||novel_family_10_of_novel_order_107_of_Caudoviricetes
5516.E.hifi_reads_s529.ctg000530l||full	vOTU_1650	55754	80	dsDNAphage	Low-quality	31.58	virus	Caudoviricetes	no_iphop_prediction	GW2011-AR1	no_vpf_host_prediction	Myoviridae	ProkaryoteVirus	Duplodnaviria	Uroviricota	novel_order_122_of_Caudoviricetes	novel_family_16_of_novel_order_122_of_Caudoviricetes	novel_subfamily_0_of_novel_family_16_of_novel_order_122_of_Caudoviricetes||novel_family_48_of_novel_order_122_of_Caudoviricetes||novel_family_18_of_novel_order_122_of_Caudoviricetes
5516.AH.hifi_reads_s617.ctg000618l||full	vOTU_4304	55631	86	dsDNAphage	Low-quality	20.41	virus	Caudoviricetes	no_iphop_prediction	UBA9320	Sphingomonadaceae	Myoviridae	ProkaryoteVirus	Duplodnaviria	Uroviricota	novel_order_113_of_Caudoviricetes	novel_family_2_of_novel_order_113_of_Caudoviricetes	novel_subfamily_0_of_novel_family_2_of_novel_order_113_of_Caudoviricetes
5068_C_run562_hifi_trimmed_deduplicated_s2752.ctg002757l||full	vOTU_305	55452	81	dsDNAphage	Low-quality	46.43	virus	Caudoviricetes	no_iphop_prediction	no_iphop_prediction	Enterobacteriaceae	Siphoviridae	ProkaryoteVirus	Duplodnaviria	Uroviricota	novel_order_82_of_Caudoviricetes	novel_family_0_of_novel_order_82_of_Caudoviricetes	novel_subfamily_0_of_novel_family_0_of_novel_order_82_of_Caudoviricetes
5516.C.hifi_reads_s1253.ctg001254l||full	vOTU_3370	55446	96	dsDNAphage	Medium-quality	58.69	virus	Caudoviricetes	no_iphop_prediction	no_iphop_prediction	no_vpf_host_prediction	no_vpf_family_prediction	ProkaryoteVirus	Duplodnaviria	Uroviricota	novel_order_75_of_Caudoviricetes	novel_family_15_of_novel_order_75_of_Caudoviricetes	novel_subfamily_0_of_novel_family_15_of_novel_order_75_of_Caudoviricetes
4752_CF_run525_CCS_trimmed_deduplicated_s7851.ctg007853l||full	vOTU_3667	55380	60	dsDNAphage	Medium-quality	54.19	virus	Caudoviricetes	no_iphop_prediction	no_iphop_prediction	no_vpf_host_prediction	no_vpf_family_prediction	Plasmid	Duplodnaviria	Uroviricota	novel_order_69_of_Caudoviricetes	novel_family_10_of_novel_order_69_of_Caudoviricetes	novel_subfamily_0_of_novel_family_10_of_novel_order_69_of_Caudoviricetes
5516.AI.hifi_reads_s2.ctg000003l||full	vOTU_1485	55205	58	dsDNAphage	Low-quality	31.4	virus	Caudoviricetes	no_iphop_prediction	no_iphop_prediction	no_vpf_host_prediction	Myoviridae	ProkaryoteVirus	Duplodnaviria	Uroviricota	novel_order_122_of_Caudoviricetes	novel_family_18_of_novel_order_122_of_Caudoviricetes	novel_subfamily_0_of_novel_family_18_of_novel_order_122_of_Caudoviricetes||novel_family_13_of_novel_order_122_of_Caudoviricetes
5516.N.hifi_reads_s2528.ctg002569l||full	vOTU_2298	55097	65	dsDNAphage	Medium-quality	85.17	virus	Caudoviricetes	Akkermansiaceae	Akkermansiaceae	Flavobacteriaceae	Podoviridae	ProkaryoteVirus	Duplodnaviria	Uroviricota	novel_order_90_of_Caudoviricetes	novel_family_25_of_novel_order_90_of_Caudoviricetes	novel_subfamily_0_of_novel_family_25_of_novel_order_90_of_Caudoviricetes||novel_family_15_of_novel_order_90_of_Caudoviricetes||novel_family_26_of_novel_order_90_of_Caudoviricetes
5516.N.hifi_reads_s679.ctg000687l||full	vOTU_4076	54939	73	dsDNAphage	Medium-quality	85.4	virus	Caudoviricetes	no_iphop_prediction	Flavobacteriaceae	Flavobacteriaceae	Podoviridae	ProkaryoteVirus	Duplodnaviria	Uroviricota	novel_order_90_of_Caudoviricetes	novel_family_24_of_novel_order_90_of_Caudoviricetes	novel_subfamily_0_of_novel_family_24_of_novel_order_90_of_Caudoviricetes||novel_family_25_of_novel_order_90_of_Caudoviricetes||novel_family_3_of_novel_order_90_of_Caudoviricetes||novel_family_15_of_novel_order_90_of_Caudoviricetes
5516_R_hifi_reads_s602.ctg000603l||full	vOTU_3583	54832	89	dsDNAphage	High-quality	100	virus	Caudoviricetes	no_iphop_prediction	Desulfolunaceae	no_vpf_host_prediction	no_vpf_family_prediction	ProkaryoteVirus	Duplodnaviria	Uroviricota	novel_order_83_of_Caudoviricetes	novel_family_5_of_novel_order_83_of_Caudoviricetes	novel_subfamily_1_of_novel_family_5_of_novel_order_83_of_Caudoviricetes
5516_T_hifi_reads_s367.ctg000369l||full	vOTU_2799	54668	40	dsDNAphage	Low-quality	29.51	virus	Caudoviricetes	no_iphop_prediction	no_iphop_prediction	no_vpf_host_prediction	Myoviridae	ProkaryoteVirus	Duplodnaviria	Uroviricota	novel_order_122_of_Caudoviricetes	novel_family_18_of_novel_order_122_of_Caudoviricetes	novel_subfamily_0_of_Kyanoviridae||novel_family_18_of_novel_order_122_of_Caudoviricetes
5516_T_hifi_reads_s1751.ctg001763l||full	vOTU_2738	53830	72	dsDNAphage	Medium-quality	77.27	virus	Caudoviricetes	D2472	D2472	no_vpf_host_prediction	Siphoviridae	ProkaryoteVirus	Duplodnaviria	Uroviricota	novel_order_92_of_Caudoviricetes	novel_family_7_of_novel_order_92_of_Caudoviricetes	novel_subfamily_9_of_novel_family_7_of_novel_order_92_of_Caudoviricetes
5516_M_hifi_reads_s1478.ctg001481l||full_1	vOTU_2544	53720	57	dsDNAphage	NA	NA	provirus	Caudoviricetes	no_iphop_prediction	no_iphop_prediction	Enterobacteriaceae	Myoviridae	ProkaryoteVirus	NA	NA	NA	NA	NA
5068_M_run562_hifi_trimmed_deduplicated_s174.ctg000175l||full	vOTU_3750	53232	64	dsDNAphage	Low-quality	14.77	virus	Caudoviricetes	no_iphop_prediction	no_iphop_prediction	no_vpf_host_prediction	Myoviridae	ProkaryoteVirus	Duplodnaviria	Uroviricota	novel_order_119_of_Caudoviricetes	novel_family_0_of_novel_order_119_of_Caudoviricetes	novel_subfamily_0_of_novel_family_0_of_novel_order_119_of_Caudoviricetes
5516.L.hifi_reads_s327.ctg000329l||full	vOTU_2032	53088	90	dsDNAphage	Low-quality	15.03	virus	Caudoviricetes	HTCC2089	HTCC2089	no_vpf_host_prediction	Myoviridae	ProkaryoteVirus	Duplodnaviria	Uroviricota	novel_order_122_of_Caudoviricetes	novel_family_28_of_novel_order_122_of_Caudoviricetes	novel_subfamily_0_of_novel_family_28_of_novel_order_122_of_Caudoviricetes||novel_family_47_of_novel_order_122_of_Caudoviricetes||novel_family_10_of_novel_order_117_of_Caudoviricetes
5516.AG.hifi_reads_s896.ctg000898l||full_1	vOTU_4277	53059	76	dsDNAphage	NA	NA	provirus	Caudoviricetes	Flavobacteriaceae	Flavobacteriaceae	no_vpf_host_prediction	no_vpf_family_prediction	ProkaryoteVirus	NA	NA	NA	NA	NA
5516.C.hifi_reads_s861.ctg000862c||full	vOTU_3384	52842	74	dsDNAphage	High-quality	100	virus	Caudoviricetes	no_iphop_prediction	Thalassarchaeaceae	no_vpf_host_prediction	Podoviridae	ProkaryoteVirus	Duplodnaviria	Uroviricota	novel_order_66_of_Caudoviricetes	novel_family_6_of_novel_order_66_of_Caudoviricetes	novel_subfamily_0_of_novel_family_6_of_novel_order_66_of_Caudoviricetes
5516_M_hifi_reads_s1183.ctg001184l||full	vOTU_2527	52829	74	dsDNAphage	Medium-quality	86.84	virus	Caudoviricetes	no_iphop_prediction	AG-422-B15	no_vpf_host_prediction	no_vpf_family_prediction	ProkaryoteVirus	Duplodnaviria	Uroviricota	novel_order_75_of_Caudoviricetes	novel_family_31_of_novel_order_75_of_Caudoviricetes	novel_subfamily_0_of_novel_family_31_of_novel_order_75_of_Caudoviricetes||novel_family_38_of_novel_order_75_of_Caudoviricetes
5516_T_hifi_reads_s1345.ctg001353l||full	vOTU_2704	52686	83	dsDNAphage	High-quality	94.05	virus	Caudoviricetes	no_iphop_prediction	Flavobacteriaceae	no_vpf_host_prediction	no_vpf_family_prediction	ProkaryoteVirus	Duplodnaviria	Uroviricota	novel_order_75_of_Caudoviricetes	novel_family_24_of_novel_order_75_of_Caudoviricetes	novel_subfamily_0_of_novel_family_24_of_novel_order_75_of_Caudoviricetes||novel_family_3_of_novel_order_75_of_Caudoviricetes||novel_family_11_of_novel_order_75_of_Caudoviricetes
5516.F.hifi_reads_s761.ctg000762c||full	vOTU_3472	52587	63	dsDNAphage	High-quality	99.68	virus	Caudoviricetes	no_iphop_prediction	Thalassarchaeaceae	no_vpf_host_prediction	Podoviridae	ProkaryoteVirus	Duplodnaviria	Uroviricota	novel_order_66_of_Caudoviricetes	novel_family_6_of_novel_order_66_of_Caudoviricetes	novel_subfamily_0_of_novel_family_6_of_novel_order_66_of_Caudoviricetes
5516.E.hifi_reads_s719.ctg000720c||full	vOTU_1654	52530	82	dsDNAphage	High-quality	99.7	virus	Caudoviricetes	no_iphop_prediction	Thalassarchaeaceae	no_vpf_host_prediction	Podoviridae	ProkaryoteVirus	Duplodnaviria	Uroviricota	novel_order_66_of_Caudoviricetes	novel_family_6_of_novel_order_66_of_Caudoviricetes	novel_subfamily_0_of_novel_family_6_of_novel_order_66_of_Caudoviricetes
5516.AH.hifi_reads_s1867.ctg001869l||full	vOTU_1330	52352	92	dsDNAphage	Medium-quality	83.53	virus	Caudoviricetes	no_iphop_prediction	no_iphop_prediction	no_vpf_host_prediction	no_vpf_family_prediction	ProkaryoteVirus	Duplodnaviria	Uroviricota	novel_order_75_of_Caudoviricetes	novel_family_32_of_novel_order_75_of_Caudoviricetes	novel_subfamily_0_of_novel_family_32_of_novel_order_75_of_Caudoviricetes||novel_family_40_of_novel_order_75_of_Caudoviricetes||novel_family_41_of_novel_order_75_of_Caudoviricetes||novel_family_34_of_novel_order_75_of_Caudoviricetes
5068_J_run562_hifi_trimmed_deduplicated_s3462.ctg003577l||full	vOTU_3199	52296	73	dsDNAphage	High-quality	90.17	virus	Caudoviricetes	no_iphop_prediction	no_iphop_prediction	Enterobacteriaceae	no_vpf_family_prediction	ProkaryoteVirus	Duplodnaviria	Uroviricota	novel_order_75_of_Caudoviricetes	novel_family_15_of_novel_order_75_of_Caudoviricetes	novel_subfamily_0_of_novel_family_15_of_novel_order_75_of_Caudoviricetes
5516.K.hifi_reads_s55.ctg000057l||full	vOTU_4408	52121	71	dsDNAphage	High-quality	100	virus	Caudoviricetes	no_iphop_prediction	no_iphop_prediction	no_vpf_host_prediction	Siphoviridae	ProkaryoteVirus	Duplodnaviria	Uroviricota	novel_order_92_of_Caudoviricetes	novel_family_7_of_novel_order_92_of_Caudoviricetes	novel_subfamily_0_of_novel_family_7_of_novel_order_92_of_Caudoviricetes||novel_family_4_of_novel_order_92_of_Caudoviricetes
5516.N.hifi_reads_s953.ctg000964l||full	vOTU_2427	52009	131	dsDNAphage	Low-quality	27.24	virus	Caudoviricetes	no_iphop_prediction	no_iphop_prediction	no_vpf_host_prediction	no_vpf_family_prediction	ProkaryoteVirus	Duplodnaviria	Uroviricota	novel_order_94_of_Caudoviricetes	novel_family_4_of_novel_order_94_of_Caudoviricetes	novel_subfamily_0_of_novel_family_4_of_novel_order_94_of_Caudoviricetes
5514_W_hifi_reads_s117.ctg000118l||full	vOTU_3232	51815	64	dsDNAphage	Medium-quality	89.03	virus	Caudoviricetes	no_iphop_prediction	no_iphop_prediction	no_vpf_host_prediction	no_vpf_family_prediction	ProkaryoteVirus	Duplodnaviria	Uroviricota	novel_order_75_of_Caudoviricetes	novel_family_15_of_novel_order_75_of_Caudoviricetes	novel_subfamily_0_of_novel_family_15_of_novel_order_75_of_Caudoviricetes
5068_L_run562_hifi_trimmed_deduplicated_s1489.ctg001541l||full	vOTU_515	51772	80	dsDNAphage	Low-quality	37.69	virus	Caudoviricetes	no_iphop_prediction	no_iphop_prediction	no_vpf_host_prediction	Myoviridae	ProkaryoteVirus	Duplodnaviria	Uroviricota	novel_order_99_of_Caudoviricetes	novel_family_0_of_novel_order_99_of_Caudoviricetes	novel_subfamily_0_of_novel_family_0_of_novel_order_99_of_Caudoviricetes
5516.I.hifi_reads_s511.ctg000524l||full	vOTU_4336	51758	80	dsDNAphage	Low-quality	31.44	virus	Caudoviricetes	no_iphop_prediction	JAAEPJ01	no_vpf_host_prediction	Myoviridae	ProkaryoteVirus	Duplodnaviria	Uroviricota	novel_order_107_of_Caudoviricetes	novel_family_7_of_novel_order_107_of_Caudoviricetes	novel_subfamily_0_of_novel_family_9_of_novel_order_106_of_Caudoviricetes||novel_family_7_of_novel_order_107_of_Caudoviricetes
5516.N.hifi_reads_s570.ctg000577l||full	vOTU_2366	51753	87	dsDNAphage	Medium-quality	80	virus	Caudoviricetes	no_iphop_prediction	no_iphop_prediction	Flavobacteriaceae	no_vpf_family_prediction	ProkaryoteVirus	Duplodnaviria	Uroviricota	novel_order_90_of_Caudoviricetes	novel_family_24_of_novel_order_90_of_Caudoviricetes	novel_subfamily_0_of_novel_family_24_of_novel_order_90_of_Caudoviricetes||novel_family_25_of_novel_order_90_of_Caudoviricetes||novel_family_3_of_novel_order_90_of_Caudoviricetes||novel_family_15_of_novel_order_90_of_Caudoviricetes
5068_N_run562_hifi_trimmed_deduplicated_s4537.ctg004702l||full	vOTU_657	51261	77	dsDNAphage	Low-quality	7.79	virus	Caudoviricetes	AG-422-B15;D2472	AG-422-B15;D2472	Enterobacteriaceae	Myoviridae	ProkaryoteVirus	Duplodnaviria	Uroviricota	novel_order_117_of_Caudoviricetes	novel_family_6_of_novel_order_117_of_Caudoviricetes	novel_subfamily_0_of_novel_family_7_of_novel_order_117_of_Caudoviricetes||novel_family_6_of_novel_order_117_of_Caudoviricetes
4752_CF_run525_CCS_trimmed_deduplicated_s4051.ctg004052c||full	vOTU_3031	51067	70	dsDNAphage	High-quality	97.59	virus	Caudoviricetes	no_iphop_prediction	no_iphop_prediction	no_vpf_host_prediction	Podoviridae	ProkaryoteVirus	Duplodnaviria	Uroviricota	novel_order_66_of_Caudoviricetes	novel_family_8_of_novel_order_66_of_Caudoviricetes	novel_subfamily_0_of_novel_family_8_of_novel_order_66_of_Caudoviricetes||novel_family_14_of_novel_order_66_of_Caudoviricetes||novel_family_2_of_novel_order_73_of_Caudoviricetes
5516.S.hifi_reads_s84.ctg000085c||full	vOTU_2503	50997	79	dsDNAphage	High-quality	99.95	virus	Caudoviricetes	Flavobacteriaceae	Flavobacteriaceae	no_vpf_host_prediction	Siphoviridae	ProkaryoteVirus	Duplodnaviria	Uroviricota	novel_order_92_of_Caudoviricetes	novel_family_7_of_novel_order_92_of_Caudoviricetes	novel_subfamily_0_of_novel_family_7_of_novel_order_92_of_Caudoviricetes||novel_family_4_of_novel_order_92_of_Caudoviricetes
5516.N.hifi_reads_s1537.ctg001554l||full	vOTU_2180	50204	73	dsDNAphage	Medium-quality	83.38	virus	Caudoviricetes	Schleiferiaceae	Schleiferiaceae	Flavobacteriaceae	no_vpf_family_prediction	ProkaryoteVirus	Duplodnaviria	Uroviricota	novel_order_90_of_Caudoviricetes	novel_family_24_of_novel_order_90_of_Caudoviricetes	novel_subfamily_0_of_novel_family_24_of_novel_order_90_of_Caudoviricetes||novel_family_25_of_novel_order_90_of_Caudoviricetes||novel_family_3_of_novel_order_90_of_Caudoviricetes||novel_family_15_of_novel_order_90_of_Caudoviricetes
5516.D.hifi_reads_s1329.ctg001330l||full	vOTU_3393	50150	86	dsDNAphage	High-quality	95.29	virus	Caudoviricetes	no_iphop_prediction	Thalassarchaeaceae	no_vpf_host_prediction	Podoviridae	ProkaryoteVirus	Duplodnaviria	Uroviricota	novel_order_66_of_Caudoviricetes	novel_family_6_of_novel_order_66_of_Caudoviricetes	novel_subfamily_0_of_novel_family_6_of_novel_order_66_of_Caudoviricetes
5516.E.hifi_reads_s1037.ctg001038l||full	vOTU_1608	50098	66	dsDNAphage	Low-quality	27.88	virus	Caudoviricetes	no_iphop_prediction	Rhodobacteraceae	no_vpf_host_prediction	Myoviridae	ProkaryoteVirus	Duplodnaviria	Uroviricota	novel_order_122_of_Caudoviricetes	novel_family_18_of_novel_order_122_of_Caudoviricetes	novel_subfamily_0_of_Kyanoviridae||novel_family_18_of_novel_order_122_of_Caudoviricetes||novel_family_13_of_novel_order_122_of_Caudoviricetes||novel_family_6_of_novel_order_122_of_Caudoviricetes||novel_family_16_of_novel_order_122_of_Caudoviricetes||novel_family_5_of_novel_order_122_of_Caudoviricetes||novel_family_12_of_novel_order_122_of_Caudoviricetes
5516_U_hifi_reads_s27.ctg000028l||full	vOTU_2929	50063	71	dsDNAphage	Medium-quality	55.82	virus	Caudoviricetes	D2472	D2472	Flavobacteriaceae	Podoviridae	ProkaryoteVirus	Duplodnaviria	Uroviricota	novel_order_90_of_Caudoviricetes	novel_family_25_of_novel_order_90_of_Caudoviricetes	novel_subfamily_0_of_novel_family_25_of_novel_order_90_of_Caudoviricetes||novel_family_15_of_novel_order_90_of_Caudoviricetes||novel_family_26_of_novel_order_90_of_Caudoviricetes
5068_M_run562_hifi_trimmed_deduplicated_s1771.ctg001772l||full	vOTU_3751	50059	91	dsDNAphage	Low-quality	28.42	virus	Caudoviricetes	no_iphop_prediction	no_iphop_prediction	no_vpf_host_prediction	Myoviridae	ProkaryoteVirus	Duplodnaviria	Uroviricota	novel_order_122_of_Caudoviricetes	novel_family_57_of_novel_order_122_of_Caudoviricetes	novel_subfamily_1_of_novel_family_57_of_novel_order_122_of_Caudoviricetes
5068_M_run562_hifi_trimmed_deduplicated_s1358.ctg001359l||full	vOTU_541	50038	84	dsDNAphage	Medium-quality	78.04	virus	Caudoviricetes	no_iphop_prediction	Akkermansiaceae	Flavobacteriaceae	Podoviridae	ProkaryoteVirus	Duplodnaviria	Uroviricota	novel_order_90_of_Caudoviricetes	novel_family_24_of_novel_order_90_of_Caudoviricetes	novel_subfamily_0_of_novel_family_24_of_novel_order_90_of_Caudoviricetes||novel_family_25_of_novel_order_90_of_Caudoviricetes||novel_family_3_of_novel_order_90_of_Caudoviricetes||novel_family_15_of_novel_order_90_of_Caudoviricetes
5516.AD.hifi_reads_s1478.ctg001483l||full	vOTU_3245	49988	78	dsDNAphage	Medium-quality	53.41	virus	Caudoviricetes	no_iphop_prediction	no_iphop_prediction	no_vpf_host_prediction	no_vpf_family_prediction	ProkaryoteVirus	Duplodnaviria	Uroviricota	novel_order_66_of_Caudoviricetes	novel_family_8_of_novel_order_66_of_Caudoviricetes	novel_subfamily_3_of_novel_family_8_of_novel_order_66_of_Caudoviricetes
5068_D_run562_hifi_trimmed_deduplicated_s106.ctg000107l||full	vOTU_337	49550	73	dsDNAphage	Low-quality	27.59	virus	Caudoviricetes	Pelagibacteraceae	Pelagibacteraceae	no_vpf_host_prediction	Myoviridae	ProkaryoteVirus	Duplodnaviria	Uroviricota	novel_order_122_of_Caudoviricetes	novel_family_18_of_novel_order_122_of_Caudoviricetes	novel_subfamily_0_of_Kyanoviridae||novel_family_18_of_novel_order_122_of_Caudoviricetes||novel_family_13_of_novel_order_122_of_Caudoviricetes||novel_family_6_of_novel_order_122_of_Caudoviricetes||novel_family_16_of_novel_order_122_of_Caudoviricetes||novel_family_5_of_novel_order_122_of_Caudoviricetes||novel_family_12_of_novel_order_122_of_Caudoviricetes
5068_C_run562_hifi_trimmed_deduplicated_s347.ctg000349l||full_1	vOTU_316	49531	96	dsDNAphage	NA	NA	provirus	Caudoviricetes	no_iphop_prediction	no_iphop_prediction	no_vpf_host_prediction	Myoviridae	ProkaryoteVirus	NA	NA	NA	NA	NA
5516.K.hifi_reads_s1.ctg000045l||full	vOTU_4381	49393	74	dsDNAphage	Medium-quality	76.25	virus	Caudoviricetes	no_iphop_prediction	no_iphop_prediction	Flavobacteriaceae	Podoviridae	ProkaryoteVirus	Duplodnaviria	Uroviricota	novel_order_90_of_Caudoviricetes	novel_family_24_of_novel_order_90_of_Caudoviricetes	novel_subfamily_0_of_novel_family_24_of_novel_order_90_of_Caudoviricetes||novel_family_25_of_novel_order_90_of_Caudoviricetes||novel_family_3_of_novel_order_90_of_Caudoviricetes||novel_family_15_of_novel_order_90_of_Caudoviricetes
5516.G.hifi_reads_s244.ctg000250l||full	vOTU_1756	49196	85	dsDNAphage	Medium-quality	80.34	virus	Caudoviricetes	no_iphop_prediction	GCA-002718135	no_vpf_host_prediction	no_vpf_family_prediction	ProkaryoteVirus	Duplodnaviria	Uroviricota	novel_order_75_of_Caudoviricetes	novel_family_28_of_novel_order_75_of_Caudoviricetes	novel_subfamily_0_of_novel_family_38_of_novel_order_75_of_Caudoviricetes||novel_family_28_of_novel_order_75_of_Caudoviricetes
5516_M_hifi_reads_s506.ctg000507l||full	vOTU_2625	49188	78	dsDNAphage	Low-quality	13.61	virus	Caudoviricetes	no_iphop_prediction	no_iphop_prediction	Enterobacteriaceae	Myoviridae	ProkaryoteVirus	Duplodnaviria	Uroviricota	novel_order_117_of_Caudoviricetes	novel_family_6_of_novel_order_117_of_Caudoviricetes	novel_subfamily_2_of_novel_family_6_of_novel_order_117_of_Caudoviricetes||novel_family_22_of_novel_order_117_of_Caudoviricetes
5516_U_hifi_reads_s916.ctg000918c||full	vOTU_2977	49100	68	dsDNAphage	High-quality	98.51	virus	Caudoviricetes	no_iphop_prediction	no_iphop_prediction	no_vpf_host_prediction	Siphoviridae	ProkaryoteVirus	Duplodnaviria	Uroviricota	novel_order_92_of_Caudoviricetes	novel_family_3_of_novel_order_92_of_Caudoviricetes	novel_subfamily_0_of_novel_family_3_of_novel_order_92_of_Caudoviricetes
5516.N.hifi_reads_s423.ctg000428l||full	vOTU_2343	49002	85	dsDNAphage	Low-quality	17.74	virus	Caudoviricetes	no_iphop_prediction	AG-422-B15	no_vpf_host_prediction	Myoviridae	ProkaryoteVirus	Duplodnaviria	Uroviricota	novel_order_122_of_Caudoviricetes	novel_family_28_of_novel_order_122_of_Caudoviricetes	novel_subfamily_0_of_novel_family_28_of_novel_order_122_of_Caudoviricetes||novel_family_47_of_novel_order_122_of_Caudoviricetes||novel_family_10_of_novel_order_117_of_Caudoviricetes
5516.B.hifi_reads_s951.ctg000955l||full	vOTU_1540	48748	74	dsDNAphage	Low-quality	41.98	virus	Caudoviricetes	UBA1096	UBA1096	no_vpf_host_prediction	no_vpf_family_prediction	ProkaryoteVirus	Duplodnaviria	Uroviricota	novel_order_75_of_Caudoviricetes	novel_family_41_of_novel_order_75_of_Caudoviricetes	novel_subfamily_0_of_novel_family_41_of_novel_order_75_of_Caudoviricetes||novel_family_38_of_novel_order_75_of_Caudoviricetes||novel_family_32_of_novel_order_75_of_Caudoviricetes
5516.I.hifi_reads_s593.ctg000613l||full	vOTU_4339	48721	53	dsDNAphage	High-quality	100	virus	Caudoviricetes	no_iphop_prediction	no_iphop_prediction	no_vpf_host_prediction	Podoviridae	ProkaryoteVirus	Duplodnaviria	Uroviricota	novel_order_65_of_Caudoviricetes	Autographiviridae	novel_subfamily_5_of_Autographiviridae
4752_CF_run525_CCS_trimmed_deduplicated_s327.ctg000328l||full	vOTU_3019	48619	49	dsDNAphage	Medium-quality	61.29	virus	Caudoviricetes	no_iphop_prediction	UBA8438	Enterobacteriaceae	Siphoviridae	ProkaryoteVirus	Duplodnaviria	Uroviricota	novel_order_75_of_Caudoviricetes	novel_family_24_of_novel_order_75_of_Caudoviricetes	novel_subfamily_0_of_novel_family_24_of_novel_order_75_of_Caudoviricetes||novel_family_15_of_novel_order_75_of_Caudoviricetes
5516.J.hifi_reads_s1319.ctg001323l||full	vOTU_1829	48218	64	NCLDV	Low-quality	25.43	virus	Megaviricetes	no_iphop_prediction	MedAcidi-G1	no_vpf_host_prediction	Phycodnaviridae	EukaryoteVirus	Duplodnaviria	Uroviricota	novel_order_28_of_Caudoviricetes	novel_family_1_of_novel_order_28_of_Caudoviricetes	novel_subfamily_0_of_novel_family_1_of_novel_order_28_of_Caudoviricetes
5516.G.hifi_reads_s594.ctg000605l||full	vOTU_1782	48207	56	dsDNAphage	Low-quality	26.57	virus	Caudoviricetes	no_iphop_prediction	no_iphop_prediction	no_vpf_host_prediction	Myoviridae	ProkaryoteVirus	Duplodnaviria	Uroviricota	novel_order_122_of_Caudoviricetes	novel_family_12_of_novel_order_122_of_Caudoviricetes	novel_subfamily_0_of_novel_family_13_of_novel_order_122_of_Caudoviricetes||novel_family_12_of_novel_order_122_of_Caudoviricetes||novel_family_8_of_novel_order_122_of_Caudoviricetes
5068_N_run562_hifi_trimmed_deduplicated_s4215.ctg004362l||full	vOTU_646	48108	56	dsDNAphage	Medium-quality	83.78	virus	Caudoviricetes	no_iphop_prediction	no_iphop_prediction	no_vpf_host_prediction	Podoviridae	ProkaryoteVirus	Duplodnaviria	Uroviricota	novel_order_73_of_Caudoviricetes	novel_family_3_of_novel_order_73_of_Caudoviricetes	novel_subfamily_0_of_novel_family_3_of_novel_order_73_of_Caudoviricetes
5516.AD.hifi_reads_s2560.ctg002566l||full_1	vOTU_884	48107	39	dsDNAphage	NA	NA	provirus	Caudoviricetes	D2472	D2472	Enterobacteriaceae	Myoviridae	ProkaryoteVirus	NA	NA	NA	NA	NA
5516.AE.hifi_reads_s39.ctg000040l||full	vOTU_953	47923	80	dsDNAphage	Low-quality	28.29	virus	Caudoviricetes	no_iphop_prediction	Poseidoniaceae	no_vpf_host_prediction	Myoviridae	ProkaryoteVirus	Duplodnaviria	Uroviricota	novel_order_122_of_Caudoviricetes	novel_family_53_of_novel_order_122_of_Caudoviricetes	novel_subfamily_0_of_novel_family_53_of_novel_order_122_of_Caudoviricetes
5516.E.hifi_reads_s1817.ctg001818l||full	vOTU_3429	47855	65	dsDNAphage	Medium-quality	83.33	virus	Caudoviricetes	no_iphop_prediction	no_iphop_prediction	Enterobacteriaceae	no_vpf_family_prediction	ProkaryoteVirus	Duplodnaviria	Uroviricota	novel_order_75_of_Caudoviricetes	novel_family_24_of_novel_order_75_of_Caudoviricetes	novel_subfamily_0_of_novel_family_24_of_novel_order_75_of_Caudoviricetes||novel_family_15_of_novel_order_75_of_Caudoviricetes
5068_N_run562_hifi_trimmed_deduplicated_s10.ctg000011l||full	vOTU_560	47684	73	dsDNAphage	High-quality	97.26	virus	Caudoviricetes	no_iphop_prediction	Vicingaceae	no_vpf_host_prediction	no_vpf_family_prediction	ProkaryoteVirus	Duplodnaviria	Uroviricota	novel_order_127_of_Caudoviricetes	novel_family_1_of_novel_order_127_of_Caudoviricetes	novel_subfamily_0_of_novel_family_1_of_novel_order_127_of_Caudoviricetes
5516.L.hifi_reads_s1137.ctg001158l||full	vOTU_1897	47679	73	dsDNAphage	High-quality	100	virus	Caudoviricetes	no_iphop_prediction	no_iphop_prediction	no_vpf_host_prediction	Podoviridae	ProkaryoteVirus	Duplodnaviria	Uroviricota	novel_order_72_of_Caudoviricetes	novel_family_14_of_novel_order_72_of_Caudoviricetes	novel_subfamily_0_of_novel_family_14_of_novel_order_72_of_Caudoviricetes||novel_family_15_of_novel_order_72_of_Caudoviricetes
5516.N.hifi_reads_s372.ctg000376l||full	vOTU_3546	47426	52	dsDNAphage	Low-quality	13.06	virus	Caudoviricetes	no_iphop_prediction	no_iphop_prediction	no_vpf_host_prediction	Myoviridae	ProkaryoteVirus	Duplodnaviria	Uroviricota	novel_order_119_of_Caudoviricetes	novel_family_0_of_novel_order_119_of_Caudoviricetes	novel_subfamily_0_of_novel_family_0_of_novel_order_119_of_Caudoviricetes
5068_G_run562_hifi_trimmed_deduplicated_s1145.ctg001148l||full	vOTU_405	47084	67	dsDNAphage	Low-quality	49.29	virus	Caudoviricetes	no_iphop_prediction	Pelagibacteraceae	Flavobacteriaceae	Podoviridae	ProkaryoteVirus	Duplodnaviria	Uroviricota	novel_order_90_of_Caudoviricetes	novel_family_25_of_novel_order_90_of_Caudoviricetes	novel_subfamily_0_of_novel_family_1_of_novel_order_90_of_Caudoviricetes||novel_family_25_of_novel_order_90_of_Caudoviricetes
5516_AB_hifi_reads_s100.ctg000101l||full	vOTU_3556	47011	57	NCLDV	Low-quality	6.36	virus	Other	Bacteroidaceae	Bacteroidaceae	Hominidae	Myoviridae	EukaryoteVirus	Duplodnaviria	Uroviricota	novel_order_30_of_Caudoviricetes	novel_family_0_of_novel_order_30_of_Caudoviricetes	novel_subfamily_0_of_novel_family_0_of_novel_order_30_of_Caudoviricetes
5516.AG.hifi_reads_s3160.ctg003168l||full	vOTU_3860	46994	87	dsDNAphage	Low-quality	43.72	virus	Caudoviricetes	no_iphop_prediction	no_iphop_prediction	Flavobacteriaceae	Podoviridae	ProkaryoteVirus	Duplodnaviria	Uroviricota	novel_order_90_of_Caudoviricetes	novel_family_24_of_novel_order_90_of_Caudoviricetes	novel_subfamily_0_of_novel_family_3_of_novel_order_64_of_Caudoviricetes||novel_family_24_of_novel_order_90_of_Caudoviricetes
5516.L.hifi_reads_s1769.ctg001806l||full	vOTU_1951	46991	75	dsDNAphage	Low-quality	5.83	virus	Caudoviricetes	no_iphop_prediction	no_iphop_prediction	no_vpf_host_prediction	Podoviridae	ProkaryoteVirus	Duplodnaviria	Uroviricota	novel_order_113_of_Caudoviricetes	novel_family_4_of_novel_order_113_of_Caudoviricetes	novel_subfamily_0_of_novel_family_33_of_novel_order_72_of_Caudoviricetes||novel_family_32_of_novel_order_72_of_Caudoviricetes||novel_family_4_of_novel_order_113_of_Caudoviricetes
5516.N.hifi_reads_s1448.ctg001464l||full	vOTU_2168	46524	64	dsDNAphage	Medium-quality	73.49	virus	Caudoviricetes	no_iphop_prediction	no_iphop_prediction	Flavobacteriaceae	Podoviridae	ProkaryoteVirus	Duplodnaviria	Uroviricota	novel_order_90_of_Caudoviricetes	novel_family_24_of_novel_order_90_of_Caudoviricetes	novel_subfamily_0_of_novel_family_24_of_novel_order_90_of_Caudoviricetes||novel_family_25_of_novel_order_90_of_Caudoviricetes||novel_family_3_of_novel_order_90_of_Caudoviricetes||novel_family_15_of_novel_order_90_of_Caudoviricetes
5516.N.hifi_reads_s1353.ctg001368l||full	vOTU_2156	46276	77	dsDNAphage	Low-quality	25.89	virus	Caudoviricetes	no_iphop_prediction	no_iphop_prediction	no_vpf_host_prediction	Myoviridae	ProkaryoteVirus	Duplodnaviria	Uroviricota	novel_order_122_of_Caudoviricetes	novel_family_16_of_novel_order_122_of_Caudoviricetes	novel_subfamily_0_of_novel_family_16_of_novel_order_122_of_Caudoviricetes||novel_family_48_of_novel_order_122_of_Caudoviricetes||novel_family_18_of_novel_order_122_of_Caudoviricetes
5516.N.hifi_reads_s758.ctg000766l||full	vOTU_2398	46218	58	dsDNAphage	Medium-quality	71.48	virus	Caudoviricetes	ARS21	ARS21	Flavobacteriaceae	Podoviridae	ProkaryoteVirus	Duplodnaviria	Uroviricota	novel_order_90_of_Caudoviricetes	novel_family_25_of_novel_order_90_of_Caudoviricetes	novel_subfamily_0_of_novel_family_25_of_novel_order_90_of_Caudoviricetes||novel_family_15_of_novel_order_90_of_Caudoviricetes||novel_family_26_of_novel_order_90_of_Caudoviricetes
5516.N.hifi_reads_s1149.ctg001162l||full	vOTU_2126	46073	69	dsDNAphage	Medium-quality	85.73	virus	Caudoviricetes	no_iphop_prediction	no_iphop_prediction	no_vpf_host_prediction	Podoviridae	ProkaryoteVirus	Duplodnaviria	Uroviricota	novel_order_66_of_Caudoviricetes	novel_family_18_of_novel_order_66_of_Caudoviricetes	novel_subfamily_0_of_novel_family_18_of_novel_order_66_of_Caudoviricetes||novel_family_8_of_novel_order_66_of_Caudoviricetes||novel_family_19_of_novel_order_66_of_Caudoviricetes
5516.E.hifi_reads_s2067.ctg002068l||full	vOTU_3432	46014	75	dsDNAphage	Low-quality	9.24	virus	Caudoviricetes	no_iphop_prediction	no_iphop_prediction	no_vpf_host_prediction	no_vpf_family_prediction	ProkaryoteVirus	Duplodnaviria	Uroviricota	novel_order_75_of_Caudoviricetes	novel_family_24_of_novel_order_75_of_Caudoviricetes	novel_subfamily_0_of_novel_family_24_of_novel_order_75_of_Caudoviricetes||novel_family_15_of_novel_order_75_of_Caudoviricetes
5516.K.hifi_reads_s258.ctg000265l||full	vOTU_1863	45683	79	dsDNAphage	Medium-quality	74.09	virus	Caudoviricetes	no_iphop_prediction	no_iphop_prediction	no_vpf_host_prediction	no_vpf_family_prediction	ProkaryoteVirus	Duplodnaviria	Uroviricota	novel_order_75_of_Caudoviricetes	novel_family_32_of_novel_order_75_of_Caudoviricetes	novel_subfamily_0_of_novel_family_32_of_novel_order_75_of_Caudoviricetes||novel_family_40_of_novel_order_75_of_Caudoviricetes||novel_family_41_of_novel_order_75_of_Caudoviricetes||novel_family_34_of_novel_order_75_of_Caudoviricetes
5516.N.hifi_reads_s1740.ctg001761l||full	vOTU_2207	45529	65	dsDNAphage	Low-quality	24.2	virus	Caudoviricetes	no_iphop_prediction	no_iphop_prediction	Synechococcaceae	Myoviridae	ProkaryoteVirus	Duplodnaviria	Uroviricota	novel_order_122_of_Caudoviricetes	Kyanoviridae	novel_subfamily_0_of_Kyanoviridae||novel_family_18_of_novel_order_122_of_Caudoviricetes||novel_family_32_of_novel_order_122_of_Caudoviricetes
5516.A.hifi_reads_s229.ctg000233l||full	vOTU_5283	45524	74	dsDNAphage	Medium-quality	74.81	virus	Caudoviricetes	no_iphop_prediction	no_iphop_prediction	Flavobacteriaceae	no_vpf_family_prediction	ProkaryoteVirus	Duplodnaviria	Uroviricota	novel_order_90_of_Caudoviricetes	novel_family_25_of_novel_order_90_of_Caudoviricetes	novel_subfamily_0_of_novel_family_25_of_novel_order_90_of_Caudoviricetes||novel_family_14_of_novel_order_90_of_Caudoviricetes
5516.D.hifi_reads_s1022.ctg001023l||full	vOTU_1571	45451	52	dsDNAphage	Medium-quality	86.97	virus	Caudoviricetes	no_iphop_prediction	Flavobacteriaceae	no_vpf_host_prediction	Podoviridae	ProkaryoteVirus	Duplodnaviria	Uroviricota	novel_order_66_of_Caudoviricetes	novel_family_8_of_novel_order_66_of_Caudoviricetes	novel_subfamily_0_of_novel_family_8_of_novel_order_66_of_Caudoviricetes||novel_family_14_of_novel_order_66_of_Caudoviricetes||novel_family_2_of_novel_order_73_of_Caudoviricetes
5516.J.hifi_reads_s636.ctg000639l||full	vOTU_3492	45264	72	dsDNAphage	Medium-quality	68.75	virus	Caudoviricetes	no_iphop_prediction	no_iphop_prediction	Flavobacteriaceae	no_vpf_family_prediction	ProkaryoteVirus	Duplodnaviria	Uroviricota	novel_order_90_of_Caudoviricetes	novel_family_24_of_novel_order_90_of_Caudoviricetes	novel_subfamily_0_of_novel_family_24_of_novel_order_90_of_Caudoviricetes||novel_family_25_of_novel_order_90_of_Caudoviricetes||novel_family_3_of_novel_order_90_of_Caudoviricetes||novel_family_15_of_novel_order_90_of_Caudoviricetes
4752_BW_run525_CCS_trimmed_deduplicated_s772.ctg000773l||full	vOTU_186	45193	95	dsDNAphage	Low-quality	21.64	virus	Caudoviricetes	Rhodobacteraceae	Rhodobacteraceae	no_vpf_host_prediction	Myoviridae	ProkaryoteVirus	Duplodnaviria	Uroviricota	novel_order_122_of_Caudoviricetes	novel_family_55_of_novel_order_122_of_Caudoviricetes	novel_subfamily_0_of_novel_family_55_of_novel_order_122_of_Caudoviricetes
5516.AF.hifi_reads_s4350.ctg004374l||full	vOTU_1191	45101	62	dsDNAphage	Low-quality	12.9	virus	Caudoviricetes	no_iphop_prediction	Pelagibacteraceae	no_vpf_host_prediction	no_vpf_family_prediction	ProkaryoteVirus	Duplodnaviria	Uroviricota	novel_order_122_of_Caudoviricetes	novel_family_47_of_novel_order_122_of_Caudoviricetes	novel_subfamily_2_of_novel_family_47_of_novel_order_122_of_Caudoviricetes
5516.D.hifi_reads_s394.ctg000395l||full	vOTU_1599	45034	50	dsDNAphage	Low-quality	24.8	virus	Caudoviricetes	Pelagibacteraceae	Pelagibacteraceae	no_vpf_host_prediction	Podoviridae	ProkaryoteVirus	Duplodnaviria	Uroviricota	novel_order_122_of_Caudoviricetes	novel_family_6_of_novel_order_122_of_Caudoviricetes	novel_subfamily_0_of_Kyanoviridae||novel_family_18_of_novel_order_122_of_Caudoviricetes||novel_family_13_of_novel_order_122_of_Caudoviricetes||novel_family_6_of_novel_order_122_of_Caudoviricetes||novel_family_16_of_novel_order_122_of_Caudoviricetes||novel_family_5_of_novel_order_122_of_Caudoviricetes||novel_family_12_of_novel_order_122_of_Caudoviricetes
5516.J.hifi_reads_s15.ctg000016l||full	vOTU_4358	44875	70	dsDNAphage	High-quality	100	virus	Caudoviricetes	no_iphop_prediction	no_iphop_prediction	no_vpf_host_prediction	Siphoviridae	ProkaryoteVirus	Duplodnaviria	Uroviricota	novel_order_92_of_Caudoviricetes	novel_family_7_of_novel_order_92_of_Caudoviricetes	novel_subfamily_0_of_novel_family_7_of_novel_order_92_of_Caudoviricetes||novel_family_4_of_novel_order_92_of_Caudoviricetes
5516.G.hifi_reads_s1730.ctg001752l||full	vOTU_1747	44744	60	dsDNAphage	Low-quality	24.91	virus	Caudoviricetes	no_iphop_prediction	GCA-002705445	no_vpf_host_prediction	Myoviridae	ProkaryoteVirus	Duplodnaviria	Uroviricota	novel_order_122_of_Caudoviricetes	novel_family_18_of_novel_order_122_of_Caudoviricetes	novel_subfamily_0_of_Kyanoviridae||novel_family_18_of_novel_order_122_of_Caudoviricetes||novel_family_13_of_novel_order_122_of_Caudoviricetes||novel_family_6_of_novel_order_122_of_Caudoviricetes||novel_family_16_of_novel_order_122_of_Caudoviricetes||novel_family_5_of_novel_order_122_of_Caudoviricetes||novel_family_12_of_novel_order_122_of_Caudoviricetes
5068_M_run562_hifi_trimmed_deduplicated_s998.ctg000999l||full	vOTU_4204	44583	79	dsDNAphage	Low-quality	12.53	virus	Caudoviricetes	no_iphop_prediction	no_iphop_prediction	no_vpf_host_prediction	Myoviridae	ProkaryoteVirus	Duplodnaviria	Uroviricota	novel_order_117_of_Caudoviricetes	novel_family_5_of_novel_order_117_of_Caudoviricetes	novel_subfamily_0_of_novel_family_5_of_novel_order_117_of_Caudoviricetes
5516.N.hifi_reads_s717.ctg000725l||full	vOTU_4643	44535	65	dsDNAphage	Low-quality	40.54	virus	Caudoviricetes	no_iphop_prediction	no_iphop_prediction	no_vpf_host_prediction	no_vpf_family_prediction	ProkaryoteVirus	Duplodnaviria	Uroviricota	novel_order_99_of_Caudoviricetes	novel_family_3_of_novel_order_99_of_Caudoviricetes	novel_subfamily_0_of_novel_family_3_of_novel_order_99_of_Caudoviricetes
5516.F.hifi_reads_s230.ctg000231l||full	vOTU_1683	44462	61	dsDNAphage	Low-quality	24.93	virus	Caudoviricetes	Pelagibacteraceae	Pelagibacteraceae	no_vpf_host_prediction	Myoviridae	ProkaryoteVirus	Duplodnaviria	Uroviricota	novel_order_122_of_Caudoviricetes	novel_family_13_of_novel_order_122_of_Caudoviricetes	novel_subfamily_0_of_novel_family_13_of_novel_order_122_of_Caudoviricetes||novel_family_47_of_novel_order_122_of_Caudoviricetes||novel_family_6_of_novel_order_122_of_Caudoviricetes
5516.K.hifi_reads_s23.ctg000024l||full	vOTU_4021	44320	56	dsDNAphage	Medium-quality	69.75	virus	Caudoviricetes	no_iphop_prediction	no_iphop_prediction	Flavobacteriaceae	Podoviridae	ProkaryoteVirus	Duplodnaviria	Uroviricota	novel_order_90_of_Caudoviricetes	novel_family_25_of_novel_order_90_of_Caudoviricetes	novel_subfamily_0_of_novel_family_25_of_novel_order_90_of_Caudoviricetes||novel_family_15_of_novel_order_90_of_Caudoviricetes||novel_family_26_of_novel_order_90_of_Caudoviricetes
5068_L_run562_hifi_trimmed_deduplicated_s1026.ctg001063l||full	vOTU_4155	44260	49	dsDNAphage	Medium-quality	68.74	virus	Caudoviricetes	no_iphop_prediction	no_iphop_prediction	Flavobacteriaceae	Podoviridae	ProkaryoteVirus	Duplodnaviria	Uroviricota	novel_order_90_of_Caudoviricetes	novel_family_24_of_novel_order_90_of_Caudoviricetes	novel_subfamily_0_of_novel_family_24_of_novel_order_90_of_Caudoviricetes||novel_family_25_of_novel_order_90_of_Caudoviricetes||novel_family_3_of_novel_order_90_of_Caudoviricetes||novel_family_15_of_novel_order_90_of_Caudoviricetes
5516_AB_hifi_reads_s206.ctg000207l||full	vOTU_4476	44237	73	dsDNAphage	High-quality	100	virus	Caudoviricetes	no_iphop_prediction	no_iphop_prediction	no_vpf_host_prediction	Siphoviridae	ProkaryoteVirus	Duplodnaviria	Uroviricota	novel_order_92_of_Caudoviricetes	novel_family_7_of_novel_order_92_of_Caudoviricetes	novel_subfamily_10_of_novel_family_7_of_novel_order_92_of_Caudoviricetes
5068_N_run562_hifi_trimmed_deduplicated_s2975.ctg003076l||full	vOTU_620	44185	69	dsDNAphage	High-quality	100	virus	Caudoviricetes	no_iphop_prediction	no_iphop_prediction	no_vpf_host_prediction	Podoviridae	ProkaryoteVirus	Duplodnaviria	Uroviricota	novel_order_69_of_Caudoviricetes	novel_family_11_of_novel_order_69_of_Caudoviricetes	novel_subfamily_0_of_novel_family_11_of_novel_order_69_of_Caudoviricetes
5516.N.hifi_reads_s24.ctg000025l||full	vOTU_5160	44128	65	dsDNAphage	Low-quality	12.46	virus	Caudoviricetes	no_iphop_prediction	no_iphop_prediction	no_vpf_host_prediction	Myoviridae	ProkaryoteVirus	Duplodnaviria	Uroviricota	novel_order_117_of_Caudoviricetes	novel_family_22_of_novel_order_117_of_Caudoviricetes	novel_subfamily_0_of_novel_family_22_of_novel_order_117_of_Caudoviricetes||novel_family_10_of_novel_order_117_of_Caudoviricetes
5068_N_run562_hifi_trimmed_deduplicated_s2538.ctg002624l||full	vOTU_607	44084	93	dsDNAphage	Medium-quality	68.1	virus	Caudoviricetes	no_iphop_prediction	Flavobacteriaceae	Flavobacteriaceae	no_vpf_family_prediction	ProkaryoteVirus	Duplodnaviria	Uroviricota	novel_order_90_of_Caudoviricetes	novel_family_24_of_novel_order_90_of_Caudoviricetes	novel_subfamily_0_of_novel_family_24_of_novel_order_90_of_Caudoviricetes||novel_family_25_of_novel_order_90_of_Caudoviricetes||novel_family_3_of_novel_order_90_of_Caudoviricetes||novel_family_15_of_novel_order_90_of_Caudoviricetes
5516.E.hifi_reads_s1047.ctg001048l||full	vOTU_5546	43975	58	dsDNAphage	High-quality	100	virus	Caudoviricetes	no_iphop_prediction	no_iphop_prediction	no_vpf_host_prediction	no_vpf_family_prediction	ProkaryoteVirus	No Realm	NA	NA	NA	NA
5516_T_hifi_reads_s1846.ctg001858l||full	vOTU_2745	43797	63	dsDNAphage	Medium-quality	80.03	virus	Caudoviricetes	Porticoccaceae	Porticoccaceae	no_vpf_host_prediction	Podoviridae	ProkaryoteVirus	Duplodnaviria	Uroviricota	novel_order_68_of_Caudoviricetes	novel_family_10_of_novel_order_68_of_Caudoviricetes	novel_subfamily_0_of_novel_family_10_of_novel_order_68_of_Caudoviricetes
5068_N_run562_hifi_trimmed_deduplicated_s2033.ctg002098l||full	vOTU_588	43620	84	dsDNAphage	Low-quality	14.17	virus	Caudoviricetes	no_iphop_prediction	no_iphop_prediction	no_vpf_host_prediction	Myoviridae	ProkaryoteVirus	Duplodnaviria	Uroviricota	novel_order_122_of_Caudoviricetes	novel_family_28_of_novel_order_122_of_Caudoviricetes	novel_subfamily_0_of_novel_family_28_of_novel_order_122_of_Caudoviricetes||novel_family_47_of_novel_order_122_of_Caudoviricetes||novel_family_10_of_novel_order_117_of_Caudoviricetes
5516_U_hifi_reads_s374.ctg000375l||full	vOTU_2939	43594	42	dsDNAphage	Low-quality	25.32	virus	Caudoviricetes	no_iphop_prediction	no_iphop_prediction	no_vpf_host_prediction	Myoviridae	ProkaryoteVirus	Duplodnaviria	Uroviricota	novel_order_122_of_Caudoviricetes	novel_family_11_of_novel_order_122_of_Caudoviricetes	novel_subfamily_0_of_novel_family_11_of_novel_order_122_of_Caudoviricetes
4752_E_run525_CCS_trimmed_deduplicated_s730.ctg000745l||full	vOTU_3088	43551	75	dsDNAphage	High-quality	100	virus	Caudoviricetes	no_iphop_prediction	no_iphop_prediction	no_vpf_host_prediction	Podoviridae	ProkaryoteVirus	Duplodnaviria	Uroviricota	novel_order_66_of_Caudoviricetes	novel_family_14_of_novel_order_66_of_Caudoviricetes	novel_subfamily_0_of_novel_family_8_of_novel_order_66_of_Caudoviricetes||novel_family_14_of_novel_order_66_of_Caudoviricetes||novel_family_2_of_novel_order_73_of_Caudoviricetes
5516.A.hifi_reads_s1245.ctg001259l||full	vOTU_723	43519	73	dsDNAphage	Low-quality	24.48	virus	Caudoviricetes	Woeseiaceae	Woeseiaceae	no_vpf_host_prediction	Myoviridae	ProkaryoteVirus	Duplodnaviria	Uroviricota	novel_order_122_of_Caudoviricetes	novel_family_18_of_novel_order_122_of_Caudoviricetes	novel_subfamily_0_of_Kyanoviridae||novel_family_18_of_novel_order_122_of_Caudoviricetes||novel_family_13_of_novel_order_122_of_Caudoviricetes||novel_family_6_of_novel_order_122_of_Caudoviricetes||novel_family_16_of_novel_order_122_of_Caudoviricetes||novel_family_5_of_novel_order_122_of_Caudoviricetes||novel_family_12_of_novel_order_122_of_Caudoviricetes
5516.D.hifi_reads_s295.ctg000296l||full	vOTU_1597	43350	43	dsDNAphage	Low-quality	12.84	virus	Caudoviricetes	no_iphop_prediction	no_iphop_prediction	no_vpf_host_prediction	Myoviridae	ProkaryoteVirus	Duplodnaviria	Uroviricota	novel_order_105_of_Caudoviricetes	novel_family_1_of_novel_order_105_of_Caudoviricetes	novel_subfamily_0_of_novel_family_1_of_novel_order_105_of_Caudoviricetes
5516.L.hifi_reads_s214.ctg000215l||full	vOTU_1992	43270	70	dsDNAphage	Medium-quality	71.08	virus	Caudoviricetes	no_iphop_prediction	Akkermansiaceae	Flavobacteriaceae	no_vpf_family_prediction	ProkaryoteVirus	Duplodnaviria	Uroviricota	novel_order_90_of_Caudoviricetes	novel_family_24_of_novel_order_90_of_Caudoviricetes	novel_subfamily_0_of_novel_family_24_of_novel_order_90_of_Caudoviricetes||novel_family_25_of_novel_order_90_of_Caudoviricetes||novel_family_3_of_novel_order_90_of_Caudoviricetes||novel_family_15_of_novel_order_90_of_Caudoviricetes
5516.E.hifi_reads_s294.ctg000295l||full	vOTU_3445	43215	50	dsDNAphage	Low-quality	11.19	virus	Caudoviricetes	no_iphop_prediction	no_iphop_prediction	no_vpf_host_prediction	Myoviridae	ProkaryoteVirus	Duplodnaviria	Uroviricota	novel_order_105_of_Caudoviricetes	novel_family_1_of_novel_order_105_of_Caudoviricetes	novel_subfamily_0_of_novel_family_1_of_novel_order_105_of_Caudoviricetes
5516.L.hifi_reads_s784.ctg000795l||full	vOTU_2076	43049	64	dsDNAphage	Low-quality	10.42	virus	Caudoviricetes	no_iphop_prediction	no_iphop_prediction	no_vpf_host_prediction	Myoviridae	ProkaryoteVirus	Duplodnaviria	Uroviricota	novel_order_127_of_Caudoviricetes	novel_family_3_of_novel_order_127_of_Caudoviricetes	novel_subfamily_0_of_novel_family_47_of_novel_order_122_of_Caudoviricetes||novel_family_18_of_novel_order_122_of_Caudoviricetes||novel_family_3_of_novel_order_127_of_Caudoviricetes
5068_M_run562_hifi_trimmed_deduplicated_s177.ctg000178l||full	vOTU_545	42966	46	dsDNAphage	Low-quality	15.47	virus	Caudoviricetes	UBA9320	UBA9320	Sphingomonadaceae	Myoviridae	ProkaryoteVirus	Duplodnaviria	Uroviricota	novel_order_113_of_Caudoviricetes	novel_family_2_of_novel_order_113_of_Caudoviricetes	novel_subfamily_0_of_novel_family_2_of_novel_order_113_of_Caudoviricetes
5516.E.hifi_reads_s825.ctg000826l||full	vOTU_1658	42889	73	dsDNAphage	Low-quality	27.35	virus	Caudoviricetes	Woeseiaceae	Woeseiaceae	no_vpf_host_prediction	Myoviridae	ProkaryoteVirus	Duplodnaviria	Uroviricota	novel_order_122_of_Caudoviricetes	novel_family_47_of_novel_order_122_of_Caudoviricetes	novel_subfamily_2_of_novel_family_47_of_novel_order_122_of_Caudoviricetes
5516.J.hifi_reads_s624.ctg000627l||full	vOTU_5431	42855	47	dsDNAphage	Low-quality	17.33	virus	Caudoviricetes	no_iphop_prediction	no_iphop_prediction	no_vpf_host_prediction	no_vpf_family_prediction	ProkaryoteVirus	Duplodnaviria	Uroviricota	novel_order_113_of_Caudoviricetes	novel_family_4_of_novel_order_113_of_Caudoviricetes	novel_subfamily_0_of_novel_family_4_of_novel_order_113_of_Caudoviricetes
5516.J.hifi_reads_s28.ctg000183l||full	vOTU_1837	42834	49	dsDNAphage	Medium-quality	66.28	virus	Caudoviricetes	no_iphop_prediction	no_iphop_prediction	Flavobacteriaceae	Podoviridae	ProkaryoteVirus	Duplodnaviria	Uroviricota	novel_order_90_of_Caudoviricetes	novel_family_25_of_novel_order_90_of_Caudoviricetes	novel_subfamily_0_of_novel_family_25_of_novel_order_90_of_Caudoviricetes||novel_family_15_of_novel_order_90_of_Caudoviricetes||novel_family_26_of_novel_order_90_of_Caudoviricetes
5516.AF.hifi_reads_s3464.ctg003484l||full	vOTU_1153	42829	46	dsDNAphage	Low-quality	10.64	virus	Caudoviricetes	no_iphop_prediction	Pelagibacteraceae	no_vpf_host_prediction	Myoviridae	ProkaryoteVirus	Duplodnaviria	Uroviricota	novel_order_122_of_Caudoviricetes	novel_family_16_of_novel_order_122_of_Caudoviricetes	novel_subfamily_0_of_novel_family_16_of_novel_order_122_of_Caudoviricetes||novel_family_48_of_novel_order_122_of_Caudoviricetes||novel_family_18_of_novel_order_122_of_Caudoviricetes
4752_CP_run525_CCS_trimmed_deduplicated_s1164.ctg001165l||full	vOTU_4128	42812	79	dsDNAphage	Medium-quality	66.66	virus	Caudoviricetes	no_iphop_prediction	Akkermansiaceae	Flavobacteriaceae	no_vpf_family_prediction	ProkaryoteVirus	Duplodnaviria	Uroviricota	novel_order_90_of_Caudoviricetes	novel_family_24_of_novel_order_90_of_Caudoviricetes	novel_subfamily_0_of_novel_family_24_of_novel_order_90_of_Caudoviricetes||novel_family_25_of_novel_order_90_of_Caudoviricetes||novel_family_3_of_novel_order_90_of_Caudoviricetes||novel_family_15_of_novel_order_90_of_Caudoviricetes
5068_D_run562_hifi_trimmed_deduplicated_s2625.ctg002630l||full	#N/A	42794	76	dsDNAphage	Medium-quality	52.17	virus	Caudoviricetes	no_iphop_prediction	Rikenellaceae	no_vpf_host_prediction	no_vpf_family_prediction	ProkaryoteVirus	Duplodnaviria	Uroviricota	novel_order_53_of_Caudoviricetes	novel_family_1_of_novel_order_53_of_Caudoviricetes	novel_subfamily_0_of_novel_family_1_of_novel_order_53_of_Caudoviricetes
5516_T_hifi_reads_s412.ctg000415l||full	vOTU_2803	42612	42	dsDNAphage	Low-quality	12.2	virus	Caudoviricetes	no_iphop_prediction	no_iphop_prediction	Enterobacteriaceae	Myoviridae	ProkaryoteVirus	Duplodnaviria	Uroviricota	novel_order_119_of_Caudoviricetes	novel_family_2_of_novel_order_119_of_Caudoviricetes	novel_subfamily_4_of_novel_family_2_of_novel_order_119_of_Caudoviricetes
5516_U_hifi_reads_s2090.ctg002095l||full	vOTU_5201	42538	39	dsDNAphage	Medium-quality	70.1	virus	Caudoviricetes	no_iphop_prediction	no_iphop_prediction	Flavobacteriaceae	Podoviridae	ProkaryoteVirus	Duplodnaviria	Uroviricota	novel_order_90_of_Caudoviricetes	novel_family_25_of_novel_order_90_of_Caudoviricetes	novel_subfamily_0_of_novel_family_25_of_novel_order_90_of_Caudoviricetes||novel_family_14_of_novel_order_90_of_Caudoviricetes
5516.G.hifi_reads_s1069.ctg001083l||full	vOTU_1716	42516	26	dsDNAphage	Low-quality	23.36	virus	Caudoviricetes	no_iphop_prediction	Berkiellaceae	no_vpf_host_prediction	Myoviridae	ProkaryoteVirus	Duplodnaviria	Uroviricota	novel_order_122_of_Caudoviricetes	novel_family_8_of_novel_order_122_of_Caudoviricetes	novel_subfamily_0_of_novel_family_8_of_novel_order_122_of_Caudoviricetes||novel_family_13_of_novel_order_122_of_Caudoviricetes
4752_BW_run525_CCS_trimmed_deduplicated_s216.ctg000217l||full	vOTU_80	42506	50	dsDNAphage	Low-quality	24.98	virus	Caudoviricetes	no_iphop_prediction	no_iphop_prediction	no_vpf_host_prediction	Myoviridae	ProkaryoteVirus	Duplodnaviria	Uroviricota	novel_order_122_of_Caudoviricetes	novel_family_18_of_novel_order_122_of_Caudoviricetes	novel_subfamily_0_of_Kyanoviridae||novel_family_18_of_novel_order_122_of_Caudoviricetes
5516.B.hifi_reads_s2960.ctg002964l||full	vOTU_1521	41957	60	dsDNAphage	Low-quality	17.16	virus	Caudoviricetes	Woeseiaceae	Woeseiaceae	no_vpf_host_prediction	Myoviridae	ProkaryoteVirus	Duplodnaviria	Uroviricota	novel_order_122_of_Caudoviricetes	novel_family_13_of_novel_order_122_of_Caudoviricetes	novel_subfamily_0_of_novel_family_13_of_novel_order_122_of_Caudoviricetes||novel_family_47_of_novel_order_122_of_Caudoviricetes||novel_family_6_of_novel_order_122_of_Caudoviricetes
5516.Q.hifi_reads_s132.ctg000133c||full	vOTU_4758	41806	55	dsDNAphage	High-quality	91.06	virus	Caudoviricetes	no_iphop_prediction	no_iphop_prediction	no_vpf_host_prediction	Siphoviridae	ProkaryoteVirus	Duplodnaviria	Uroviricota	novel_order_88_of_Caudoviricetes	novel_family_6_of_novel_order_88_of_Caudoviricetes	novel_subfamily_0_of_novel_family_0_of_novel_order_86_of_Caudoviricetes||novel_family_6_of_novel_order_88_of_Caudoviricetes
5068_M_run562_hifi_trimmed_deduplicated_s3008.ctg003009l||full	vOTU_3757	41746	73	dsDNAphage	Low-quality	25.2	virus	Caudoviricetes	Poseidoniaceae	Poseidoniaceae	no_vpf_host_prediction	Myoviridae	ProkaryoteVirus	Duplodnaviria	Uroviricota	novel_order_122_of_Caudoviricetes	novel_family_53_of_novel_order_122_of_Caudoviricetes	novel_subfamily_0_of_novel_family_53_of_novel_order_122_of_Caudoviricetes
5068_N_run562_hifi_trimmed_deduplicated_s1857.ctg001916l||full	vOTU_4213	41655	63	dsDNAphage	Low-quality	12.12	virus	Caudoviricetes	no_iphop_prediction	no_iphop_prediction	no_vpf_host_prediction	Myoviridae	ProkaryoteVirus	Duplodnaviria	Uroviricota	novel_order_117_of_Caudoviricetes	novel_family_5_of_novel_order_117_of_Caudoviricetes	novel_subfamily_0_of_novel_family_5_of_novel_order_117_of_Caudoviricetes
5516.L.hifi_reads_s2071.ctg002126l||full	vOTU_1980	41501	57	dsDNAphage	High-quality	100	virus	Caudoviricetes	no_iphop_prediction	no_iphop_prediction	no_vpf_host_prediction	Podoviridae	ProkaryoteVirus	Duplodnaviria	Uroviricota	novel_order_72_of_Caudoviricetes	novel_family_33_of_novel_order_72_of_Caudoviricetes	novel_subfamily_1_of_novel_family_33_of_novel_order_72_of_Caudoviricetes
5516.A.hifi_reads_s1082.ctg001095l||full	vOTU_712	41470	68	dsDNAphage	Low-quality	23.15	virus	Caudoviricetes	Flavobacteriaceae	Flavobacteriaceae	no_vpf_host_prediction	Myoviridae	ProkaryoteVirus	Duplodnaviria	Uroviricota	novel_order_122_of_Caudoviricetes	novel_family_18_of_novel_order_122_of_Caudoviricetes	novel_subfamily_0_of_Kyanoviridae||novel_family_18_of_novel_order_122_of_Caudoviricetes||novel_family_13_of_novel_order_122_of_Caudoviricetes||novel_family_6_of_novel_order_122_of_Caudoviricetes||novel_family_16_of_novel_order_122_of_Caudoviricetes||novel_family_5_of_novel_order_122_of_Caudoviricetes||novel_family_12_of_novel_order_122_of_Caudoviricetes
5516.L.hifi_reads_s1498.ctg001531l||full	vOTU_3509	41334	38	dsDNAphage	Low-quality	42.9	virus	Caudoviricetes	no_iphop_prediction	no_iphop_prediction	no_vpf_host_prediction	no_vpf_family_prediction	ProkaryoteVirus	Duplodnaviria	Uroviricota	novel_order_127_of_Caudoviricetes	novel_family_3_of_novel_order_127_of_Caudoviricetes	novel_subfamily_1_of_novel_family_3_of_novel_order_127_of_Caudoviricetes||novel_family_1_of_novel_order_127_of_Caudoviricetes
5068_M_run562_hifi_trimmed_deduplicated_s1348.ctg001349l||full	vOTU_4187	41247	48	dsDNAphage	Medium-quality	63.86	virus	Caudoviricetes	no_iphop_prediction	no_iphop_prediction	Flavobacteriaceae	Podoviridae	ProkaryoteVirus	Duplodnaviria	Uroviricota	novel_order_90_of_Caudoviricetes	novel_family_24_of_novel_order_90_of_Caudoviricetes	novel_subfamily_0_of_novel_family_24_of_novel_order_90_of_Caudoviricetes||novel_family_25_of_novel_order_90_of_Caudoviricetes||novel_family_3_of_novel_order_90_of_Caudoviricetes||novel_family_15_of_novel_order_90_of_Caudoviricetes
5516.L.hifi_reads_s1571.ctg001605l||full	vOTU_4421	41162	47	dsDNAphage	Low-quality	11.13	virus	Caudoviricetes	Flavobacteriaceae	Flavobacteriaceae	Enterobacteriaceae	Myoviridae	ProkaryoteVirus	Duplodnaviria	Uroviricota	novel_order_119_of_Caudoviricetes	novel_family_2_of_novel_order_119_of_Caudoviricetes	novel_subfamily_0_of_novel_family_2_of_novel_order_119_of_Caudoviricetes||novel_family_7_of_novel_order_119_of_Caudoviricetes
4752_E_run525_CCS_trimmed_deduplicated_s317.ctg000323l||full	vOTU_3086	41046	48	dsDNAphage	Low-quality	11.09	virus	Caudoviricetes	no_iphop_prediction	LZORAL124-64-63	Enterobacteriaceae	Myoviridae	ProkaryoteVirus	Duplodnaviria	Uroviricota	novel_order_119_of_Caudoviricetes	novel_family_14_of_novel_order_119_of_Caudoviricetes	novel_subfamily_1_of_novel_family_14_of_novel_order_119_of_Caudoviricetes||novel_family_7_of_novel_order_119_of_Caudoviricetes
5068_E_run562_hifi_trimmed_deduplicated_s2249.ctg002334l||full	vOTU_3704	40999	48	dsDNAphage	Low-quality	25.3	virus	Caudoviricetes	no_iphop_prediction	no_iphop_prediction	no_vpf_host_prediction	no_vpf_family_prediction	ProkaryoteVirus	Duplodnaviria	Uroviricota	novel_order_110_of_Caudoviricetes	novel_family_0_of_novel_order_110_of_Caudoviricetes	novel_subfamily_0_of_novel_family_0_of_novel_order_110_of_Caudoviricetes
5516.L.hifi_reads_s1865.ctg001905l||full	vOTU_5005	40959	64	dsDNAphage	Low-quality	20.83	virus	Caudoviricetes	no_iphop_prediction	no_iphop_prediction	no_vpf_host_prediction	Myoviridae	ProkaryoteVirus	Duplodnaviria	Uroviricota	novel_order_117_of_Caudoviricetes	novel_family_5_of_novel_order_117_of_Caudoviricetes	novel_subfamily_0_of_novel_family_0_of_novel_order_117_of_Caudoviricetes||novel_family_5_of_novel_order_117_of_Caudoviricetes
5516.N.hifi_reads_s2057.ctg002088l||full	vOTU_2244	40832	61	dsDNAphage	Medium-quality	64.71	virus	Caudoviricetes	no_iphop_prediction	no_iphop_prediction	Flavobacteriaceae	Podoviridae	ProkaryoteVirus	Duplodnaviria	Uroviricota	novel_order_90_of_Caudoviricetes	novel_family_24_of_novel_order_90_of_Caudoviricetes	novel_subfamily_0_of_novel_family_24_of_novel_order_90_of_Caudoviricetes||novel_family_25_of_novel_order_90_of_Caudoviricetes||novel_family_3_of_novel_order_90_of_Caudoviricetes||novel_family_15_of_novel_order_90_of_Caudoviricetes
5516.J.hifi_reads_s752.ctg000755l||full	vOTU_5219	40831	48	NCLDV	Low-quality	13.11	virus	Megaviricetes	no_iphop_prediction	no_iphop_prediction	Hominidae	no_vpf_family_prediction	EukaryoteVirus	Duplodnaviria	Uroviricota	novel_order_186_of_Caudoviricetes	novel_family_3_of_novel_order_186_of_Caudoviricetes	novel_subfamily_0_of_novel_family_3_of_novel_order_186_of_Caudoviricetes
5068_E_run562_hifi_trimmed_deduplicated_s1713.ctg001771l||full	#N/A	40818	46	dsDNAphage	Medium-quality	63.34	virus	Caudoviricetes	no_iphop_prediction	no_iphop_prediction	no_vpf_host_prediction	Siphoviridae	ProkaryoteVirus	Duplodnaviria	Uroviricota	novel_order_48_of_Caudoviricetes	Mesyanzhinovviridae	novel_subfamily_6_of_Mesyanzhinovviridae
5516_T_hifi_reads_s1013.ctg001021l||full	vOTU_2674	40781	61	dsDNAphage	Low-quality	19.69	virus	Caudoviricetes	no_iphop_prediction	no_iphop_prediction	no_vpf_host_prediction	Myoviridae	ProkaryoteVirus	Duplodnaviria	Uroviricota	novel_order_122_of_Caudoviricetes	novel_family_37_of_novel_order_122_of_Caudoviricetes	novel_subfamily_0_of_novel_family_37_of_novel_order_122_of_Caudoviricetes||novel_family_50_of_novel_order_122_of_Caudoviricetes
5516_T_hifi_reads_s613.ctg000617l||full	vOTU_2821	40701	26	dsDNAphage	Low-quality	17.96	virus	Caudoviricetes	no_iphop_prediction	no_iphop_prediction	Synechococcaceae	Myoviridae	ProkaryoteVirus	Duplodnaviria	Uroviricota	novel_order_122_of_Caudoviricetes	novel_family_18_of_novel_order_122_of_Caudoviricetes	novel_subfamily_4_of_novel_family_18_of_novel_order_122_of_Caudoviricetes
5514_AC_hifi_reads_s973.ctg000974l||full	vOTU_3227	40683	52	dsDNAphage	Medium-quality	53.65	virus	Caudoviricetes	no_iphop_prediction	no_iphop_prediction	no_vpf_host_prediction	no_vpf_family_prediction	ProkaryoteVirus	Duplodnaviria	Uroviricota	novel_order_66_of_Caudoviricetes	novel_family_14_of_novel_order_66_of_Caudoviricetes	novel_subfamily_2_of_novel_family_14_of_novel_order_66_of_Caudoviricetes
5516.N.hifi_reads_s2034.ctg002065l||full	vOTU_2243	40476	57	dsDNAphage	Low-quality	11.8	virus	Caudoviricetes	no_iphop_prediction	no_iphop_prediction	no_vpf_host_prediction	no_vpf_family_prediction	ProkaryoteVirus	Duplodnaviria	Uroviricota	novel_order_70_of_Caudoviricetes	novel_family_0_of_novel_order_70_of_Caudoviricetes	novel_subfamily_0_of_novel_family_0_of_novel_order_70_of_Caudoviricetes
5068_B_run562_hifi_trimmed_deduplicated_s2110.ctg002140c||full	vOTU_5455	40416	48	dsDNAphage	Medium-quality	76.66	virus	Caudoviricetes	no_iphop_prediction	no_iphop_prediction	no_vpf_host_prediction	Podoviridae	ProkaryoteVirus	Duplodnaviria	Uroviricota	novel_order_70_of_Caudoviricetes	novel_family_2_of_novel_order_70_of_Caudoviricetes	novel_subfamily_0_of_novel_family_2_of_novel_order_70_of_Caudoviricetes
5516.D.hifi_reads_s121.ctg000122l||full_1	vOTU_1575	40291	46	dsDNAphage	NA	NA	provirus	Caudoviricetes	no_iphop_prediction	TMED109	no_vpf_host_prediction	Myoviridae	ProkaryoteVirus	NA	NA	NA	NA	NA
5516.S.hifi_reads_s247.ctg000255l||full	vOTU_2472	40276	44	dsDNAphage	Low-quality	22.37	virus	Caudoviricetes	no_iphop_prediction	no_iphop_prediction	no_vpf_host_prediction	Myoviridae	ProkaryoteVirus	Duplodnaviria	Uroviricota	novel_order_122_of_Caudoviricetes	novel_family_18_of_novel_order_122_of_Caudoviricetes	novel_subfamily_2_of_novel_family_18_of_novel_order_122_of_Caudoviricetes
5068_D_run562_hifi_trimmed_deduplicated_s695.ctg000697l||full	vOTU_5456	40255	60	dsDNAphage	Medium-quality	64.19	virus	Caudoviricetes	no_iphop_prediction	no_iphop_prediction	Flavobacteriaceae	Podoviridae	ProkaryoteVirus	Duplodnaviria	Uroviricota	novel_order_90_of_Caudoviricetes	novel_family_25_of_novel_order_90_of_Caudoviricetes	novel_subfamily_0_of_novel_family_25_of_novel_order_90_of_Caudoviricetes||novel_family_15_of_novel_order_90_of_Caudoviricetes||novel_family_26_of_novel_order_90_of_Caudoviricetes
5516.N.hifi_reads_s796.ctg000805l||full	vOTU_2410	40158	61	dsDNAphage	Medium-quality	64.41	virus	Caudoviricetes	no_iphop_prediction	no_iphop_prediction	no_vpf_host_prediction	no_vpf_family_prediction	ProkaryoteVirus	Duplodnaviria	Uroviricota	novel_order_75_of_Caudoviricetes	novel_family_32_of_novel_order_75_of_Caudoviricetes	novel_subfamily_0_of_novel_family_32_of_novel_order_75_of_Caudoviricetes||novel_family_40_of_novel_order_75_of_Caudoviricetes||novel_family_41_of_novel_order_75_of_Caudoviricetes||novel_family_34_of_novel_order_75_of_Caudoviricetes
5516.D.hifi_reads_s1639.ctg001640l||full	vOTU_1581	40096	61	dsDNAphage	Medium-quality	71.99	virus	Caudoviricetes	no_iphop_prediction	no_iphop_prediction	no_vpf_host_prediction	no_vpf_family_prediction	ProkaryoteVirus	Duplodnaviria	Uroviricota	novel_order_75_of_Caudoviricetes	novel_family_24_of_novel_order_75_of_Caudoviricetes	novel_subfamily_0_of_novel_family_24_of_novel_order_75_of_Caudoviricetes||novel_family_3_of_novel_order_75_of_Caudoviricetes||novel_family_11_of_novel_order_75_of_Caudoviricetes
5516.D.hifi_reads_s495.ctg000496l||full	vOTU_3948	40042	81	dsDNAphage	Medium-quality	68.41	virus	Caudoviricetes	no_iphop_prediction	no_iphop_prediction	Enterobacteriaceae	no_vpf_family_prediction	ProkaryoteVirus	Duplodnaviria	Uroviricota	novel_order_75_of_Caudoviricetes	novel_family_15_of_novel_order_75_of_Caudoviricetes	novel_subfamily_0_of_novel_family_24_of_novel_order_75_of_Caudoviricetes||novel_family_15_of_novel_order_75_of_Caudoviricetes
5516.AE.hifi_reads_s1641.ctg001675l||full	vOTU_906	40023	21	dsDNAphage	Low-quality	33.35	virus	Caudoviricetes	no_iphop_prediction	no_iphop_prediction	Flavobacteriaceae	Podoviridae	ProkaryoteVirus	Duplodnaviria	Uroviricota	novel_order_84_of_Caudoviricetes	novel_family_5_of_novel_order_84_of_Caudoviricetes	novel_subfamily_0_of_novel_family_5_of_novel_order_84_of_Caudoviricetes
5516_T_hifi_reads_s1510.ctg001520c||full	vOTU_2721	40000	81	dsDNAphage	High-quality	100	virus	Caudoviricetes	no_iphop_prediction	no_iphop_prediction	no_vpf_host_prediction	Podoviridae	ProkaryoteVirus	Duplodnaviria	Uroviricota	novel_order_72_of_Caudoviricetes	novel_family_18_of_novel_order_72_of_Caudoviricetes	novel_subfamily_0_of_novel_family_18_of_novel_order_72_of_Caudoviricetes
5516.L.hifi_reads_s1556.ctg001590c||full	vOTU_3510	39950	46	dsDNAphage	High-quality	96.72	virus	Caudoviricetes	Pelagibacteraceae	Pelagibacteraceae	no_vpf_host_prediction	Podoviridae	ProkaryoteVirus	Duplodnaviria	Uroviricota	novel_order_65_of_Caudoviricetes	Autographiviridae	novel_subfamily_0_of_Autographiviridae
5068_N_run562_hifi_trimmed_deduplicated_s405.ctg000423l||full	vOTU_3772	39933	41	dsDNAphage	Low-quality	33.43	virus	Caudoviricetes	no_iphop_prediction	no_iphop_prediction	no_vpf_host_prediction	no_vpf_family_prediction	ProkaryoteVirus	Duplodnaviria	Uroviricota	novel_order_127_of_Caudoviricetes	novel_family_1_of_novel_order_127_of_Caudoviricetes	novel_subfamily_0_of_novel_family_1_of_novel_order_127_of_Caudoviricetes
5516.N.hifi_reads_s1833.ctg001856l||full	vOTU_5154	39912	77	dsDNAphage	Low-quality	18.43	virus	Caudoviricetes	Rhodobacteraceae	Rhodobacteraceae	no_vpf_host_prediction	Myoviridae	ProkaryoteVirus	Duplodnaviria	Uroviricota	novel_order_117_of_Caudoviricetes	novel_family_10_of_novel_order_117_of_Caudoviricetes	novel_subfamily_0_of_novel_family_28_of_novel_order_122_of_Caudoviricetes||novel_family_47_of_novel_order_122_of_Caudoviricetes||novel_family_10_of_novel_order_117_of_Caudoviricetes
5516.F.hifi_reads_s894.ctg000895l||full	vOTU_1704	39904	59	dsDNAphage	Low-quality	22.22	virus	Caudoviricetes	Pelagibacteraceae	Pelagibacteraceae	no_vpf_host_prediction	Myoviridae	ProkaryoteVirus	Duplodnaviria	Uroviricota	novel_order_122_of_Caudoviricetes	novel_family_18_of_novel_order_122_of_Caudoviricetes	novel_subfamily_0_of_Kyanoviridae||novel_family_18_of_novel_order_122_of_Caudoviricetes||novel_family_13_of_novel_order_122_of_Caudoviricetes||novel_family_6_of_novel_order_122_of_Caudoviricetes||novel_family_16_of_novel_order_122_of_Caudoviricetes||novel_family_5_of_novel_order_122_of_Caudoviricetes||novel_family_12_of_novel_order_122_of_Caudoviricetes
5516.C.hifi_reads_s801.ctg000802l||full	vOTU_1565	39895	56	dsDNAphage	Low-quality	23.08	virus	Caudoviricetes	no_iphop_prediction	Flavobacteriaceae	no_vpf_host_prediction	Myoviridae	ProkaryoteVirus	Duplodnaviria	Uroviricota	novel_order_122_of_Caudoviricetes	novel_family_13_of_novel_order_122_of_Caudoviricetes	novel_subfamily_0_of_novel_family_13_of_novel_order_122_of_Caudoviricetes||novel_family_47_of_novel_order_122_of_Caudoviricetes||novel_family_6_of_novel_order_122_of_Caudoviricetes
5516.AE.hifi_reads_s147.ctg000149l||full	vOTU_900	39887	38	dsDNAphage	Low-quality	35.83	virus	Caudoviricetes	HTCC2089	HTCC2089	no_vpf_host_prediction	no_vpf_family_prediction	ProkaryoteVirus	Duplodnaviria	Uroviricota	novel_order_90_of_Caudoviricetes	novel_family_24_of_novel_order_90_of_Caudoviricetes	novel_subfamily_0_of_novel_family_24_of_novel_order_90_of_Caudoviricetes||novel_family_25_of_novel_order_90_of_Caudoviricetes||novel_family_3_of_novel_order_90_of_Caudoviricetes||novel_family_15_of_novel_order_90_of_Caudoviricetes
5068_E_run562_hifi_trimmed_deduplicated_s2806.ctg002907l||full	vOTU_397	39875	37	dsDNAphage	Medium-quality	51.98	virus	Caudoviricetes	Pelagibacteraceae	Pelagibacteraceae	no_vpf_host_prediction	no_vpf_family_prediction	Plasmid	Duplodnaviria	Uroviricota	novel_order_90_of_Caudoviricetes	novel_family_1_of_novel_order_90_of_Caudoviricetes	novel_subfamily_0_of_novel_family_1_of_novel_order_90_of_Caudoviricetes||novel_family_25_of_novel_order_90_of_Caudoviricetes
4752_CP_run525_CCS_trimmed_deduplicated_s740.ctg000741l||full	vOTU_4137	39724	31	dsDNAphage	Low-quality	14.56	virus	Caudoviricetes	no_iphop_prediction	no_iphop_prediction	Sphingomonadaceae	Myoviridae	ProkaryoteVirus	Duplodnaviria	Uroviricota	novel_order_112_of_Caudoviricetes	novel_family_6_of_novel_order_112_of_Caudoviricetes	novel_subfamily_0_of_novel_family_6_of_novel_order_112_of_Caudoviricetes||novel_family_8_of_novel_order_112_of_Caudoviricetes
5516.S.hifi_reads_s194.ctg000199l||full	vOTU_2465	39675	73	dsDNAphage	Medium-quality	61.2	virus	Caudoviricetes	Flavobacteriaceae	Flavobacteriaceae	no_vpf_host_prediction	no_vpf_family_prediction	ProkaryoteVirus	Duplodnaviria	Uroviricota	novel_order_90_of_Caudoviricetes	novel_family_24_of_novel_order_90_of_Caudoviricetes	novel_subfamily_0_of_novel_family_24_of_novel_order_90_of_Caudoviricetes||novel_family_25_of_novel_order_90_of_Caudoviricetes||novel_family_3_of_novel_order_90_of_Caudoviricetes||novel_family_15_of_novel_order_90_of_Caudoviricetes
5516_M_hifi_reads_s1301.ctg001304l||full	vOTU_4089	39569	56	dsDNAphage	Medium-quality	73.56	virus	Caudoviricetes	no_iphop_prediction	no_iphop_prediction	no_vpf_host_prediction	Podoviridae	ProkaryoteVirus	Duplodnaviria	Uroviricota	novel_order_66_of_Caudoviricetes	novel_family_18_of_novel_order_66_of_Caudoviricetes	novel_subfamily_0_of_novel_family_18_of_novel_order_66_of_Caudoviricetes||novel_family_8_of_novel_order_66_of_Caudoviricetes||novel_family_19_of_novel_order_66_of_Caudoviricetes
5516_M_hifi_reads_s1250.ctg001252l||full	vOTU_2532	39565	63	dsDNAphage	Medium-quality	63.16	virus	Caudoviricetes	Caulobacteraceae	Caulobacteraceae	Flavobacteriaceae	Podoviridae	ProkaryoteVirus	Duplodnaviria	Uroviricota	novel_order_90_of_Caudoviricetes	novel_family_25_of_novel_order_90_of_Caudoviricetes	novel_subfamily_0_of_novel_family_25_of_novel_order_90_of_Caudoviricetes||novel_family_15_of_novel_order_90_of_Caudoviricetes||novel_family_26_of_novel_order_90_of_Caudoviricetes
5516.N.hifi_reads_s534.ctg000540l||full	vOTU_2358	39544	42	dsDNAphage	Medium-quality	64.16	virus	Caudoviricetes	no_iphop_prediction	no_iphop_prediction	Flavobacteriaceae	Podoviridae	ProkaryoteVirus	Duplodnaviria	Uroviricota	novel_order_90_of_Caudoviricetes	novel_family_25_of_novel_order_90_of_Caudoviricetes	novel_subfamily_0_of_novel_family_25_of_novel_order_90_of_Caudoviricetes||novel_family_15_of_novel_order_90_of_Caudoviricetes||novel_family_26_of_novel_order_90_of_Caudoviricetes
5068_E_run562_hifi_trimmed_deduplicated_s1439.ctg001491l||full	#N/A	39373	62	dsDNAphage	Low-quality	22.97	virus	Caudoviricetes	no_iphop_prediction	no_iphop_prediction	no_vpf_host_prediction	no_vpf_family_prediction	ProkaryoteVirus	Duplodnaviria	Uroviricota	novel_order_99_of_Caudoviricetes	novel_family_2_of_novel_order_99_of_Caudoviricetes	novel_subfamily_0_of_novel_family_2_of_novel_order_99_of_Caudoviricetes
5516.N.hifi_reads_s778.ctg000786l||full	vOTU_5175	39339	65	dsDNAphage	Low-quality	10.95	virus	Caudoviricetes	no_iphop_prediction	no_iphop_prediction	Enterobacteriaceae	Myoviridae	ProkaryoteVirus	Duplodnaviria	Uroviricota	novel_order_117_of_Caudoviricetes	novel_family_7_of_novel_order_117_of_Caudoviricetes	novel_subfamily_0_of_novel_family_7_of_novel_order_117_of_Caudoviricetes
5516.K.hifi_reads_s274.ctg000281l||full	vOTU_3497	39305	57	dsDNAphage	Low-quality	34.38	virus	Caudoviricetes	HTCC2089	HTCC2089	no_vpf_host_prediction	no_vpf_family_prediction	ProkaryoteVirus	Duplodnaviria	Uroviricota	novel_order_84_of_Caudoviricetes	novel_family_4_of_novel_order_84_of_Caudoviricetes	novel_subfamily_0_of_novel_family_4_of_novel_order_84_of_Caudoviricetes
5516.L.hifi_reads_s2076.ctg002131l||full	vOTU_4892	39287	65	dsDNAphage	Low-quality	23.45	virus	Caudoviricetes	no_iphop_prediction	no_iphop_prediction	no_vpf_host_prediction	Myoviridae	ProkaryoteVirus	Duplodnaviria	Uroviricota	novel_order_107_of_Caudoviricetes	novel_family_12_of_novel_order_107_of_Caudoviricetes	novel_subfamily_1_of_novel_family_12_of_novel_order_107_of_Caudoviricetes
5068_N_run562_hifi_trimmed_deduplicated_s3379.ctg003494l||full	vOTU_4224	39241	67	dsDNAphage	High-quality	93.75	virus	Caudoviricetes	no_iphop_prediction	no_iphop_prediction	no_vpf_host_prediction	Podoviridae	ProkaryoteVirus	Duplodnaviria	Uroviricota	novel_order_65_of_Caudoviricetes	Autographiviridae	novel_subfamily_6_of_Autographiviridae
5516.AF.hifi_reads_s485.ctg000489l||full_1	vOTU_1219	39201	42	dsDNAphage	NA	NA	provirus	Caudoviricetes	no_iphop_prediction	UA16	Enterobacteriaceae	Myoviridae	ProkaryoteVirus	NA	NA	NA	NA	NA
5516.S.hifi_reads_s125.ctg000127l||full	vOTU_2448	39152	53	dsDNAphage	High-quality	94.79	virus	Caudoviricetes	Pelagibacteraceae	Pelagibacteraceae	no_vpf_host_prediction	Podoviridae	ProkaryoteVirus	Duplodnaviria	Uroviricota	novel_order_65_of_Caudoviricetes	Autographiviridae	novel_subfamily_0_of_Autographiviridae
5516.N.hifi_reads_s568.ctg000575l||full	vOTU_2365	39147	59	dsDNAphage	Medium-quality	62.64	virus	Caudoviricetes	no_iphop_prediction	no_iphop_prediction	Flavobacteriaceae	Podoviridae	ProkaryoteVirus	Duplodnaviria	Uroviricota	novel_order_90_of_Caudoviricetes	novel_family_24_of_novel_order_90_of_Caudoviricetes	novel_subfamily_0_of_novel_family_24_of_novel_order_90_of_Caudoviricetes||novel_family_25_of_novel_order_90_of_Caudoviricetes||novel_family_3_of_novel_order_90_of_Caudoviricetes||novel_family_15_of_novel_order_90_of_Caudoviricetes
5516.N.hifi_reads_s2137.ctg002168l||full	vOTU_5157	38951	36	dsDNAphage	Low-quality	17.82	virus	Caudoviricetes	no_iphop_prediction	no_iphop_prediction	no_vpf_host_prediction	Myoviridae	ProkaryoteVirus	Duplodnaviria	Uroviricota	novel_order_107_of_Caudoviricetes	novel_family_7_of_novel_order_107_of_Caudoviricetes	novel_subfamily_1_of_novel_family_7_of_novel_order_107_of_Caudoviricetes
5516_T_hifi_reads_s11.ctg000012l||full	vOTU_2685	38906	61	dsDNAphage	Low-quality	20.66	virus	Caudoviricetes	no_iphop_prediction	no_iphop_prediction	Synechococcaceae	Myoviridae	ProkaryoteVirus	Duplodnaviria	Uroviricota	novel_order_122_of_Caudoviricetes	Kyanoviridae	novel_subfamily_0_of_Kyanoviridae||novel_family_18_of_novel_order_122_of_Caudoviricetes||novel_family_32_of_novel_order_122_of_Caudoviricetes
5516_M_hifi_reads_s337.ctg000338l||full_1	vOTU_2615	38873	46	dsDNAphage	NA	NA	provirus	Caudoviricetes	Pseudohongiellaceae	Pseudohongiellaceae	Enterobacteriaceae	Myoviridae	ProkaryoteVirus	NA	NA	NA	NA	NA
5516.L.hifi_reads_s2547.ctg002624l||full	vOTU_4444	38842	46	dsDNAphage	Low-quality	14.19	virus	Caudoviricetes	no_iphop_prediction	UBA9320	Sphingomonadaceae	Myoviridae	ProkaryoteVirus	Duplodnaviria	Uroviricota	novel_order_113_of_Caudoviricetes	novel_family_2_of_novel_order_113_of_Caudoviricetes	novel_subfamily_0_of_novel_family_2_of_novel_order_113_of_Caudoviricetes
5516.N.hifi_reads_s1285.ctg001299c||full	vOTU_2150	38836	58	dsDNAphage	High-quality	95.31	virus	Caudoviricetes	no_iphop_prediction	no_iphop_prediction	no_vpf_host_prediction	Podoviridae	ProkaryoteVirus	Duplodnaviria	Uroviricota	novel_order_65_of_Caudoviricetes	Autographiviridae	novel_subfamily_2_of_Autographiviridae
5516_T_hifi_reads_s1104.ctg001112l||full	vOTU_2686	38824	74	dsDNAphage	High-quality	100	virus	Caudoviricetes	no_iphop_prediction	no_iphop_prediction	no_vpf_host_prediction	Siphoviridae	ProkaryoteVirus	Duplodnaviria	Uroviricota	novel_order_92_of_Caudoviricetes	novel_family_7_of_novel_order_92_of_Caudoviricetes	novel_subfamily_5_of_novel_family_7_of_novel_order_92_of_Caudoviricetes
5516.L.hifi_reads_s53.ctg000054l||full	vOTU_5017	38775	53	dsDNAphage	Low-quality	10.36	virus	Caudoviricetes	no_iphop_prediction	no_iphop_prediction	Enterobacteriaceae	Myoviridae	ProkaryoteVirus	Duplodnaviria	Uroviricota	novel_order_117_of_Caudoviricetes	novel_family_22_of_novel_order_117_of_Caudoviricetes	novel_subfamily_0_of_novel_family_14_of_novel_order_117_of_Caudoviricetes||novel_family_22_of_novel_order_117_of_Caudoviricetes
5068_G_run562_hifi_trimmed_deduplicated_s4912.ctg004915l||full	vOTU_3184	38718	67	dsDNAphage	High-quality	100	virus	Caudoviricetes	no_iphop_prediction	no_iphop_prediction	no_vpf_host_prediction	no_vpf_family_prediction	ProkaryoteVirus	Duplodnaviria	Uroviricota	novel_order_64_of_Caudoviricetes	novel_family_7_of_novel_order_64_of_Caudoviricetes	novel_subfamily_0_of_novel_family_7_of_novel_order_64_of_Caudoviricetes||novel_family_3_of_novel_order_90_of_Caudoviricetes
5516_T_hifi_reads_s1188.ctg001196l||full_1	vOTU_2696	38669	62	dsDNAphage	NA	NA	provirus	Caudoviricetes	UBA7916	UBA7916	Enterobacteriaceae	Myoviridae	ProkaryoteVirus	NA	NA	NA	NA	NA
5516.G.hifi_reads_s957.ctg000968l||full	vOTU_1801	38660	71	dsDNAphage	Low-quality	17.57	virus	Caudoviricetes	no_iphop_prediction	no_iphop_prediction	no_vpf_host_prediction	Myoviridae	ProkaryoteVirus	Duplodnaviria	Uroviricota	novel_order_122_of_Caudoviricetes	novel_family_29_of_novel_order_122_of_Caudoviricetes	novel_subfamily_0_of_novel_family_29_of_novel_order_122_of_Caudoviricetes
5068_E_run562_hifi_trimmed_deduplicated_s2796.ctg002897c||full	vOTU_5457	38626	68	dsDNAphage	High-quality	100	virus	Caudoviricetes	no_iphop_prediction	no_iphop_prediction	no_vpf_host_prediction	no_vpf_family_prediction	ProkaryoteVirus	Duplodnaviria	Uroviricota	novel_order_66_of_Caudoviricetes	novel_family_14_of_novel_order_66_of_Caudoviricetes	novel_subfamily_3_of_novel_family_14_of_novel_order_66_of_Caudoviricetes
5516.B.hifi_reads_s457.ctg000461l||full	vOTU_3361	38607	75	dsDNAphage	Low-quality	21.56	virus	Caudoviricetes	no_iphop_prediction	TMED127	no_vpf_host_prediction	Myoviridae	ProkaryoteVirus	Duplodnaviria	Uroviricota	novel_order_122_of_Caudoviricetes	novel_family_18_of_novel_order_122_of_Caudoviricetes	novel_subfamily_0_of_Kyanoviridae||novel_family_18_of_novel_order_122_of_Caudoviricetes||novel_family_13_of_novel_order_122_of_Caudoviricetes||novel_family_6_of_novel_order_122_of_Caudoviricetes||novel_family_16_of_novel_order_122_of_Caudoviricetes||novel_family_5_of_novel_order_122_of_Caudoviricetes||novel_family_12_of_novel_order_122_of_Caudoviricetes
5516.L.hifi_reads_s2321.ctg002385l||full	vOTU_5140	38557	61	dsDNAphage	Low-quality	10.56	virus	Caudoviricetes	Flavobacteriaceae	Flavobacteriaceae	Enterobacteriaceae	Myoviridae	ProkaryoteVirus	Duplodnaviria	Uroviricota	novel_order_119_of_Caudoviricetes	novel_family_16_of_novel_order_119_of_Caudoviricetes	novel_subfamily_0_of_novel_family_16_of_novel_order_119_of_Caudoviricetes||novel_family_14_of_novel_order_119_of_Caudoviricetes
5068_D_run562_hifi_trimmed_deduplicated_s290.ctg000291l||full	vOTU_359	38542	31	dsDNAphage	Low-quality	23.12	virus	Caudoviricetes	no_iphop_prediction	no_iphop_prediction	no_vpf_host_prediction	no_vpf_family_prediction	ProkaryoteVirus	Duplodnaviria	Uroviricota	novel_order_122_of_Caudoviricetes	novel_family_13_of_novel_order_122_of_Caudoviricetes	novel_subfamily_0_of_novel_family_13_of_novel_order_122_of_Caudoviricetes||novel_family_47_of_novel_order_122_of_Caudoviricetes||novel_family_6_of_novel_order_122_of_Caudoviricetes
5516.C.hifi_reads_s35.ctg000036l||full	vOTU_1555	38538	59	dsDNAphage	Low-quality	19.49	virus	Caudoviricetes	no_iphop_prediction	UBA6186	no_vpf_host_prediction	Myoviridae	ProkaryoteVirus	Duplodnaviria	Uroviricota	novel_order_107_of_Caudoviricetes	novel_family_10_of_novel_order_107_of_Caudoviricetes	novel_subfamily_0_of_novel_family_12_of_novel_order_107_of_Caudoviricetes||novel_family_10_of_novel_order_107_of_Caudoviricetes
5516.N.hifi_reads_s424.ctg000429l||full	vOTU_3547	38536	69	dsDNAphage	Low-quality	10.55	virus	Caudoviricetes	no_iphop_prediction	D2472	Enterobacteriaceae	Myoviridae	ProkaryoteVirus	Duplodnaviria	Uroviricota	novel_order_117_of_Caudoviricetes	novel_family_22_of_novel_order_117_of_Caudoviricetes	novel_subfamily_1_of_novel_family_6_of_novel_order_117_of_Caudoviricetes||novel_family_22_of_novel_order_117_of_Caudoviricetes
5068_N_run562_hifi_trimmed_deduplicated_s632.ctg000659l||full	vOTU_690	38447	49	dsDNAphage	Medium-quality	59.5	virus	Caudoviricetes	no_iphop_prediction	no_iphop_prediction	Flavobacteriaceae	Podoviridae	ProkaryoteVirus	Duplodnaviria	Uroviricota	novel_order_90_of_Caudoviricetes	novel_family_24_of_novel_order_90_of_Caudoviricetes	novel_subfamily_0_of_novel_family_24_of_novel_order_90_of_Caudoviricetes||novel_family_25_of_novel_order_90_of_Caudoviricetes||novel_family_3_of_novel_order_90_of_Caudoviricetes||novel_family_15_of_novel_order_90_of_Caudoviricetes
5068_N_run562_hifi_trimmed_deduplicated_s2487.ctg002567l||full	vOTU_604	38443	50	dsDNAphage	Low-quality	22.51	virus	Caudoviricetes	no_iphop_prediction	Pelagibacteraceae	no_vpf_host_prediction	no_vpf_family_prediction	ProkaryoteVirus	Duplodnaviria	Uroviricota	novel_order_122_of_Caudoviricetes	novel_family_13_of_novel_order_122_of_Caudoviricetes	novel_subfamily_0_of_novel_family_13_of_novel_order_122_of_Caudoviricetes||novel_family_47_of_novel_order_122_of_Caudoviricetes||novel_family_6_of_novel_order_122_of_Caudoviricetes
5068_N_run562_hifi_trimmed_deduplicated_s5753.ctg005992l||full_1	vOTU_685	38396	51	dsDNAphage	NA	NA	provirus	Caudoviricetes	no_iphop_prediction	no_iphop_prediction	no_vpf_host_prediction	Podoviridae	Plasmid	NA	NA	NA	NA	NA
5068_C_run562_hifi_trimmed_deduplicated_s3009.ctg003015l||full	vOTU_3124	38333	65	dsDNAphage	High-quality	100	virus	Caudoviricetes	no_iphop_prediction	no_iphop_prediction	no_vpf_host_prediction	no_vpf_family_prediction	ProkaryoteVirus	Duplodnaviria	Uroviricota	novel_order_66_of_Caudoviricetes	novel_family_14_of_novel_order_66_of_Caudoviricetes	novel_subfamily_0_of_novel_family_8_of_novel_order_66_of_Caudoviricetes||novel_family_14_of_novel_order_66_of_Caudoviricetes||novel_family_2_of_novel_order_73_of_Caudoviricetes
5516.A.hifi_reads_s1560.ctg001578l||full	vOTU_747	38200	50	dsDNAphage	Medium-quality	61.28	virus	Caudoviricetes	AG-422-B15	AG-422-B15	no_vpf_host_prediction	no_vpf_family_prediction	ProkaryoteVirus	Duplodnaviria	Uroviricota	novel_order_75_of_Caudoviricetes	novel_family_31_of_novel_order_75_of_Caudoviricetes	novel_subfamily_0_of_novel_family_31_of_novel_order_75_of_Caudoviricetes||novel_family_38_of_novel_order_75_of_Caudoviricetes
5516_T_hifi_reads_s120.ctg000121l||full	vOTU_3586	38198	49	dsDNAphage	Medium-quality	73.08	virus	Caudoviricetes	HTCC2089	HTCC2089	no_vpf_host_prediction	Podoviridae	ProkaryoteVirus	Duplodnaviria	Uroviricota	novel_order_68_of_Caudoviricetes	novel_family_10_of_novel_order_68_of_Caudoviricetes	novel_subfamily_0_of_novel_family_10_of_novel_order_68_of_Caudoviricetes
5516.N.hifi_reads_s90.ctg000091c||full	vOTU_2421	38123	45	dsDNAphage	High-quality	92.88	virus	Caudoviricetes	no_iphop_prediction	no_iphop_prediction	no_vpf_host_prediction	Podoviridae	ProkaryoteVirus	Duplodnaviria	Uroviricota	novel_order_65_of_Caudoviricetes	Autographiviridae	novel_subfamily_2_of_Autographiviridae
5516.L.hifi_reads_s1129.ctg001149l||full	vOTU_5473	38119	51	dsDNAphage	Low-quality	25.04	virus	Caudoviricetes	Poseidoniaceae	Poseidoniaceae	no_vpf_host_prediction	Myoviridae	ProkaryoteVirus	Duplodnaviria	Uroviricota	novel_order_106_of_Caudoviricetes	novel_family_9_of_novel_order_106_of_Caudoviricetes	novel_subfamily_2_of_novel_family_9_of_novel_order_106_of_Caudoviricetes
5516.N.hifi_reads_s214.ctg000218l||full	vOTU_2259	38115	36	dsDNAphage	Low-quality	13.23	virus	Caudoviricetes	no_iphop_prediction	Cyclobacteriaceae	no_vpf_host_prediction	Myoviridae	ProkaryoteVirus	Duplodnaviria	Uroviricota	novel_order_116_of_Caudoviricetes	novel_family_0_of_novel_order_116_of_Caudoviricetes	novel_subfamily_0_of_novel_family_0_of_novel_order_116_of_Caudoviricetes
5516.A.hifi_reads_s463.ctg000472l||full	vOTU_834	38089	58	dsDNAphage	Low-quality	13.95	virus	Caudoviricetes	no_iphop_prediction	no_iphop_prediction	no_vpf_host_prediction	Myoviridae	ProkaryoteVirus	Duplodnaviria	Uroviricota	novel_order_122_of_Caudoviricetes	novel_family_29_of_novel_order_122_of_Caudoviricetes	novel_subfamily_0_of_novel_family_29_of_novel_order_122_of_Caudoviricetes
5516.C.hifi_reads_s841.ctg000842l||full	vOTU_1566	38085	42	dsDNAphage	Low-quality	21.18	virus	Caudoviricetes	no_iphop_prediction	no_iphop_prediction	no_vpf_host_prediction	no_vpf_family_prediction	ProkaryoteVirus	Duplodnaviria	Uroviricota	novel_order_122_of_Caudoviricetes	novel_family_18_of_novel_order_122_of_Caudoviricetes	novel_subfamily_0_of_Kyanoviridae||novel_family_18_of_novel_order_122_of_Caudoviricetes||novel_family_13_of_novel_order_122_of_Caudoviricetes||novel_family_6_of_novel_order_122_of_Caudoviricetes||novel_family_16_of_novel_order_122_of_Caudoviricetes||novel_family_5_of_novel_order_122_of_Caudoviricetes||novel_family_12_of_novel_order_122_of_Caudoviricetes
5516_M_hifi_reads_s39.ctg000040l||full	vOTU_2619	38083	47	dsDNAphage	Medium-quality	62.48	virus	Caudoviricetes	no_iphop_prediction	Woeseiaceae	Flavobacteriaceae	Podoviridae	ProkaryoteVirus	Duplodnaviria	Uroviricota	novel_order_90_of_Caudoviricetes	novel_family_25_of_novel_order_90_of_Caudoviricetes	novel_subfamily_0_of_novel_family_25_of_novel_order_90_of_Caudoviricetes||novel_family_15_of_novel_order_90_of_Caudoviricetes||novel_family_26_of_novel_order_90_of_Caudoviricetes
5068_N_run562_hifi_trimmed_deduplicated_s3749.ctg003876l||full	vOTU_3769	38052	70	dsDNAphage	Low-quality	23.13	virus	Caudoviricetes	Poseidoniaceae	Poseidoniaceae	no_vpf_host_prediction	Myoviridae	ProkaryoteVirus	Duplodnaviria	Uroviricota	novel_order_122_of_Caudoviricetes	novel_family_53_of_novel_order_122_of_Caudoviricetes	novel_subfamily_0_of_novel_family_53_of_novel_order_122_of_Caudoviricetes
5516.Q.hifi_reads_s648.ctg000649l||full	vOTU_3551	38005	67	dsDNAphage	Low-quality	13.58	virus	Caudoviricetes	no_iphop_prediction	Flavobacteriaceae	no_vpf_host_prediction	Myoviridae	ProkaryoteVirus	Duplodnaviria	Uroviricota	novel_order_122_of_Caudoviricetes	novel_family_18_of_novel_order_122_of_Caudoviricetes	novel_subfamily_3_of_novel_family_18_of_novel_order_122_of_Caudoviricetes
5516_T_hifi_reads_s1737.ctg001749l||full	vOTU_2736	37960	47	dsDNAphage	Low-quality	26.44	virus	Caudoviricetes	Rhodobacteraceae	Rhodobacteraceae	no_vpf_host_prediction	Myoviridae	ProkaryoteVirus	Duplodnaviria	Uroviricota	novel_order_122_of_Caudoviricetes	novel_family_13_of_novel_order_122_of_Caudoviricetes	novel_subfamily_0_of_novel_family_13_of_novel_order_122_of_Caudoviricetes||novel_family_41_of_novel_order_122_of_Caudoviricetes
5068_A_run562_hifi_trimmed_deduplicated_s1433.ctg001532c||full	vOTU_4807	37929	64	dsDNAphage	High-quality	100	virus	Caudoviricetes	no_iphop_prediction	Flavobacteriaceae	no_vpf_host_prediction	Siphoviridae	ProkaryoteVirus	Duplodnaviria	Uroviricota	novel_order_92_of_Caudoviricetes	novel_family_7_of_novel_order_92_of_Caudoviricetes	novel_subfamily_0_of_novel_family_7_of_novel_order_92_of_Caudoviricetes||novel_family_4_of_novel_order_92_of_Caudoviricetes
5516.A.hifi_reads_s1367.ctg001382l||full	vOTU_730	37896	60	dsDNAphage	Low-quality	24.02	virus	Caudoviricetes	no_iphop_prediction	Flavobacteriaceae	no_vpf_host_prediction	Myoviridae	ProkaryoteVirus	Duplodnaviria	Uroviricota	novel_order_122_of_Caudoviricetes	novel_family_47_of_novel_order_122_of_Caudoviricetes	novel_subfamily_2_of_novel_family_47_of_novel_order_122_of_Caudoviricetes
5516.E.hifi_reads_s1995.ctg001996l||full	vOTU_1624	37882	47	dsDNAphage	Low-quality	29.29	virus	Caudoviricetes	no_iphop_prediction	no_iphop_prediction	no_vpf_host_prediction	no_vpf_family_prediction	ProkaryoteVirus	Duplodnaviria	Uroviricota	novel_order_75_of_Caudoviricetes	novel_family_24_of_novel_order_75_of_Caudoviricetes	novel_subfamily_0_of_novel_family_24_of_novel_order_75_of_Caudoviricetes||novel_family_38_of_novel_order_75_of_Caudoviricetes
5516.N.hifi_reads_s2601.ctg002644l||full	vOTU_2312	37881	64	dsDNAphage	Medium-quality	60.19	virus	Caudoviricetes	Flavobacteriaceae	Flavobacteriaceae	no_vpf_host_prediction	no_vpf_family_prediction	ProkaryoteVirus	Duplodnaviria	Uroviricota	novel_order_90_of_Caudoviricetes	novel_family_24_of_novel_order_90_of_Caudoviricetes	novel_subfamily_0_of_novel_family_24_of_novel_order_90_of_Caudoviricetes||novel_family_25_of_novel_order_90_of_Caudoviricetes||novel_family_3_of_novel_order_90_of_Caudoviricetes||novel_family_15_of_novel_order_90_of_Caudoviricetes
5516_U_hifi_reads_s1255.ctg001260l||full	vOTU_2871	37733	33	dsDNAphage	Low-quality	21.16	virus	Caudoviricetes	no_iphop_prediction	Rhodobacteraceae	no_vpf_host_prediction	Myoviridae	ProkaryoteVirus	Duplodnaviria	Uroviricota	novel_order_122_of_Caudoviricetes	novel_family_55_of_novel_order_122_of_Caudoviricetes	novel_subfamily_0_of_novel_family_55_of_novel_order_122_of_Caudoviricetes
5516.AH.hifi_reads_s32.ctg000033l||full_1	vOTU_4292	37714	37	dsDNAphage	NA	NA	provirus	Caudoviricetes	no_iphop_prediction	no_iphop_prediction	Flavobacteriaceae	Podoviridae	ProkaryoteVirus	NA	NA	NA	NA	NA
5516.D.hifi_reads_s2265.ctg002266l||full	vOTU_3404	37652	50	dsDNAphage	Low-quality	20.43	virus	Caudoviricetes	no_iphop_prediction	ARS21	no_vpf_host_prediction	Myoviridae	ProkaryoteVirus	Duplodnaviria	Uroviricota	novel_order_107_of_Caudoviricetes	novel_family_12_of_novel_order_107_of_Caudoviricetes	novel_subfamily_0_of_novel_family_12_of_novel_order_107_of_Caudoviricetes||novel_family_10_of_novel_order_107_of_Caudoviricetes
5516.N.hifi_reads_s653.ctg000660l||full	vOTU_2386	37638	71	dsDNAphage	Medium-quality	74.63	virus	Caudoviricetes	no_iphop_prediction	no_iphop_prediction	Enterobacteriaceae	no_vpf_family_prediction	ProkaryoteVirus	Duplodnaviria	Uroviricota	novel_order_63_of_Caudoviricetes	novel_family_4_of_novel_order_63_of_Caudoviricetes	novel_subfamily_0_of_novel_family_4_of_novel_order_63_of_Caudoviricetes
5516.AH.hifi_reads_s5660.ctg005670l||full	vOTU_1425	37606	30	dsDNAphage	Low-quality	23.4	virus	Caudoviricetes	no_iphop_prediction	Pelagibacteraceae	Flavobacteriaceae	Podoviridae	ProkaryoteVirus	Duplodnaviria	Uroviricota	novel_order_90_of_Caudoviricetes	novel_family_1_of_novel_order_90_of_Caudoviricetes	novel_subfamily_0_of_novel_family_1_of_novel_order_90_of_Caudoviricetes||novel_family_25_of_novel_order_90_of_Caudoviricetes
5516_M_hifi_reads_s1328.ctg001331l||full	vOTU_4733	37570	66	dsDNAphage	Low-quality	12.12	virus	Caudoviricetes	no_iphop_prediction	no_iphop_prediction	no_vpf_host_prediction	Myoviridae	ProkaryoteVirus	Duplodnaviria	Uroviricota	novel_order_114_of_Caudoviricetes	novel_family_3_of_novel_order_114_of_Caudoviricetes	novel_subfamily_0_of_novel_family_3_of_novel_order_114_of_Caudoviricetes
5516.AD.hifi_reads_s381.ctg000383l||full	vOTU_885	37562	54	dsDNAphage	Medium-quality	60.98	virus	Caudoviricetes	no_iphop_prediction	no_iphop_prediction	no_vpf_host_prediction	no_vpf_family_prediction	ProkaryoteVirus	Duplodnaviria	Uroviricota	novel_order_75_of_Caudoviricetes	novel_family_18_of_novel_order_75_of_Caudoviricetes	novel_subfamily_0_of_novel_family_18_of_novel_order_75_of_Caudoviricetes
5516.N.hifi_reads_s683.ctg000691l||full	vOTU_2390	37543	65	dsDNAphage	Medium-quality	58.54	virus	Caudoviricetes	no_iphop_prediction	no_iphop_prediction	Flavobacteriaceae	no_vpf_family_prediction	ProkaryoteVirus	Duplodnaviria	Uroviricota	novel_order_90_of_Caudoviricetes	novel_family_24_of_novel_order_90_of_Caudoviricetes	novel_subfamily_0_of_novel_family_24_of_novel_order_90_of_Caudoviricetes||novel_family_25_of_novel_order_90_of_Caudoviricetes||novel_family_3_of_novel_order_90_of_Caudoviricetes||novel_family_15_of_novel_order_90_of_Caudoviricetes
5516.N.hifi_reads_s1321.ctg001335l||full	vOTU_5149	37486	36	dsDNAphage	High-quality	97.38	virus	Caudoviricetes	no_iphop_prediction	no_iphop_prediction	no_vpf_host_prediction	Podoviridae	ProkaryoteVirus	Duplodnaviria	Uroviricota	novel_order_65_of_Caudoviricetes	Autographiviridae	novel_subfamily_5_of_Autographiviridae
5516.AF.hifi_reads_s3013.ctg003030l||full	vOTU_1112	37485	43	dsDNAphage	Medium-quality	58.03	virus	Caudoviricetes	UBA1924	UBA1924	Flavobacteriaceae	Podoviridae	ProkaryoteVirus	Duplodnaviria	Uroviricota	novel_order_90_of_Caudoviricetes	novel_family_24_of_novel_order_90_of_Caudoviricetes	novel_subfamily_0_of_novel_family_24_of_novel_order_90_of_Caudoviricetes||novel_family_25_of_novel_order_90_of_Caudoviricetes||novel_family_3_of_novel_order_90_of_Caudoviricetes||novel_family_15_of_novel_order_90_of_Caudoviricetes
5516.I.hifi_reads_s548.ctg000565c||full	vOTU_5556	37421	64	dsDNAphage	High-quality	100	virus	Caudoviricetes	no_iphop_prediction	no_iphop_prediction	no_vpf_host_prediction	Siphoviridae	ProkaryoteVirus	Duplodnaviria	Uroviricota	novel_order_92_of_Caudoviricetes	novel_family_7_of_novel_order_92_of_Caudoviricetes	novel_subfamily_0_of_novel_family_7_of_novel_order_92_of_Caudoviricetes||novel_family_10_of_novel_order_92_of_Caudoviricetes
5068_C_run562_hifi_trimmed_deduplicated_s3442.ctg003448l||full	vOTU_315	37355	29	dsDNAphage	Low-quality	34.74	virus	Caudoviricetes	D2472	D2472	Flavobacteriaceae	Podoviridae	ProkaryoteVirus	Duplodnaviria	Uroviricota	novel_order_42_of_Caudoviricetes	novel_family_1_of_novel_order_42_of_Caudoviricetes	novel_subfamily_0_of_novel_family_1_of_novel_order_42_of_Caudoviricetes||novel_family_3_of_novel_order_117_of_Caudoviricetes||novel_family_18_of_novel_order_122_of_Caudoviricetes
5068_E_run562_hifi_trimmed_deduplicated_s3484.ctg003613l||full	#N/A	37354	66	dsDNAphage	Medium-quality	65.12	virus	Caudoviricetes	no_iphop_prediction	Flavobacteriaceae	no_vpf_host_prediction	no_vpf_family_prediction	ProkaryoteVirus	Duplodnaviria	Uroviricota	novel_order_75_of_Caudoviricetes	novel_family_24_of_novel_order_75_of_Caudoviricetes	novel_subfamily_0_of_novel_family_24_of_novel_order_75_of_Caudoviricetes||novel_family_3_of_novel_order_75_of_Caudoviricetes||novel_family_11_of_novel_order_75_of_Caudoviricetes
5516.N.hifi_reads_s527.ctg000533l||full	vOTU_2357	37346	41	dsDNAphage	Medium-quality	61.54	virus	Caudoviricetes	no_iphop_prediction	Nitrincolaceae	Flavobacteriaceae	Podoviridae	ProkaryoteVirus	Duplodnaviria	Uroviricota	novel_order_90_of_Caudoviricetes	novel_family_25_of_novel_order_90_of_Caudoviricetes	novel_subfamily_0_of_novel_family_25_of_novel_order_90_of_Caudoviricetes||novel_family_15_of_novel_order_90_of_Caudoviricetes||novel_family_26_of_novel_order_90_of_Caudoviricetes
5516.N.hifi_reads_s2104.ctg002135l||full_1	vOTU_2251	37299	54	dsDNAphage	NA	NA	provirus	Caudoviricetes	Pelagibacteraceae	Pelagibacteraceae	Enterobacteriaceae	Myoviridae	ProkaryoteVirus	NA	NA	NA	NA	NA
5516.G.hifi_reads_s1428.ctg001446l||full	vOTU_5339	37269	64	dsDNAphage	Medium-quality	63.6	virus	Caudoviricetes	no_iphop_prediction	no_iphop_prediction	Enterobacteriaceae	no_vpf_family_prediction	ProkaryoteVirus	Duplodnaviria	Uroviricota	novel_order_75_of_Caudoviricetes	novel_family_5_of_novel_order_75_of_Caudoviricetes	novel_subfamily_0_of_novel_family_24_of_novel_order_75_of_Caudoviricetes||novel_family_5_of_novel_order_75_of_Caudoviricetes||novel_family_7_of_novel_order_75_of_Caudoviricetes
5516.A.hifi_reads_s1083.ctg001096l||full	vOTU_713	37266	58	dsDNAphage	High-quality	99.07	virus	Caudoviricetes	no_iphop_prediction	no_iphop_prediction	no_vpf_host_prediction	Podoviridae	ProkaryoteVirus	Duplodnaviria	Uroviricota	novel_order_53_of_Caudoviricetes	novel_family_3_of_novel_order_53_of_Caudoviricetes	novel_subfamily_2_of_novel_family_3_of_novel_order_53_of_Caudoviricetes
5068_M_run562_hifi_trimmed_deduplicated_s2825.ctg002826l||full	vOTU_550	37234	59	dsDNAphage	High-quality	100	virus	Caudoviricetes	no_iphop_prediction	no_iphop_prediction	no_vpf_host_prediction	Podoviridae	ProkaryoteVirus	Duplodnaviria	Uroviricota	novel_order_69_of_Caudoviricetes	novel_family_11_of_novel_order_69_of_Caudoviricetes	novel_subfamily_0_of_novel_family_11_of_novel_order_69_of_Caudoviricetes
5068_C_run562_hifi_trimmed_deduplicated_s392.ctg000394c||full	vOTU_322	37178	62	dsDNAphage	High-quality	100	virus	Caudoviricetes	no_iphop_prediction	Flavobacteriaceae	no_vpf_host_prediction	Podoviridae	ProkaryoteVirus	Duplodnaviria	Uroviricota	novel_order_72_of_Caudoviricetes	novel_family_33_of_novel_order_72_of_Caudoviricetes	novel_subfamily_0_of_novel_family_33_of_novel_order_72_of_Caudoviricetes||novel_family_30_of_novel_order_72_of_Caudoviricetes
5516.I.hifi_reads_s562.ctg000579l||full	vOTU_4338	37166	39	dsDNAphage	Medium-quality	59.9	virus	Caudoviricetes	UBA1924	UBA1924	Flavobacteriaceae	Podoviridae	ProkaryoteVirus	Duplodnaviria	Uroviricota	novel_order_90_of_Caudoviricetes	novel_family_24_of_novel_order_90_of_Caudoviricetes	novel_subfamily_0_of_novel_family_24_of_novel_order_90_of_Caudoviricetes||novel_family_25_of_novel_order_90_of_Caudoviricetes||novel_family_3_of_novel_order_90_of_Caudoviricetes||novel_family_15_of_novel_order_90_of_Caudoviricetes
5068_G_run562_hifi_trimmed_deduplicated_s3655.ctg003658c||full	vOTU_459	37146	61	dsDNAphage	High-quality	100	virus	Caudoviricetes	no_iphop_prediction	Flavobacteriaceae	no_vpf_host_prediction	Podoviridae	ProkaryoteVirus	Duplodnaviria	Uroviricota	novel_order_72_of_Caudoviricetes	novel_family_33_of_novel_order_72_of_Caudoviricetes	novel_subfamily_0_of_novel_family_33_of_novel_order_72_of_Caudoviricetes||novel_family_30_of_novel_order_72_of_Caudoviricetes
5516.S.hifi_reads_s268.ctg000277l||full	vOTU_2477	37141	39	dsDNAphage	Medium-quality	64.46	virus	Caudoviricetes	Flavobacteriaceae	Flavobacteriaceae	Flavobacteriaceae	Podoviridae	ProkaryoteVirus	Duplodnaviria	Uroviricota	novel_order_90_of_Caudoviricetes	novel_family_25_of_novel_order_90_of_Caudoviricetes	novel_subfamily_3_of_novel_family_25_of_novel_order_90_of_Caudoviricetes
5516_AB_hifi_reads_s279.ctg000280l||full	vOTU_5227	37125	21	NCLDV	Low-quality	7.2	virus	Megaviricetes	no_iphop_prediction	no_iphop_prediction	no_vpf_host_prediction	Phycodnaviridae	EukaryoteVirus	Duplodnaviria	Uroviricota	novel_order_32_of_Caudoviricetes	novel_family_0_of_novel_order_32_of_Caudoviricetes	novel_subfamily_0_of_novel_family_0_of_novel_order_32_of_Caudoviricetes
5516.B.hifi_reads_s863.ctg000867l||full	vOTU_3366	37115	44	dsDNAphage	Medium-quality	71.87	virus	Caudoviricetes	no_iphop_prediction	Cyanobiaceae	no_vpf_host_prediction	Podoviridae	ProkaryoteVirus	Duplodnaviria	Uroviricota	novel_order_66_of_Caudoviricetes	novel_family_8_of_novel_order_66_of_Caudoviricetes	novel_subfamily_0_of_novel_family_8_of_novel_order_66_of_Caudoviricetes||novel_family_14_of_novel_order_66_of_Caudoviricetes||novel_family_2_of_novel_order_73_of_Caudoviricetes
5068_L_run562_hifi_trimmed_deduplicated_s2911.ctg003021l||full	vOTU_3206	37114	56	dsDNAphage	Low-quality	19.16	virus	Caudoviricetes	TMED109	TMED109	no_vpf_host_prediction	Myoviridae	ProkaryoteVirus	Duplodnaviria	Uroviricota	novel_order_122_of_Caudoviricetes	novel_family_47_of_novel_order_122_of_Caudoviricetes	novel_subfamily_5_of_novel_family_47_of_novel_order_122_of_Caudoviricetes
4752_CF_run525_CCS_trimmed_deduplicated_s2066.ctg002067l||full	vOTU_3630	37066	57	dsDNAphage	Medium-quality	62.2	virus	Caudoviricetes	no_iphop_prediction	no_iphop_prediction	Enterobacteriaceae	Siphoviridae	ProkaryoteVirus	Duplodnaviria	Uroviricota	novel_order_75_of_Caudoviricetes	novel_family_24_of_novel_order_75_of_Caudoviricetes	novel_subfamily_0_of_novel_family_24_of_novel_order_75_of_Caudoviricetes||novel_family_38_of_novel_order_75_of_Caudoviricetes
5068_H_run562_hifi_trimmed_deduplicated_s2631.ctg002632l||full	vOTU_3729	36975	52	dsDNAphage	Medium-quality	64.04	virus	Caudoviricetes	Bin95	Bin95	no_vpf_host_prediction	no_vpf_family_prediction	ProkaryoteVirus	Duplodnaviria	Uroviricota	novel_order_75_of_Caudoviricetes	novel_family_38_of_novel_order_75_of_Caudoviricetes	novel_subfamily_0_of_novel_family_26_of_novel_order_75_of_Caudoviricetes||novel_family_38_of_novel_order_75_of_Caudoviricetes
5516.L.hifi_reads_s1761.ctg001798l||full	vOTU_1949	36948	60	dsDNAphage	Low-quality	12.59	virus	Caudoviricetes	no_iphop_prediction	Parvicellaceae	no_vpf_host_prediction	Myoviridae	ProkaryoteVirus	Duplodnaviria	Uroviricota	novel_order_112_of_Caudoviricetes	novel_family_2_of_novel_order_112_of_Caudoviricetes	novel_subfamily_0_of_novel_family_2_of_novel_order_112_of_Caudoviricetes
5516.L.hifi_reads_s1077.ctg001096l||full	vOTU_1890	36924	51	dsDNAphage	Medium-quality	68.25	virus	Caudoviricetes	no_iphop_prediction	Actinomarinaceae	no_vpf_host_prediction	no_vpf_family_prediction	ProkaryoteVirus	Duplodnaviria	Uroviricota	novel_order_75_of_Caudoviricetes	novel_family_4_of_novel_order_75_of_Caudoviricetes	novel_subfamily_0_of_novel_family_4_of_novel_order_75_of_Caudoviricetes
5516.AE.hifi_reads_s3004.ctg003049l||full	vOTU_938	36887	42	dsDNAphage	High-quality	100	virus	Caudoviricetes	no_iphop_prediction	no_iphop_prediction	no_vpf_host_prediction	Siphoviridae	ProkaryoteVirus	Duplodnaviria	Uroviricota	novel_order_92_of_Caudoviricetes	novel_family_11_of_novel_order_92_of_Caudoviricetes	novel_subfamily_1_of_novel_family_11_of_novel_order_92_of_Caudoviricetes
5068_N_run562_hifi_trimmed_deduplicated_s2059.ctg002124c||full	vOTU_590	36868	37	dsDNAphage	High-quality	95.77	virus	Caudoviricetes	no_iphop_prediction	no_iphop_prediction	no_vpf_host_prediction	Podoviridae	ProkaryoteVirus	Duplodnaviria	Uroviricota	novel_order_65_of_Caudoviricetes	Autographiviridae	novel_subfamily_5_of_Autographiviridae
5068_B_run562_hifi_trimmed_deduplicated_s3038.ctg003084l||full	vOTU_3115	36850	56	dsDNAphage	Medium-quality	69.62	virus	Caudoviricetes	Flavobacteriaceae	Flavobacteriaceae	no_vpf_host_prediction	no_vpf_family_prediction	ProkaryoteVirus	Duplodnaviria	Uroviricota	novel_order_75_of_Caudoviricetes	novel_family_4_of_novel_order_75_of_Caudoviricetes	novel_subfamily_1_of_novel_family_4_of_novel_order_75_of_Caudoviricetes
5516.Q.hifi_reads_s1041.ctg001042l||full	vOTU_4469	36777	67	dsDNAphage	Medium-quality	56.85	virus	Caudoviricetes	no_iphop_prediction	no_iphop_prediction	Flavobacteriaceae	Podoviridae	ProkaryoteVirus	Duplodnaviria	Uroviricota	novel_order_90_of_Caudoviricetes	novel_family_24_of_novel_order_90_of_Caudoviricetes	novel_subfamily_0_of_novel_family_24_of_novel_order_90_of_Caudoviricetes||novel_family_25_of_novel_order_90_of_Caudoviricetes||novel_family_3_of_novel_order_90_of_Caudoviricetes||novel_family_15_of_novel_order_90_of_Caudoviricetes
5516.A.hifi_reads_s2114.ctg002136l||full	vOTU_782	36752	49	dsDNAphage	Low-quality	27.23	virus	Caudoviricetes	no_iphop_prediction	Arcobacteraceae	no_vpf_host_prediction	no_vpf_family_prediction	ProkaryoteVirus	Duplodnaviria	Uroviricota	novel_order_75_of_Caudoviricetes	novel_family_41_of_novel_order_75_of_Caudoviricetes	novel_subfamily_0_of_novel_family_41_of_novel_order_75_of_Caudoviricetes||novel_family_38_of_novel_order_75_of_Caudoviricetes||novel_family_32_of_novel_order_75_of_Caudoviricetes
5068_M_run562_hifi_trimmed_deduplicated_s101.ctg000102l||full	vOTU_4917	36711	59	dsDNAphage	Low-quality	8.55	virus	Caudoviricetes	no_iphop_prediction	no_iphop_prediction	no_vpf_host_prediction	Myoviridae	ProkaryoteVirus	Duplodnaviria	Uroviricota	novel_order_117_of_Caudoviricetes	novel_family_0_of_novel_order_117_of_Caudoviricetes	novel_subfamily_0_of_novel_family_0_of_novel_order_117_of_Caudoviricetes||novel_family_5_of_novel_order_117_of_Caudoviricetes
5516.I.hifi_reads_s362.ctg000366c||full	vOTU_1812	36700	68	dsDNAphage	High-quality	99.12	virus	Caudoviricetes	no_iphop_prediction	no_iphop_prediction	no_vpf_host_prediction	Siphoviridae	ProkaryoteVirus	Duplodnaviria	Uroviricota	novel_order_92_of_Caudoviricetes	novel_family_7_of_novel_order_92_of_Caudoviricetes	novel_subfamily_0_of_novel_family_7_of_novel_order_92_of_Caudoviricetes||novel_family_10_of_novel_order_92_of_Caudoviricetes
5516.F.hifi_reads_s417.ctg000418l||full	vOTU_3471	36633	50	dsDNAphage	Low-quality	21.09	virus	Caudoviricetes	no_iphop_prediction	no_iphop_prediction	no_vpf_host_prediction	Myoviridae	ProkaryoteVirus	Duplodnaviria	Uroviricota	novel_order_122_of_Caudoviricetes	novel_family_43_of_novel_order_122_of_Caudoviricetes	novel_subfamily_1_of_novel_family_43_of_novel_order_122_of_Caudoviricetes
5516.S.hifi_reads_s294.ctg000304l||full	vOTU_2481	36578	53	dsDNAphage	Medium-quality	60.1	virus	Caudoviricetes	no_iphop_prediction	no_iphop_prediction	Flavobacteriaceae	Podoviridae	ProkaryoteVirus	Duplodnaviria	Uroviricota	novel_order_87_of_Caudoviricetes	novel_family_8_of_novel_order_87_of_Caudoviricetes	novel_subfamily_1_of_novel_family_8_of_novel_order_87_of_Caudoviricetes
5068_G_run562_hifi_trimmed_deduplicated_s1854.ctg001857l||full	vOTU_421	36540	26	dsDNAphage	Low-quality	16.61	virus	Caudoviricetes	no_iphop_prediction	no_iphop_prediction	no_vpf_host_prediction	Myoviridae	ProkaryoteVirus	Duplodnaviria	Uroviricota	novel_order_118_of_Caudoviricetes	novel_family_0_of_novel_order_118_of_Caudoviricetes	novel_subfamily_0_of_novel_family_0_of_novel_order_118_of_Caudoviricetes||novel_family_14_of_novel_order_119_of_Caudoviricetes
5516.K.hifi_reads_s109.ctg000112l||full	vOTU_5115	36525	46	dsDNAphage	Low-quality	22.35	virus	Caudoviricetes	JAAEPJ01	JAAEPJ01	Rhodothermaceae	Myoviridae	ProkaryoteVirus	Duplodnaviria	Uroviricota	novel_order_106_of_Caudoviricetes	novel_family_9_of_novel_order_106_of_Caudoviricetes	novel_subfamily_0_of_novel_family_9_of_novel_order_106_of_Caudoviricetes||novel_family_7_of_novel_order_107_of_Caudoviricetes
5068_D_run562_hifi_trimmed_deduplicated_s873.ctg000875l||full	vOTU_390	36483	36	dsDNAphage	Medium-quality	58.92	virus	Caudoviricetes	no_iphop_prediction	Flavobacteriaceae	no_vpf_host_prediction	no_vpf_family_prediction	ProkaryoteVirus	Duplodnaviria	Uroviricota	novel_order_75_of_Caudoviricetes	novel_family_34_of_novel_order_75_of_Caudoviricetes	novel_subfamily_0_of_novel_family_34_of_novel_order_75_of_Caudoviricetes
5516.D.hifi_reads_s1718.ctg001719l||full	vOTU_1582	36417	77	dsDNAphage	Low-quality	37.96	virus	Caudoviricetes	Flavobacteriaceae	Flavobacteriaceae	no_vpf_host_prediction	no_vpf_family_prediction	ProkaryoteVirus	No Realm	NA	NA	NA	NA
5516.J.hifi_reads_s383.ctg000386l||full	vOTU_4369	36383	64	dsDNAphage	High-quality	95.91	virus	Caudoviricetes	no_iphop_prediction	no_iphop_prediction	no_vpf_host_prediction	no_vpf_family_prediction	ProkaryoteVirus	Duplodnaviria	Uroviricota	novel_order_72_of_Caudoviricetes	novel_family_22_of_novel_order_72_of_Caudoviricetes	novel_subfamily_0_of_novel_family_22_of_novel_order_72_of_Caudoviricetes
5516.E.hifi_reads_s536.ctg000537l||full	vOTU_3450	36355	70	dsDNAphage	Low-quality	19.73	virus	Caudoviricetes	no_iphop_prediction	Salibacteraceae	no_vpf_host_prediction	Myoviridae	ProkaryoteVirus	Duplodnaviria	Uroviricota	novel_order_107_of_Caudoviricetes	novel_family_11_of_novel_order_107_of_Caudoviricetes	novel_subfamily_0_of_novel_family_11_of_novel_order_107_of_Caudoviricetes
5516.L.hifi_reads_s1238.ctg001261l||full	vOTU_1904	36354	46	dsDNAphage	Medium-quality	55.93	virus	Caudoviricetes	no_iphop_prediction	Flavobacteriaceae	no_vpf_host_prediction	no_vpf_family_prediction	ProkaryoteVirus	Duplodnaviria	Uroviricota	novel_order_90_of_Caudoviricetes	novel_family_24_of_novel_order_90_of_Caudoviricetes	novel_subfamily_0_of_novel_family_24_of_novel_order_90_of_Caudoviricetes||novel_family_25_of_novel_order_90_of_Caudoviricetes||novel_family_3_of_novel_order_90_of_Caudoviricetes||novel_family_15_of_novel_order_90_of_Caudoviricetes
5516.N.hifi_reads_s866.ctg000875l||full	vOTU_2417	36324	36	dsDNAphage	Medium-quality	55.41	virus	Caudoviricetes	no_iphop_prediction	no_iphop_prediction	Flavobacteriaceae	Podoviridae	ProkaryoteVirus	Duplodnaviria	Uroviricota	novel_order_90_of_Caudoviricetes	novel_family_25_of_novel_order_90_of_Caudoviricetes	novel_subfamily_0_of_novel_family_25_of_novel_order_90_of_Caudoviricetes||novel_family_14_of_novel_order_90_of_Caudoviricetes
5516.D.hifi_reads_s1810.ctg001811l||full	vOTU_1584	36251	47	dsDNAphage	Low-quality	20.19	virus	Caudoviricetes	Pelagibacteraceae	Pelagibacteraceae	no_vpf_host_prediction	no_vpf_family_prediction	ProkaryoteVirus	Duplodnaviria	Uroviricota	novel_order_122_of_Caudoviricetes	novel_family_18_of_novel_order_122_of_Caudoviricetes	novel_subfamily_0_of_Kyanoviridae||novel_family_18_of_novel_order_122_of_Caudoviricetes||novel_family_13_of_novel_order_122_of_Caudoviricetes||novel_family_6_of_novel_order_122_of_Caudoviricetes||novel_family_16_of_novel_order_122_of_Caudoviricetes||novel_family_5_of_novel_order_122_of_Caudoviricetes||novel_family_12_of_novel_order_122_of_Caudoviricetes
5516_T_hifi_reads_s627.ctg000631l||full_1	vOTU_2823	36230	72	dsDNAphage	NA	NA	provirus	Caudoviricetes	no_iphop_prediction	no_iphop_prediction	no_vpf_host_prediction	Myoviridae	ProkaryoteVirus	NA	NA	NA	NA	NA
5514_Z_hifi_reads_s311.ctg000312l||full	vOTU_5200	36223	50	dsDNAphage	Medium-quality	86.33	virus	Caudoviricetes	no_iphop_prediction	no_iphop_prediction	no_vpf_host_prediction	no_vpf_family_prediction	Plasmid	No Realm	NA	NA	NA	NA
5516.B.hifi_reads_s1128.ctg001132l||full	vOTU_3347	36215	58	dsDNAphage	Medium-quality	60.36	virus	Caudoviricetes	no_iphop_prediction	no_iphop_prediction	Enterobacteriaceae	Siphoviridae	ProkaryoteVirus	Duplodnaviria	Uroviricota	novel_order_75_of_Caudoviricetes	novel_family_24_of_novel_order_75_of_Caudoviricetes	novel_subfamily_0_of_novel_family_24_of_novel_order_75_of_Caudoviricetes||novel_family_38_of_novel_order_75_of_Caudoviricetes
5516.AF.hifi_reads_s2012.ctg002024l||full	vOTU_1037	36186	23	dsDNAphage	Low-quality	10.27	virus	Caudoviricetes	no_iphop_prediction	TMED131	Enterobacteriaceae	Myoviridae	ProkaryoteVirus	Duplodnaviria	Uroviricota	novel_order_119_of_Caudoviricetes	novel_family_2_of_novel_order_119_of_Caudoviricetes	novel_subfamily_2_of_novel_family_2_of_novel_order_119_of_Caudoviricetes
5516.K.hifi_reads_s10.ctg000011l||full	vOTU_4382	36165	35	dsDNAphage	Low-quality	39.46	virus	Caudoviricetes	no_iphop_prediction	no_iphop_prediction	no_vpf_host_prediction	Siphoviridae	ProkaryoteVirus	Duplodnaviria	Uroviricota	novel_order_92_of_Caudoviricetes	novel_family_7_of_novel_order_92_of_Caudoviricetes	novel_subfamily_8_of_novel_family_7_of_novel_order_92_of_Caudoviricetes
5068_D_run562_hifi_trimmed_deduplicated_s3771.ctg003776l||full	vOTU_371	36126	69	dsDNAphage	High-quality	96.38	virus	Caudoviricetes	no_iphop_prediction	no_iphop_prediction	no_vpf_host_prediction	no_vpf_family_prediction	ProkaryoteVirus	Duplodnaviria	Uroviricota	novel_order_72_of_Caudoviricetes	novel_family_8_of_novel_order_72_of_Caudoviricetes	novel_subfamily_0_of_novel_family_8_of_novel_order_72_of_Caudoviricetes
5516.L.hifi_reads_s1084.ctg001103l||full	vOTU_4610	36096	41	dsDNAphage	Medium-quality	67.65	virus	Caudoviricetes	no_iphop_prediction	no_iphop_prediction	no_vpf_host_prediction	Podoviridae	ProkaryoteVirus	Duplodnaviria	Uroviricota	novel_order_72_of_Caudoviricetes	novel_family_2_of_novel_order_72_of_Caudoviricetes	novel_subfamily_0_of_novel_family_2_of_novel_order_72_of_Caudoviricetes
5516.A.hifi_reads_s485.ctg000494c||full	vOTU_3791	36074	66	dsDNAphage	High-quality	96.35	virus	Caudoviricetes	no_iphop_prediction	Chitinophagaceae	no_vpf_host_prediction	no_vpf_family_prediction	ProkaryoteVirus	Duplodnaviria	Uroviricota	novel_order_66_of_Caudoviricetes	novel_family_14_of_novel_order_66_of_Caudoviricetes	novel_subfamily_2_of_novel_family_14_of_novel_order_66_of_Caudoviricetes
5516.L.hifi_reads_s2322.ctg002386c||full	vOTU_2005	36070	48	dsDNAphage	High-quality	100	virus	Caudoviricetes	no_iphop_prediction	no_iphop_prediction	no_vpf_host_prediction	no_vpf_family_prediction	ProkaryoteVirus	Duplodnaviria	Uroviricota	novel_order_66_of_Caudoviricetes	novel_family_14_of_novel_order_66_of_Caudoviricetes	novel_subfamily_0_of_novel_family_14_of_novel_order_66_of_Caudoviricetes||novel_family_10_of_novel_order_66_of_Caudoviricetes
5068_G_run562_hifi_trimmed_deduplicated_s2763.ctg002766c||full	vOTU_4520	36038	56	dsDNAphage	High-quality	95.82	virus	Caudoviricetes	no_iphop_prediction	no_iphop_prediction	no_vpf_host_prediction	Podoviridae	ProkaryoteVirus	Duplodnaviria	Uroviricota	novel_order_53_of_Caudoviricetes	novel_family_3_of_novel_order_53_of_Caudoviricetes	novel_subfamily_0_of_novel_family_3_of_novel_order_53_of_Caudoviricetes
5516.A.hifi_reads_s1016.ctg001026c||full	vOTU_708	35991	50	dsDNAphage	High-quality	98.48	virus	Caudoviricetes	no_iphop_prediction	no_iphop_prediction	no_vpf_host_prediction	no_vpf_family_prediction	ProkaryoteVirus	Duplodnaviria	Uroviricota	novel_order_66_of_Caudoviricetes	novel_family_14_of_novel_order_66_of_Caudoviricetes	novel_subfamily_2_of_novel_family_14_of_novel_order_66_of_Caudoviricetes
5516.AF.hifi_reads_s3040.ctg003058c||full	vOTU_1117	35962	48	dsDNAphage	High-quality	98.38	virus	Caudoviricetes	no_iphop_prediction	no_iphop_prediction	no_vpf_host_prediction	no_vpf_family_prediction	ProkaryoteVirus	Duplodnaviria	Uroviricota	novel_order_66_of_Caudoviricetes	novel_family_14_of_novel_order_66_of_Caudoviricetes	novel_subfamily_2_of_novel_family_14_of_novel_order_66_of_Caudoviricetes
5068_L_run562_hifi_trimmed_deduplicated_s288.ctg000301c||full	vOTU_4167	35922	52	dsDNAphage	High-quality	99.91	virus	Caudoviricetes	no_iphop_prediction	no_iphop_prediction	no_vpf_host_prediction	Podoviridae	ProkaryoteVirus	Duplodnaviria	Uroviricota	novel_order_72_of_Caudoviricetes	novel_family_13_of_novel_order_72_of_Caudoviricetes	novel_subfamily_1_of_novel_family_13_of_novel_order_72_of_Caudoviricetes
5516.C.hifi_reads_s67.ctg000068l||full	vOTU_3381	35912	58	dsDNAphage	Low-quality	22.96	virus	Caudoviricetes	Woeseiaceae	Woeseiaceae	no_vpf_host_prediction	Myoviridae	ProkaryoteVirus	Duplodnaviria	Uroviricota	novel_order_122_of_Caudoviricetes	novel_family_47_of_novel_order_122_of_Caudoviricetes	novel_subfamily_2_of_novel_family_47_of_novel_order_122_of_Caudoviricetes
4752_BW_run525_CCS_trimmed_deduplicated_s628.ctg000629l||full	vOTU_175	35875	45	dsDNAphage	Medium-quality	88.91	virus	Caudoviricetes	no_iphop_prediction	no_iphop_prediction	no_vpf_host_prediction	Podoviridae	ProkaryoteVirus	Duplodnaviria	Uroviricota	novel_order_65_of_Caudoviricetes	Autographiviridae	novel_subfamily_2_of_Autographiviridae
5068_N_run562_hifi_trimmed_deduplicated_s3681.ctg003806l||full	vOTU_3223	35872	65	dsDNAphage	Low-quality	20.98	virus	Caudoviricetes	no_iphop_prediction	no_iphop_prediction	no_vpf_host_prediction	Myoviridae	ProkaryoteVirus	Duplodnaviria	Uroviricota	novel_order_122_of_Caudoviricetes	novel_family_54_of_novel_order_122_of_Caudoviricetes	novel_subfamily_1_of_novel_family_54_of_novel_order_122_of_Caudoviricetes
5516.N.hifi_reads_s1675.ctg001694c||full	vOTU_2198	35868	50	dsDNAphage	High-quality	90.67	virus	Caudoviricetes	no_iphop_prediction	UBA1924	no_vpf_host_prediction	no_vpf_family_prediction	ProkaryoteVirus	Duplodnaviria	Uroviricota	novel_order_66_of_Caudoviricetes	novel_family_14_of_novel_order_66_of_Caudoviricetes	novel_subfamily_2_of_novel_family_14_of_novel_order_66_of_Caudoviricetes
5516.F.hifi_reads_s823.ctg000824l||full	vOTU_3474	35861	54	dsDNAphage	Medium-quality	68.87	virus	Caudoviricetes	no_iphop_prediction	no_iphop_prediction	no_vpf_host_prediction	Podoviridae	ProkaryoteVirus	Duplodnaviria	Uroviricota	novel_order_66_of_Caudoviricetes	novel_family_8_of_novel_order_66_of_Caudoviricetes	novel_subfamily_0_of_novel_family_8_of_novel_order_66_of_Caudoviricetes||novel_family_14_of_novel_order_66_of_Caudoviricetes||novel_family_2_of_novel_order_73_of_Caudoviricetes
5516.AH.hifi_reads_s1058.ctg001060l||full	vOTU_1306	35852	65	dsDNAphage	Medium-quality	75.2	virus	Caudoviricetes	AG-422-B15	AG-422-B15	no_vpf_host_prediction	Siphoviridae	ProkaryoteVirus	Duplodnaviria	Uroviricota	novel_order_90_of_Caudoviricetes	novel_family_1_of_novel_order_90_of_Caudoviricetes	novel_subfamily_0_of_novel_family_1_of_novel_order_90_of_Caudoviricetes
5516.N.hifi_reads_s727.ctg000735l||full	vOTU_2395	35849	38	dsDNAphage	Medium-quality	57.6	virus	Caudoviricetes	UBA1924	UBA1924	Flavobacteriaceae	Podoviridae	ProkaryoteVirus	Duplodnaviria	Uroviricota	novel_order_90_of_Caudoviricetes	novel_family_24_of_novel_order_90_of_Caudoviricetes	novel_subfamily_0_of_novel_family_24_of_novel_order_90_of_Caudoviricetes||novel_family_25_of_novel_order_90_of_Caudoviricetes||novel_family_3_of_novel_order_90_of_Caudoviricetes||novel_family_15_of_novel_order_90_of_Caudoviricetes
5516.N.hifi_reads_s1984.ctg002014c||full	vOTU_5610	35849	58	dsDNAphage	High-quality	98.65	virus	Caudoviricetes	no_iphop_prediction	no_iphop_prediction	no_vpf_host_prediction	Siphoviridae	ProkaryoteVirus	Duplodnaviria	Uroviricota	novel_order_92_of_Caudoviricetes	novel_family_7_of_novel_order_92_of_Caudoviricetes	novel_subfamily_3_of_novel_family_7_of_novel_order_92_of_Caudoviricetes
5068_C_run562_hifi_trimmed_deduplicated_s4063.ctg004069l||full	vOTU_324	35837	34	dsDNAphage	Low-quality	18.73	virus	Caudoviricetes	AG-422-B15	AG-422-B15	Flavobacteriaceae	Podoviridae	ProkaryoteVirus	Duplodnaviria	Uroviricota	novel_order_90_of_Caudoviricetes	novel_family_25_of_novel_order_90_of_Caudoviricetes	novel_subfamily_0_of_novel_family_25_of_novel_order_90_of_Caudoviricetes||novel_family_15_of_novel_order_90_of_Caudoviricetes||novel_family_26_of_novel_order_90_of_Caudoviricetes
5068_N_run562_hifi_trimmed_deduplicated_s319.ctg000334l||full	vOTU_626	35814	31	dsDNAphage	Low-quality	10	virus	Caudoviricetes	no_iphop_prediction	Pelagibacteraceae	Enterobacteriaceae	Myoviridae	ProkaryoteVirus	Duplodnaviria	Uroviricota	novel_order_119_of_Caudoviricetes	novel_family_2_of_novel_order_119_of_Caudoviricetes	novel_subfamily_2_of_novel_family_2_of_novel_order_119_of_Caudoviricetes
4752_Q_run525_CCS_trimmed_deduplicated_s3254.ctg003260l||full	vOTU_3096	35809	55	dsDNAphage	Medium-quality	61.7	virus	Caudoviricetes	no_iphop_prediction	no_iphop_prediction	Enterobacteriaceae	Siphoviridae	ProkaryoteVirus	Duplodnaviria	Uroviricota	novel_order_75_of_Caudoviricetes	novel_family_15_of_novel_order_75_of_Caudoviricetes	novel_subfamily_0_of_novel_family_24_of_novel_order_75_of_Caudoviricetes||novel_family_15_of_novel_order_75_of_Caudoviricetes
5068_D_run562_hifi_trimmed_deduplicated_s506.ctg000507l||full	vOTU_384	35794	65	dsDNAphage	Low-quality	22.53	virus	Caudoviricetes	no_iphop_prediction	Woeseiaceae	no_vpf_host_prediction	Myoviridae	ProkaryoteVirus	Duplodnaviria	Uroviricota	novel_order_122_of_Caudoviricetes	novel_family_47_of_novel_order_122_of_Caudoviricetes	novel_subfamily_2_of_novel_family_47_of_novel_order_122_of_Caudoviricetes
5516.L.hifi_reads_s778.ctg000789l||full	vOTU_5578	35740	59	dsDNAphage	High-quality	100	virus	Caudoviricetes	Flavobacteriaceae	Flavobacteriaceae	no_vpf_host_prediction	Siphoviridae	ProkaryoteVirus	Duplodnaviria	Uroviricota	novel_order_92_of_Caudoviricetes	novel_family_7_of_novel_order_92_of_Caudoviricetes	novel_subfamily_0_of_novel_family_7_of_novel_order_92_of_Caudoviricetes||novel_family_4_of_novel_order_92_of_Caudoviricetes
5068_N_run562_hifi_trimmed_deduplicated_s755.ctg000785l||full_1	vOTU_4952	35739	29	dsDNAphage	NA	NA	provirus	Caudoviricetes	no_iphop_prediction	Hyphomicrobiaceae	Enterobacteriaceae	Myoviridae	ProkaryoteVirus	NA	NA	NA	NA	NA
5068_A_run562_hifi_trimmed_deduplicated_s127.ctg000147l||full	vOTU_3100	35732	53	dsDNAphage	High-quality	100	virus	Caudoviricetes	no_iphop_prediction	no_iphop_prediction	no_vpf_host_prediction	no_vpf_family_prediction	ProkaryoteVirus	Duplodnaviria	Uroviricota	novel_order_66_of_Caudoviricetes	novel_family_14_of_novel_order_66_of_Caudoviricetes	novel_subfamily_0_of_novel_family_8_of_novel_order_66_of_Caudoviricetes||novel_family_14_of_novel_order_66_of_Caudoviricetes||novel_family_2_of_novel_order_73_of_Caudoviricetes
5516.E.hifi_reads_s1066.ctg001067l||full	vOTU_1610	35721	50	dsDNAphage	Low-quality	19.89	virus	Caudoviricetes	no_iphop_prediction	Pelagibacteraceae	no_vpf_host_prediction	no_vpf_family_prediction	ProkaryoteVirus	Duplodnaviria	Uroviricota	novel_order_122_of_Caudoviricetes	novel_family_18_of_novel_order_122_of_Caudoviricetes	novel_subfamily_0_of_Kyanoviridae||novel_family_18_of_novel_order_122_of_Caudoviricetes||novel_family_13_of_novel_order_122_of_Caudoviricetes||novel_family_6_of_novel_order_122_of_Caudoviricetes||novel_family_16_of_novel_order_122_of_Caudoviricetes||novel_family_5_of_novel_order_122_of_Caudoviricetes||novel_family_12_of_novel_order_122_of_Caudoviricetes
5516_T_hifi_reads_s645.ctg000649l||full	vOTU_2824	35715	62	dsDNAphage	Low-quality	18.91	virus	Caudoviricetes	no_iphop_prediction	ARS21	Synechococcaceae	Myoviridae	ProkaryoteVirus	Duplodnaviria	Uroviricota	novel_order_122_of_Caudoviricetes	Kyanoviridae	novel_subfamily_0_of_Kyanoviridae||novel_family_18_of_novel_order_122_of_Caudoviricetes||novel_family_32_of_novel_order_122_of_Caudoviricetes
5068_N_run562_hifi_trimmed_deduplicated_s1874.ctg001933l||full	vOTU_3763	35678	60	dsDNAphage	Low-quality	19.91	virus	Caudoviricetes	no_iphop_prediction	no_iphop_prediction	no_vpf_host_prediction	Myoviridae	ProkaryoteVirus	Duplodnaviria	Uroviricota	novel_order_117_of_Caudoviricetes	novel_family_0_of_novel_order_117_of_Caudoviricetes	novel_subfamily_0_of_novel_family_0_of_novel_order_117_of_Caudoviricetes||novel_family_5_of_novel_order_117_of_Caudoviricetes
5068_E_run562_hifi_trimmed_deduplicated_s3495.ctg003624l||full_1	vOTU_3706	35663	53	dsDNAphage	NA	NA	provirus	Caudoviricetes	Pelagibacteraceae	Pelagibacteraceae	no_vpf_host_prediction	no_vpf_family_prediction	ProkaryoteVirus	NA	NA	NA	NA	NA
5516.L.hifi_reads_s2709.ctg002805l||full	vOTU_3523	35637	44	dsDNAphage	Low-quality	10.26	virus	Caudoviricetes	no_iphop_prediction	no_iphop_prediction	Enterobacteriaceae	Myoviridae	ProkaryoteVirus	Duplodnaviria	Uroviricota	novel_order_119_of_Caudoviricetes	novel_family_14_of_novel_order_119_of_Caudoviricetes	novel_subfamily_4_of_novel_family_14_of_novel_order_119_of_Caudoviricetes
5068_N_run562_hifi_trimmed_deduplicated_s3862.ctg003993c||full	vOTU_640	35630	73	dsDNAphage	High-quality	100	virus	Caudoviricetes	Pelagibacteraceae	Pelagibacteraceae	no_vpf_host_prediction	Podoviridae	ProkaryoteVirus	Duplodnaviria	Uroviricota	novel_order_72_of_Caudoviricetes	novel_family_33_of_novel_order_72_of_Caudoviricetes	novel_subfamily_0_of_novel_family_33_of_novel_order_72_of_Caudoviricetes||novel_family_32_of_novel_order_72_of_Caudoviricetes||novel_family_4_of_novel_order_113_of_Caudoviricetes
5068_N_run562_hifi_trimmed_deduplicated_s4406.ctg004564l||full	vOTU_655	35605	54	dsDNAphage	High-quality	100	virus	Caudoviricetes	no_iphop_prediction	no_iphop_prediction	no_vpf_host_prediction	Podoviridae	Plasmid	Duplodnaviria	Uroviricota	novel_order_72_of_Caudoviricetes	novel_family_33_of_novel_order_72_of_Caudoviricetes	novel_subfamily_1_of_novel_family_33_of_novel_order_72_of_Caudoviricetes
5516.AH.hifi_reads_s1128.ctg001130l||full	vOTU_4280	35568	48	dsDNAphage	Low-quality	9.65	virus	Caudoviricetes	no_iphop_prediction	UBA828	Enterobacteriaceae	Myoviridae	ProkaryoteVirus	Duplodnaviria	Uroviricota	novel_order_119_of_Caudoviricetes	novel_family_14_of_novel_order_119_of_Caudoviricetes	novel_subfamily_1_of_novel_family_14_of_novel_order_119_of_Caudoviricetes||novel_family_7_of_novel_order_119_of_Caudoviricetes
5516_T_hifi_reads_s2130.ctg002143l||full	vOTU_4106	35562	56	dsDNAphage	High-quality	100	virus	Caudoviricetes	no_iphop_prediction	no_iphop_prediction	no_vpf_host_prediction	no_vpf_family_prediction	ProkaryoteVirus	Duplodnaviria	Uroviricota	novel_order_66_of_Caudoviricetes	novel_family_14_of_novel_order_66_of_Caudoviricetes	novel_subfamily_0_of_novel_family_14_of_novel_order_66_of_Caudoviricetes||novel_family_10_of_novel_order_66_of_Caudoviricetes
4752_BW_run525_CCS_trimmed_deduplicated_s1468.ctg001469l||full	vOTU_26	35557	47	dsDNAphage	Low-quality	19.39	virus	Caudoviricetes	no_iphop_prediction	no_iphop_prediction	no_vpf_host_prediction	no_vpf_family_prediction	ProkaryoteVirus	Duplodnaviria	Uroviricota	novel_order_122_of_Caudoviricetes	novel_family_23_of_novel_order_122_of_Caudoviricetes	novel_subfamily_0_of_novel_family_23_of_novel_order_122_of_Caudoviricetes
5516.AH.hifi_reads_s1243.ctg001245l||full	vOTU_3313	35520	43	dsDNAphage	Medium-quality	58.64	virus	Caudoviricetes	Pelagibacteraceae	Pelagibacteraceae	Flavobacteriaceae	Podoviridae	ProkaryoteVirus	Duplodnaviria	Uroviricota	novel_order_90_of_Caudoviricetes	novel_family_25_of_novel_order_90_of_Caudoviricetes	novel_subfamily_0_of_novel_family_9_of_novel_order_90_of_Caudoviricetes||novel_family_25_of_novel_order_90_of_Caudoviricetes
5516.G.hifi_reads_s480.ctg000489l||full	vOTU_1774	35434	70	dsDNAphage	Low-quality	15.69	virus	Caudoviricetes	no_iphop_prediction	no_iphop_prediction	no_vpf_host_prediction	Myoviridae	ProkaryoteVirus	Duplodnaviria	Uroviricota	novel_order_107_of_Caudoviricetes	novel_family_12_of_novel_order_107_of_Caudoviricetes	novel_subfamily_0_of_novel_family_12_of_novel_order_107_of_Caudoviricetes
5516.N.hifi_reads_s2160.ctg002191c||full	vOTU_2265	35342	63	dsDNAphage	High-quality	100	virus	Caudoviricetes	no_iphop_prediction	no_iphop_prediction	no_vpf_host_prediction	Siphoviridae	ProkaryoteVirus	Duplodnaviria	Uroviricota	novel_order_92_of_Caudoviricetes	novel_family_7_of_novel_order_92_of_Caudoviricetes	novel_subfamily_5_of_novel_family_7_of_novel_order_92_of_Caudoviricetes
4752_BW_run525_CCS_trimmed_deduplicated_s1382.ctg001383l||full	vOTU_22	35338	53	dsDNAphage	Medium-quality	54.82	virus	Caudoviricetes	no_iphop_prediction	no_iphop_prediction	no_vpf_host_prediction	Podoviridae	ProkaryoteVirus	Duplodnaviria	Uroviricota	novel_order_69_of_Caudoviricetes	novel_family_13_of_novel_order_69_of_Caudoviricetes	novel_subfamily_1_of_novel_family_13_of_novel_order_69_of_Caudoviricetes
5516.AH.hifi_reads_s1027.ctg001029l||full	vOTU_4279	35331	40	dsDNAphage	Medium-quality	54.57	virus	Caudoviricetes	no_iphop_prediction	no_iphop_prediction	Flavobacteriaceae	Podoviridae	ProkaryoteVirus	Duplodnaviria	Uroviricota	novel_order_90_of_Caudoviricetes	novel_family_25_of_novel_order_90_of_Caudoviricetes	novel_subfamily_0_of_novel_family_24_of_novel_order_90_of_Caudoviricetes||novel_family_25_of_novel_order_90_of_Caudoviricetes||novel_family_3_of_novel_order_90_of_Caudoviricetes||novel_family_15_of_novel_order_90_of_Caudoviricetes
5068_G_run562_hifi_trimmed_deduplicated_s3388.ctg003391l||full	vOTU_454	35305	56	dsDNAphage	Low-quality	46.44	virus	Caudoviricetes	no_iphop_prediction	no_iphop_prediction	no_vpf_host_prediction	no_vpf_family_prediction	ProkaryoteVirus	No Realm	NA	NA	NA	NA
5516.L.hifi_reads_s1121.ctg001141l||full	vOTU_1896	35295	63	dsDNAphage	Medium-quality	54.07	virus	Caudoviricetes	Flavobacteriaceae	Flavobacteriaceae	Flavobacteriaceae	no_vpf_family_prediction	ProkaryoteVirus	Duplodnaviria	Uroviricota	novel_order_90_of_Caudoviricetes	novel_family_24_of_novel_order_90_of_Caudoviricetes	novel_subfamily_0_of_novel_family_24_of_novel_order_90_of_Caudoviricetes||novel_family_25_of_novel_order_90_of_Caudoviricetes||novel_family_3_of_novel_order_90_of_Caudoviricetes||novel_family_15_of_novel_order_90_of_Caudoviricetes
5516.AF.hifi_reads_s3220.ctg003239l||full	vOTU_1135	35254	61	dsDNAphage	Medium-quality	58.14	virus	Caudoviricetes	no_iphop_prediction	no_iphop_prediction	Flavobacteriaceae	no_vpf_family_prediction	ProkaryoteVirus	Duplodnaviria	Uroviricota	novel_order_90_of_Caudoviricetes	novel_family_11_of_novel_order_90_of_Caudoviricetes	novel_subfamily_0_of_novel_family_11_of_novel_order_90_of_Caudoviricetes||novel_family_12_of_novel_order_90_of_Caudoviricetes
5068_L_run562_hifi_trimmed_deduplicated_s243.ctg001094l||full	vOTU_521	35252	31	dsDNAphage	Medium-quality	54.6	virus	Caudoviricetes	no_iphop_prediction	no_iphop_prediction	Flavobacteriaceae	Podoviridae	ProkaryoteVirus	Duplodnaviria	Uroviricota	novel_order_90_of_Caudoviricetes	novel_family_25_of_novel_order_90_of_Caudoviricetes	novel_subfamily_0_of_novel_family_25_of_novel_order_90_of_Caudoviricetes||novel_family_15_of_novel_order_90_of_Caudoviricetes||novel_family_26_of_novel_order_90_of_Caudoviricetes
5516.A.hifi_reads_s215.ctg000218l||full	vOTU_784	35236	39	dsDNAphage	Medium-quality	56.17	virus	Caudoviricetes	no_iphop_prediction	no_iphop_prediction	no_vpf_host_prediction	Siphoviridae	ProkaryoteVirus	Duplodnaviria	Uroviricota	novel_order_75_of_Caudoviricetes	novel_family_23_of_novel_order_75_of_Caudoviricetes	novel_subfamily_0_of_novel_family_23_of_novel_order_75_of_Caudoviricetes
5516.AF.hifi_reads_s1153.ctg001163l||full	vOTU_980	35199	46	dsDNAphage	Low-quality	11.5	virus	Caudoviricetes	Porticoccaceae	Porticoccaceae	Enterobacteriaceae	no_vpf_family_prediction	ProkaryoteVirus	Duplodnaviria	Uroviricota	novel_order_122_of_Caudoviricetes	novel_family_48_of_novel_order_122_of_Caudoviricetes	novel_subfamily_0_of_novel_family_48_of_novel_order_122_of_Caudoviricetes||novel_family_47_of_novel_order_122_of_Caudoviricetes
5516.AD.hifi_reads_s661.ctg000663l||full	vOTU_886	35197	44	dsDNAphage	Low-quality	37.84	virus	Caudoviricetes	no_iphop_prediction	no_iphop_prediction	Flavobacteriaceae	Podoviridae	ProkaryoteVirus	Duplodnaviria	Uroviricota	Crassvirales	novel_family_0_of_Crassvirales	novel_subfamily_0_of_novel_family_0_of_Crassvirales
5068_A_run562_hifi_trimmed_deduplicated_s1888.ctg002017l||full	vOTU_5203	35168	70	dsDNAphage	Low-quality	9.6	virus	Caudoviricetes	Flavobacteriaceae	Flavobacteriaceae	Enterobacteriaceae	Myoviridae	ProkaryoteVirus	Duplodnaviria	Uroviricota	novel_order_119_of_Caudoviricetes	novel_family_16_of_novel_order_119_of_Caudoviricetes	novel_subfamily_2_of_novel_family_16_of_novel_order_119_of_Caudoviricetes
5068_N_run562_hifi_trimmed_deduplicated_s1540.ctg001594l||full	vOTU_3218	35127	54	dsDNAphage	Low-quality	13.1	virus	Caudoviricetes	no_iphop_prediction	no_iphop_prediction	no_vpf_host_prediction	Myoviridae	ProkaryoteVirus	Duplodnaviria	Uroviricota	novel_order_113_of_Caudoviricetes	novel_family_2_of_novel_order_113_of_Caudoviricetes	novel_subfamily_0_of_novel_family_2_of_novel_order_113_of_Caudoviricetes
5516.N.hifi_reads_s1279.ctg001293l||full	vOTU_2148	35118	65	dsDNAphage	Low-quality	15.37	virus	Caudoviricetes	Puniceispirillaceae	Puniceispirillaceae	no_vpf_host_prediction	Myoviridae	ProkaryoteVirus	Duplodnaviria	Uroviricota	novel_order_122_of_Caudoviricetes	novel_family_28_of_novel_order_122_of_Caudoviricetes	novel_subfamily_0_of_novel_family_28_of_novel_order_122_of_Caudoviricetes||novel_family_47_of_novel_order_122_of_Caudoviricetes||novel_family_10_of_novel_order_117_of_Caudoviricetes
5516.B.hifi_reads_s1282.ctg001286l||full	vOTU_1499	35098	50	dsDNAphage	Low-quality	19.09	virus	Caudoviricetes	no_iphop_prediction	no_iphop_prediction	no_vpf_host_prediction	Myoviridae	ProkaryoteVirus	Duplodnaviria	Uroviricota	novel_order_107_of_Caudoviricetes	novel_family_12_of_novel_order_107_of_Caudoviricetes	novel_subfamily_0_of_novel_family_12_of_novel_order_107_of_Caudoviricetes||novel_family_10_of_novel_order_107_of_Caudoviricetes
5516.N.hifi_reads_s969.ctg000980l||full	vOTU_2430	35091	48	dsDNAphage	Medium-quality	57.97	virus	Caudoviricetes	no_iphop_prediction	no_iphop_prediction	Flavobacteriaceae	Podoviridae	ProkaryoteVirus	Duplodnaviria	Uroviricota	novel_order_90_of_Caudoviricetes	novel_family_24_of_novel_order_90_of_Caudoviricetes	novel_subfamily_0_of_novel_family_24_of_novel_order_90_of_Caudoviricetes||novel_family_25_of_novel_order_90_of_Caudoviricetes||novel_family_3_of_novel_order_90_of_Caudoviricetes||novel_family_15_of_novel_order_90_of_Caudoviricetes
5516.N.hifi_reads_s443.ctg000448l||full	vOTU_4072	35083	34	dsDNAphage	Medium-quality	59.77	virus	Caudoviricetes	no_iphop_prediction	no_iphop_prediction	Flavobacteriaceae	Podoviridae	ProkaryoteVirus	Duplodnaviria	Uroviricota	novel_order_90_of_Caudoviricetes	novel_family_25_of_novel_order_90_of_Caudoviricetes	novel_subfamily_0_of_novel_family_25_of_novel_order_90_of_Caudoviricetes||novel_family_15_of_novel_order_90_of_Caudoviricetes||novel_family_26_of_novel_order_90_of_Caudoviricetes
5516.A.hifi_reads_s900.ctg000910l||full	vOTU_868	34928	41	dsDNAphage	Medium-quality	60.23	virus	Caudoviricetes	no_iphop_prediction	UBA1924	no_vpf_host_prediction	no_vpf_family_prediction	ProkaryoteVirus	Duplodnaviria	Uroviricota	novel_order_75_of_Caudoviricetes	novel_family_5_of_novel_order_75_of_Caudoviricetes	novel_subfamily_0_of_novel_family_24_of_novel_order_75_of_Caudoviricetes||novel_family_5_of_novel_order_75_of_Caudoviricetes||novel_family_7_of_novel_order_75_of_Caudoviricetes
5516.N.hifi_reads_s1876.ctg001902l||full	vOTU_2226	34922	35	dsDNAphage	Medium-quality	57.79	virus	Caudoviricetes	no_iphop_prediction	UBA1924	Flavobacteriaceae	Podoviridae	ProkaryoteVirus	Duplodnaviria	Uroviricota	novel_order_90_of_Caudoviricetes	novel_family_25_of_novel_order_90_of_Caudoviricetes	novel_subfamily_0_of_novel_family_25_of_novel_order_90_of_Caudoviricetes||novel_family_15_of_novel_order_90_of_Caudoviricetes||novel_family_26_of_novel_order_90_of_Caudoviricetes
5516.AE.hifi_reads_s1120.ctg001147l||full	vOTU_889	34911	65	dsDNAphage	Medium-quality	53.62	virus	Caudoviricetes	no_iphop_prediction	no_iphop_prediction	no_vpf_host_prediction	no_vpf_family_prediction	ProkaryoteVirus	Duplodnaviria	Uroviricota	novel_order_86_of_Caudoviricetes	novel_family_5_of_novel_order_86_of_Caudoviricetes	novel_subfamily_0_of_novel_family_5_of_novel_order_86_of_Caudoviricetes
5516.AH.hifi_reads_s567.ctg000568l||full_1	vOTU_5501	34901	28	dsDNAphage	NA	NA	provirus	Caudoviricetes	no_iphop_prediction	no_iphop_prediction	no_vpf_host_prediction	Myoviridae	ProkaryoteVirus	NA	NA	NA	NA	NA
5516.N.hifi_reads_s1030.ctg001041c||full	vOTU_2103	34873	49	dsDNAphage	High-quality	95.33	virus	Caudoviricetes	no_iphop_prediction	no_iphop_prediction	no_vpf_host_prediction	no_vpf_family_prediction	ProkaryoteVirus	Duplodnaviria	Uroviricota	novel_order_66_of_Caudoviricetes	novel_family_14_of_novel_order_66_of_Caudoviricetes	novel_subfamily_2_of_novel_family_14_of_novel_order_66_of_Caudoviricetes
5068_E_run562_hifi_trimmed_deduplicated_s4417.ctg004572l||full	vOTU_3156	34860	52	dsDNAphage	High-quality	100	virus	Caudoviricetes	no_iphop_prediction	no_iphop_prediction	no_vpf_host_prediction	no_vpf_family_prediction	ProkaryoteVirus	Duplodnaviria	Uroviricota	novel_order_66_of_Caudoviricetes	novel_family_14_of_novel_order_66_of_Caudoviricetes	novel_subfamily_0_of_novel_family_14_of_novel_order_66_of_Caudoviricetes||novel_family_10_of_novel_order_66_of_Caudoviricetes
5516_M_hifi_reads_s101.ctg000102l||full	vOTU_2514	34850	65	dsDNAphage	Low-quality	15.2	virus	Caudoviricetes	no_iphop_prediction	no_iphop_prediction	no_vpf_host_prediction	Myoviridae	ProkaryoteVirus	Duplodnaviria	Uroviricota	novel_order_122_of_Caudoviricetes	novel_family_29_of_novel_order_122_of_Caudoviricetes	novel_subfamily_0_of_novel_family_29_of_novel_order_122_of_Caudoviricetes
5516.N.hifi_reads_s1.ctg000002l||full	vOTU_2095	34829	22	dsDNAphage	Low-quality	15.64	virus	Caudoviricetes	no_iphop_prediction	no_iphop_prediction	Synechococcaceae	Myoviridae	ProkaryoteVirus	Duplodnaviria	Uroviricota	novel_order_122_of_Caudoviricetes	novel_family_2_of_novel_order_122_of_Caudoviricetes	novel_subfamily_1_of_novel_family_2_of_novel_order_122_of_Caudoviricetes
5516.AD.hifi_reads_s336.ctg000337l||full	vOTU_3254	34764	46	dsDNAphage	High-quality	95.19	virus	Caudoviricetes	no_iphop_prediction	no_iphop_prediction	no_vpf_host_prediction	no_vpf_family_prediction	ProkaryoteVirus	Duplodnaviria	Uroviricota	novel_order_66_of_Caudoviricetes	novel_family_14_of_novel_order_66_of_Caudoviricetes	novel_subfamily_2_of_novel_family_14_of_novel_order_66_of_Caudoviricetes
5516.S.hifi_reads_s9.ctg000010l||full	vOTU_2505	34752	47	dsDNAphage	Low-quality	38.73	virus	Caudoviricetes	no_iphop_prediction	Flavobacteriaceae	no_vpf_host_prediction	Podoviridae	ProkaryoteVirus	Duplodnaviria	Uroviricota	novel_order_66_of_Caudoviricetes	novel_family_7_of_novel_order_66_of_Caudoviricetes	novel_subfamily_0_of_novel_family_7_of_novel_order_66_of_Caudoviricetes
5516.Q.hifi_reads_s754.ctg000755l||full	vOTU_5548	34717	71	dsDNAphage	High-quality	100	virus	Caudoviricetes	no_iphop_prediction	no_iphop_prediction	no_vpf_host_prediction	Siphoviridae	ProkaryoteVirus	Duplodnaviria	Uroviricota	novel_order_92_of_Caudoviricetes	novel_family_7_of_novel_order_92_of_Caudoviricetes	novel_subfamily_8_of_novel_family_7_of_novel_order_92_of_Caudoviricetes
5516.L.hifi_reads_s1564.ctg001598l||full	vOTU_4420	34673	66	dsDNAphage	Medium-quality	83.89	virus	Caudoviricetes	Pelagibacteraceae	Pelagibacteraceae	no_vpf_host_prediction	Podoviridae	ProkaryoteVirus	Duplodnaviria	Uroviricota	novel_order_65_of_Caudoviricetes	Autographiviridae	novel_subfamily_0_of_Autographiviridae
5516.E.hifi_reads_s76.ctg000077l||full	vOTU_3976	34622	43	dsDNAphage	Medium-quality	58.78	virus	Caudoviricetes	no_iphop_prediction	no_iphop_prediction	no_vpf_host_prediction	no_vpf_family_prediction	ProkaryoteVirus	Duplodnaviria	Uroviricota	novel_order_75_of_Caudoviricetes	novel_family_15_of_novel_order_75_of_Caudoviricetes	novel_subfamily_0_of_novel_family_15_of_novel_order_75_of_Caudoviricetes
5516_U_hifi_reads_s1630.ctg001635l||full	vOTU_2898	34568	68	dsDNAphage	High-quality	94.41	virus	Caudoviricetes	no_iphop_prediction	no_iphop_prediction	no_vpf_host_prediction	no_vpf_family_prediction	ProkaryoteVirus	Duplodnaviria	Uroviricota	novel_order_66_of_Caudoviricetes	novel_family_14_of_novel_order_66_of_Caudoviricetes	novel_subfamily_2_of_novel_family_14_of_novel_order_66_of_Caudoviricetes
4752_CF_run525_CCS_trimmed_deduplicated_s8053.ctg008055l||full	vOTU_241	34533	40	dsDNAphage	Low-quality	24.52	virus	Caudoviricetes	GCA-002718135	GCA-002718135	no_vpf_host_prediction	Podoviridae	ProkaryoteVirus	Duplodnaviria	Uroviricota	novel_order_122_of_Caudoviricetes	novel_family_44_of_novel_order_122_of_Caudoviricetes	novel_subfamily_0_of_novel_family_44_of_novel_order_122_of_Caudoviricetes
5516_T_hifi_reads_s752.ctg000757l||full	vOTU_5048	34521	21	dsDNAphage	Low-quality	16.01	virus	Caudoviricetes	no_iphop_prediction	no_iphop_prediction	no_vpf_host_prediction	Myoviridae	ProkaryoteVirus	Duplodnaviria	Uroviricota	novel_order_107_of_Caudoviricetes	novel_family_7_of_novel_order_107_of_Caudoviricetes	novel_subfamily_1_of_novel_family_7_of_novel_order_107_of_Caudoviricetes
5068_M_run562_hifi_trimmed_deduplicated_s2626.ctg002627c||full	vOTU_4195	34476	51	dsDNAphage	High-quality	99.48	virus	Caudoviricetes	no_iphop_prediction	no_iphop_prediction	no_vpf_host_prediction	Podoviridae	ProkaryoteVirus	Duplodnaviria	Uroviricota	novel_order_72_of_Caudoviricetes	novel_family_20_of_novel_order_72_of_Caudoviricetes	novel_subfamily_0_of_novel_family_20_of_novel_order_72_of_Caudoviricetes
5068_L_run562_hifi_trimmed_deduplicated_s2527.ctg002617c||full	vOTU_4813	34469	53	dsDNAphage	High-quality	98.88	virus	Caudoviricetes	no_iphop_prediction	no_iphop_prediction	no_vpf_host_prediction	Podoviridae	ProkaryoteVirus	Duplodnaviria	Uroviricota	novel_order_72_of_Caudoviricetes	novel_family_20_of_novel_order_72_of_Caudoviricetes	novel_subfamily_0_of_novel_family_20_of_novel_order_72_of_Caudoviricetes
5516.N.hifi_reads_s1547.ctg001564l||full	vOTU_2182	34406	53	dsDNAphage	Medium-quality	77.9	virus	Caudoviricetes	no_iphop_prediction	no_iphop_prediction	no_vpf_host_prediction	Siphoviridae	ProkaryoteVirus	Duplodnaviria	Uroviricota	novel_order_92_of_Caudoviricetes	novel_family_7_of_novel_order_92_of_Caudoviricetes	novel_subfamily_9_of_novel_family_7_of_novel_order_92_of_Caudoviricetes
5516.AG.hifi_reads_s3352.ctg003360l||full	vOTU_1286	34374	51	dsDNAphage	Low-quality	9.04	virus	Caudoviricetes	GCA-002718135	GCA-002718135	no_vpf_host_prediction	Myoviridae	ProkaryoteVirus	Duplodnaviria	Uroviricota	novel_order_122_of_Caudoviricetes	novel_family_44_of_novel_order_122_of_Caudoviricetes	novel_subfamily_0_of_novel_family_44_of_novel_order_122_of_Caudoviricetes
5516_U_hifi_reads_s619.ctg000621l||full	vOTU_2950	34374	35	dsDNAphage	Low-quality	18.72	virus	Caudoviricetes	no_iphop_prediction	no_iphop_prediction	no_vpf_host_prediction	Myoviridae	ProkaryoteVirus	Duplodnaviria	Uroviricota	novel_order_122_of_Caudoviricetes	novel_family_18_of_novel_order_122_of_Caudoviricetes	novel_subfamily_0_of_Kyanoviridae||novel_family_18_of_novel_order_122_of_Caudoviricetes
5516.AG.hifi_reads_s834.ctg000835l||full	vOTU_4276	34340	33	dsDNAphage	Low-quality	12.43	virus	Caudoviricetes	UBA9320	UBA9320	Sphingomonadaceae	Myoviridae	ProkaryoteVirus	Duplodnaviria	Uroviricota	novel_order_113_of_Caudoviricetes	novel_family_2_of_novel_order_113_of_Caudoviricetes	novel_subfamily_0_of_novel_family_2_of_novel_order_113_of_Caudoviricetes
5516.C.hifi_reads_s144.ctg000145l||full	vOTU_1546	34332	56	dsDNAphage	Low-quality	18.91	virus	Caudoviricetes	Woeseiaceae	Woeseiaceae	no_vpf_host_prediction	Myoviridae	ProkaryoteVirus	Duplodnaviria	Uroviricota	novel_order_122_of_Caudoviricetes	novel_family_48_of_novel_order_122_of_Caudoviricetes	novel_subfamily_0_of_novel_family_16_of_novel_order_122_of_Caudoviricetes||novel_family_48_of_novel_order_122_of_Caudoviricetes||novel_family_18_of_novel_order_122_of_Caudoviricetes
5516.N.hifi_reads_s226.ctg000230l||full	vOTU_2276	34287	26	dsDNAphage	Low-quality	11.44	virus	Caudoviricetes	no_iphop_prediction	no_iphop_prediction	no_vpf_host_prediction	Myoviridae	ProkaryoteVirus	Duplodnaviria	Uroviricota	novel_order_107_of_Caudoviricetes	novel_family_0_of_novel_order_107_of_Caudoviricetes	novel_subfamily_0_of_novel_family_0_of_novel_order_107_of_Caudoviricetes
5068_E_run562_hifi_trimmed_deduplicated_s4363.ctg004517l||full	vOTU_3155	34236	54	dsDNAphage	Medium-quality	58.31	virus	Caudoviricetes	Burkholderiaceae_C	Burkholderiaceae_C	no_vpf_host_prediction	no_vpf_family_prediction	ProkaryoteVirus	Duplodnaviria	Uroviricota	novel_order_75_of_Caudoviricetes	novel_family_14_of_novel_order_75_of_Caudoviricetes	novel_subfamily_0_of_novel_family_14_of_novel_order_75_of_Caudoviricetes
5516_T_hifi_reads_s2352.ctg002366l||full	vOTU_2781	34195	59	dsDNAphage	Low-quality	16.51	virus	Caudoviricetes	no_iphop_prediction	Bacteroidaceae	no_vpf_host_prediction	Myoviridae	ProkaryoteVirus	Duplodnaviria	Uroviricota	novel_order_122_of_Caudoviricetes	novel_family_55_of_novel_order_122_of_Caudoviricetes	novel_subfamily_0_of_novel_family_55_of_novel_order_122_of_Caudoviricetes
5516.A.hifi_reads_s1004.ctg001014l||full	vOTU_704	34154	53	dsDNAphage	Medium-quality	56.9	virus	Caudoviricetes	TMED112	TMED112	Flavobacteriaceae	Siphoviridae	ProkaryoteVirus	Duplodnaviria	Uroviricota	novel_order_90_of_Caudoviricetes	novel_family_14_of_novel_order_90_of_Caudoviricetes	novel_subfamily_1_of_novel_family_14_of_novel_order_90_of_Caudoviricetes
5516.G.hifi_reads_s745.ctg000756l||full_1	vOTU_4718	34066	50	NCLDV	NA	NA	provirus	Megaviricetes	UBA2165	UBA2165	no_vpf_host_prediction	no_vpf_family_prediction	EukaryoteVirus	NA	NA	NA	NA	NA
5516.A.hifi_reads_s47.ctg000048l||full	vOTU_835	34052	59	dsDNAphage	Medium-quality	52.3	virus	Caudoviricetes	no_iphop_prediction	Nitrincolaceae	Flavobacteriaceae	Podoviridae	ProkaryoteVirus	Duplodnaviria	Uroviricota	novel_order_90_of_Caudoviricetes	novel_family_25_of_novel_order_90_of_Caudoviricetes	novel_subfamily_7_of_novel_family_25_of_novel_order_90_of_Caudoviricetes
5516.AF.hifi_reads_s344.ctg000348l||full	vOTU_1150	34039	40	dsDNAphage	Low-quality	19.84	virus	Caudoviricetes	no_iphop_prediction	Pelagibacteraceae	no_vpf_host_prediction	no_vpf_family_prediction	ProkaryoteVirus	Duplodnaviria	Uroviricota	novel_order_122_of_Caudoviricetes	novel_family_13_of_novel_order_122_of_Caudoviricetes	novel_subfamily_0_of_novel_family_6_of_novel_order_122_of_Caudoviricetes||novel_family_13_of_novel_order_122_of_Caudoviricetes
5516_O_hifi_reads_s725.ctg000726l||full	vOTU_2661	33995	52	dsDNAphage	Low-quality	19.05	virus	Caudoviricetes	no_iphop_prediction	Rhodobacteraceae	no_vpf_host_prediction	Myoviridae	ProkaryoteVirus	Duplodnaviria	Uroviricota	novel_order_122_of_Caudoviricetes	novel_family_18_of_novel_order_122_of_Caudoviricetes	novel_subfamily_0_of_Kyanoviridae||novel_family_18_of_novel_order_122_of_Caudoviricetes||novel_family_13_of_novel_order_122_of_Caudoviricetes||novel_family_6_of_novel_order_122_of_Caudoviricetes||novel_family_16_of_novel_order_122_of_Caudoviricetes||novel_family_5_of_novel_order_122_of_Caudoviricetes||novel_family_12_of_novel_order_122_of_Caudoviricetes
5516.L.hifi_reads_s2211.ctg002272l||full	vOTU_1996	33989	43	dsDNAphage	Low-quality	18.78	virus	Caudoviricetes	no_iphop_prediction	Flavobacteriaceae	no_vpf_host_prediction	no_vpf_family_prediction	ProkaryoteVirus	Duplodnaviria	Uroviricota	novel_order_122_of_Caudoviricetes	novel_family_10_of_novel_order_122_of_Caudoviricetes	novel_subfamily_0_of_novel_family_10_of_novel_order_122_of_Caudoviricetes||novel_family_13_of_novel_order_122_of_Caudoviricetes||novel_family_18_of_novel_order_122_of_Caudoviricetes
5068_N_run562_hifi_trimmed_deduplicated_s923.ctg000956l||full	vOTU_699	33956	45	dsDNAphage	Low-quality	9.69	virus	Caudoviricetes	GCA-002705445	GCA-002705445	no_vpf_host_prediction	Myoviridae	ProkaryoteVirus	Duplodnaviria	Uroviricota	novel_order_122_of_Caudoviricetes	novel_family_18_of_novel_order_122_of_Caudoviricetes	novel_subfamily_0_of_novel_family_18_of_novel_order_122_of_Caudoviricetes||novel_family_13_of_novel_order_122_of_Caudoviricetes
5516.J.hifi_reads_s77.ctg000079l||full	vOTU_5113	33938	56	dsDNAphage	Medium-quality	55	virus	Caudoviricetes	no_iphop_prediction	Akkermansiaceae	Flavobacteriaceae	no_vpf_family_prediction	ProkaryoteVirus	Duplodnaviria	Uroviricota	novel_order_90_of_Caudoviricetes	novel_family_24_of_novel_order_90_of_Caudoviricetes	novel_subfamily_0_of_novel_family_24_of_novel_order_90_of_Caudoviricetes||novel_family_25_of_novel_order_90_of_Caudoviricetes||novel_family_3_of_novel_order_90_of_Caudoviricetes||novel_family_15_of_novel_order_90_of_Caudoviricetes
5516.N.hifi_reads_s641.ctg000648l||full	vOTU_2383	33917	27	dsDNAphage	Low-quality	18.66	virus	Caudoviricetes	no_iphop_prediction	no_iphop_prediction	no_vpf_host_prediction	Myoviridae	ProkaryoteVirus	Duplodnaviria	Uroviricota	novel_order_122_of_Caudoviricetes	novel_family_18_of_novel_order_122_of_Caudoviricetes	novel_subfamily_0_of_Kyanoviridae||novel_family_18_of_novel_order_122_of_Caudoviricetes
4752_CF_run525_CCS_trimmed_deduplicated_s3494.ctg003495c||full	vOTU_3023	33899	63	dsDNAphage	High-quality	100	virus	Caudoviricetes	no_iphop_prediction	BACL11	no_vpf_host_prediction	no_vpf_family_prediction	Plasmid	Duplodnaviria	Uroviricota	novel_order_64_of_Caudoviricetes	novel_family_7_of_novel_order_64_of_Caudoviricetes	novel_subfamily_0_of_novel_family_7_of_novel_order_64_of_Caudoviricetes||novel_family_3_of_novel_order_90_of_Caudoviricetes
5516.I.hifi_reads_s269.ctg001001l||full	vOTU_4010	33842	38	dsDNAphage	Medium-quality	52.6	virus	Caudoviricetes	no_iphop_prediction	Akkermansiaceae	Flavobacteriaceae	Podoviridae	ProkaryoteVirus	Duplodnaviria	Uroviricota	novel_order_90_of_Caudoviricetes	novel_family_24_of_novel_order_90_of_Caudoviricetes	novel_subfamily_0_of_novel_family_24_of_novel_order_90_of_Caudoviricetes||novel_family_25_of_novel_order_90_of_Caudoviricetes||novel_family_3_of_novel_order_90_of_Caudoviricetes||novel_family_15_of_novel_order_90_of_Caudoviricetes
5516.N.hifi_reads_s862.ctg000871l||full	vOTU_4903	33811	57	dsDNAphage	High-quality	97.7	virus	Caudoviricetes	no_iphop_prediction	no_iphop_prediction	no_vpf_host_prediction	Podoviridae	ProkaryoteVirus	Duplodnaviria	Uroviricota	novel_order_69_of_Caudoviricetes	novel_family_6_of_novel_order_69_of_Caudoviricetes	novel_subfamily_0_of_novel_family_6_of_novel_order_69_of_Caudoviricetes
5516.B.hifi_reads_s3202.ctg003206l||full	vOTU_1525	33800	46	dsDNAphage	Low-quality	18.75	virus	Caudoviricetes	no_iphop_prediction	no_iphop_prediction	no_vpf_host_prediction	Myoviridae	ProkaryoteVirus	Duplodnaviria	Uroviricota	novel_order_122_of_Caudoviricetes	novel_family_16_of_novel_order_122_of_Caudoviricetes	novel_subfamily_0_of_novel_family_16_of_novel_order_122_of_Caudoviricetes||novel_family_48_of_novel_order_122_of_Caudoviricetes||novel_family_18_of_novel_order_122_of_Caudoviricetes
5516.AF.hifi_reads_s2666.ctg002683l||full	vOTU_1080	33783	38	dsDNAphage	Low-quality	12.02	virus	Caudoviricetes	no_iphop_prediction	Rhodobacteraceae	no_vpf_host_prediction	Myoviridae	ProkaryoteVirus	Duplodnaviria	Uroviricota	novel_order_122_of_Caudoviricetes	novel_family_18_of_novel_order_122_of_Caudoviricetes	novel_subfamily_0_of_Kyanoviridae||novel_family_18_of_novel_order_122_of_Caudoviricetes||novel_family_13_of_novel_order_122_of_Caudoviricetes||novel_family_6_of_novel_order_122_of_Caudoviricetes||novel_family_16_of_novel_order_122_of_Caudoviricetes||novel_family_5_of_novel_order_122_of_Caudoviricetes||novel_family_12_of_novel_order_122_of_Caudoviricetes
5068_E_run562_hifi_trimmed_deduplicated_s3721.ctg003857c||full	#N/A	33765	43	dsDNAphage	High-quality	93.87	virus	Caudoviricetes	no_iphop_prediction	no_iphop_prediction	no_vpf_host_prediction	Podoviridae	ProkaryoteVirus	Duplodnaviria	Uroviricota	novel_order_53_of_Caudoviricetes	novel_family_5_of_novel_order_53_of_Caudoviricetes	novel_subfamily_0_of_novel_family_4_of_novel_order_53_of_Caudoviricetes||novel_family_5_of_novel_order_53_of_Caudoviricetes
5068_G_run562_hifi_trimmed_deduplicated_s1557.ctg001560l||full	vOTU_417	33741	31	dsDNAphage	Low-quality	18.14	virus	Caudoviricetes	no_iphop_prediction	no_iphop_prediction	no_vpf_host_prediction	Myoviridae	ProkaryoteVirus	Duplodnaviria	Uroviricota	novel_order_122_of_Caudoviricetes	novel_family_18_of_novel_order_122_of_Caudoviricetes	novel_subfamily_0_of_Kyanoviridae||novel_family_18_of_novel_order_122_of_Caudoviricetes
5516.C.hifi_reads_s1347.ctg001348l||full	vOTU_3373	33735	41	dsDNAphage	Low-quality	23.53	virus	Caudoviricetes	no_iphop_prediction	no_iphop_prediction	no_vpf_host_prediction	Myoviridae	ProkaryoteVirus	Duplodnaviria	Uroviricota	novel_order_122_of_Caudoviricetes	novel_family_13_of_novel_order_122_of_Caudoviricetes	novel_subfamily_0_of_novel_family_13_of_novel_order_122_of_Caudoviricetes||novel_family_47_of_novel_order_122_of_Caudoviricetes||novel_family_6_of_novel_order_122_of_Caudoviricetes
5516.N.hifi_reads_s379.ctg000383c||full	vOTU_2334	33711	62	dsDNAphage	High-quality	99.39	virus	Caudoviricetes	no_iphop_prediction	no_iphop_prediction	no_vpf_host_prediction	Siphoviridae	ProkaryoteVirus	Duplodnaviria	Uroviricota	novel_order_92_of_Caudoviricetes	novel_family_7_of_novel_order_92_of_Caudoviricetes	novel_subfamily_5_of_novel_family_7_of_novel_order_92_of_Caudoviricetes
5516.N.hifi_reads_s621.ctg000628c||full	vOTU_4074	33692	56	dsDNAphage	High-quality	96.55	virus	Caudoviricetes	no_iphop_prediction	Pelagibacteraceae	no_vpf_host_prediction	Podoviridae	ProkaryoteVirus	Duplodnaviria	Uroviricota	novel_order_72_of_Caudoviricetes	novel_family_14_of_novel_order_72_of_Caudoviricetes	novel_subfamily_0_of_novel_family_14_of_novel_order_72_of_Caudoviricetes||novel_family_15_of_novel_order_72_of_Caudoviricetes
5516.AF.hifi_reads_s95.ctg000097l||full	vOTU_1246	33683	47	dsDNAphage	Low-quality	18.68	virus	Caudoviricetes	no_iphop_prediction	TMED127	no_vpf_host_prediction	Myoviridae	ProkaryoteVirus	Duplodnaviria	Uroviricota	novel_order_122_of_Caudoviricetes	novel_family_16_of_novel_order_122_of_Caudoviricetes	novel_subfamily_0_of_novel_family_16_of_novel_order_122_of_Caudoviricetes||novel_family_48_of_novel_order_122_of_Caudoviricetes||novel_family_18_of_novel_order_122_of_Caudoviricetes
5516.E.hifi_reads_s244.ctg000245l||full	vOTU_3438	33683	43	dsDNAphage	Low-quality	20.32	virus	Caudoviricetes	UBA57	UBA57	no_vpf_host_prediction	Myoviridae	ProkaryoteVirus	Duplodnaviria	Uroviricota	novel_order_122_of_Caudoviricetes	novel_family_11_of_novel_order_122_of_Caudoviricetes	novel_subfamily_1_of_novel_family_11_of_novel_order_122_of_Caudoviricetes
5516.N.hifi_reads_s964.ctg000975l||full	vOTU_2428	33633	44	dsDNAphage	Low-quality	19.72	virus	Caudoviricetes	no_iphop_prediction	Flavobacteriaceae	no_vpf_host_prediction	Myoviridae	ProkaryoteVirus	Duplodnaviria	Uroviricota	novel_order_122_of_Caudoviricetes	novel_family_18_of_novel_order_122_of_Caudoviricetes	novel_subfamily_0_of_novel_family_10_of_novel_order_122_of_Caudoviricetes||novel_family_13_of_novel_order_122_of_Caudoviricetes||novel_family_18_of_novel_order_122_of_Caudoviricetes
5068_N_run562_hifi_trimmed_deduplicated_s2492.ctg002573l||full	vOTU_605	33626	48	dsDNAphage	Medium-quality	55.48	virus	Caudoviricetes	no_iphop_prediction	D2472	Flavobacteriaceae	no_vpf_family_prediction	ProkaryoteVirus	Duplodnaviria	Uroviricota	novel_order_90_of_Caudoviricetes	novel_family_14_of_novel_order_90_of_Caudoviricetes	novel_subfamily_1_of_novel_family_14_of_novel_order_90_of_Caudoviricetes
5068_H_run562_hifi_trimmed_deduplicated_s839.ctg000840c||full	vOTU_3194	33519	54	dsDNAphage	High-quality	95.94	virus	Caudoviricetes	Flavobacteriaceae	Flavobacteriaceae	no_vpf_host_prediction	Podoviridae	ProkaryoteVirus	Duplodnaviria	Uroviricota	novel_order_72_of_Caudoviricetes	novel_family_14_of_novel_order_72_of_Caudoviricetes	novel_subfamily_0_of_novel_family_14_of_novel_order_72_of_Caudoviricetes||novel_family_15_of_novel_order_72_of_Caudoviricetes
5068_C_run562_hifi_trimmed_deduplicated_s491.ctg000493l||full	vOTU_332	33500	56	dsDNAphage	High-quality	95.81	virus	Caudoviricetes	no_iphop_prediction	no_iphop_prediction	no_vpf_host_prediction	Podoviridae	ProkaryoteVirus	Duplodnaviria	Uroviricota	novel_order_72_of_Caudoviricetes	novel_family_14_of_novel_order_72_of_Caudoviricetes	novel_subfamily_0_of_novel_family_14_of_novel_order_72_of_Caudoviricetes||novel_family_15_of_novel_order_72_of_Caudoviricetes
5516.A.hifi_reads_s2305.ctg002330l||full	vOTU_794	33498	54	dsDNAphage	Medium-quality	54.79	virus	Caudoviricetes	no_iphop_prediction	no_iphop_prediction	no_vpf_host_prediction	no_vpf_family_prediction	ProkaryoteVirus	Duplodnaviria	Uroviricota	novel_order_75_of_Caudoviricetes	novel_family_41_of_novel_order_75_of_Caudoviricetes	novel_subfamily_0_of_novel_family_41_of_novel_order_75_of_Caudoviricetes||novel_family_38_of_novel_order_75_of_Caudoviricetes||novel_family_32_of_novel_order_75_of_Caudoviricetes
5516_M_hifi_reads_s1067.ctg001068l||full	vOTU_2519	33498	64	dsDNAphage	Low-quality	9.33	virus	Caudoviricetes	Pelagibacteraceae	Pelagibacteraceae	Enterobacteriaceae	Myoviridae	ProkaryoteVirus	Duplodnaviria	Uroviricota	novel_order_117_of_Caudoviricetes	novel_family_21_of_novel_order_117_of_Caudoviricetes	novel_subfamily_0_of_novel_family_21_of_novel_order_117_of_Caudoviricetes||novel_family_6_of_novel_order_117_of_Caudoviricetes||novel_family_11_of_novel_order_117_of_Caudoviricetes
4752_CF_run525_CCS_trimmed_deduplicated_s2651.ctg002652l||full	vOTU_3015	33467	43	dsDNAphage	Low-quality	22.71	virus	Caudoviricetes	no_iphop_prediction	no_iphop_prediction	no_vpf_host_prediction	no_vpf_family_prediction	ProkaryoteVirus	Duplodnaviria	Uroviricota	novel_order_75_of_Caudoviricetes	novel_family_26_of_novel_order_75_of_Caudoviricetes	novel_subfamily_0_of_novel_family_26_of_novel_order_75_of_Caudoviricetes||novel_family_24_of_novel_order_75_of_Caudoviricetes||novel_family_23_of_novel_order_75_of_Caudoviricetes
4752_CF_run525_CCS_trimmed_deduplicated_s1700.ctg001701l||full	vOTU_210	33465	42	dsDNAphage	Low-quality	9.25	virus	Caudoviricetes	Rhodobacteraceae	Rhodobacteraceae	no_vpf_host_prediction	Myoviridae	ProkaryoteVirus	Duplodnaviria	Uroviricota	novel_order_119_of_Caudoviricetes	novel_family_13_of_novel_order_119_of_Caudoviricetes	novel_subfamily_0_of_novel_family_13_of_novel_order_119_of_Caudoviricetes
5516.L.hifi_reads_s503.ctg000511c||full	vOTU_3524	33461	70	dsDNAphage	High-quality	96.58	virus	Caudoviricetes	no_iphop_prediction	no_iphop_prediction	no_vpf_host_prediction	Podoviridae	ProkaryoteVirus	Duplodnaviria	Uroviricota	novel_order_69_of_Caudoviricetes	novel_family_6_of_novel_order_69_of_Caudoviricetes	novel_subfamily_0_of_novel_family_6_of_novel_order_69_of_Caudoviricetes
5516.I.hifi_reads_s462.ctg000471l||full	vOTU_4012	33453	58	dsDNAphage	Medium-quality	54.06	virus	Caudoviricetes	no_iphop_prediction	no_iphop_prediction	Flavobacteriaceae	no_vpf_family_prediction	ProkaryoteVirus	Duplodnaviria	Uroviricota	novel_order_90_of_Caudoviricetes	novel_family_24_of_novel_order_90_of_Caudoviricetes	novel_subfamily_0_of_novel_family_24_of_novel_order_90_of_Caudoviricetes||novel_family_25_of_novel_order_90_of_Caudoviricetes||novel_family_3_of_novel_order_90_of_Caudoviricetes||novel_family_15_of_novel_order_90_of_Caudoviricetes
5516.N.hifi_reads_s1581.ctg001598l||full	vOTU_2188	33433	54	dsDNAphage	High-quality	95.52	virus	Caudoviricetes	no_iphop_prediction	no_iphop_prediction	no_vpf_host_prediction	Podoviridae	ProkaryoteVirus	Duplodnaviria	Uroviricota	novel_order_72_of_Caudoviricetes	novel_family_14_of_novel_order_72_of_Caudoviricetes	novel_subfamily_0_of_novel_family_14_of_novel_order_72_of_Caudoviricetes||novel_family_15_of_novel_order_72_of_Caudoviricetes
5516.L.hifi_reads_s170.ctg000171l||full	vOTU_4424	33410	65	dsDNAphage	Medium-quality	51.51	virus	Caudoviricetes	no_iphop_prediction	UBA1096	Flavobacteriaceae	no_vpf_family_prediction	ProkaryoteVirus	Duplodnaviria	Uroviricota	novel_order_90_of_Caudoviricetes	novel_family_24_of_novel_order_90_of_Caudoviricetes	novel_subfamily_0_of_novel_family_24_of_novel_order_90_of_Caudoviricetes||novel_family_25_of_novel_order_90_of_Caudoviricetes||novel_family_3_of_novel_order_90_of_Caudoviricetes||novel_family_15_of_novel_order_90_of_Caudoviricetes
5516.L.hifi_reads_s1546.ctg001580l||full	vOTU_1929	33336	37	dsDNAphage	Low-quality	13.88	virus	Caudoviricetes	Flavobacteriaceae	Flavobacteriaceae	no_vpf_host_prediction	Podoviridae	ProkaryoteVirus	Duplodnaviria	Uroviricota	novel_order_90_of_Caudoviricetes	novel_family_25_of_novel_order_90_of_Caudoviricetes	novel_subfamily_10_of_novel_family_25_of_novel_order_90_of_Caudoviricetes
5516.L.hifi_reads_s1032.ctg001051l||full	vOTU_5118	33330	30	dsDNAphage	Low-quality	9.52	virus	Caudoviricetes	no_iphop_prediction	no_iphop_prediction	Enterobacteriaceae	Myoviridae	ProkaryoteVirus	Duplodnaviria	Uroviricota	novel_order_119_of_Caudoviricetes	novel_family_14_of_novel_order_119_of_Caudoviricetes	novel_subfamily_1_of_novel_family_14_of_novel_order_119_of_Caudoviricetes
4752_BW_run525_CCS_trimmed_deduplicated_s2865.ctg002866l||full	vOTU_132	33327	54	dsDNAphage	Medium-quality	56.36	virus	Caudoviricetes	no_iphop_prediction	no_iphop_prediction	no_vpf_host_prediction	no_vpf_family_prediction	ProkaryoteVirus	Duplodnaviria	Uroviricota	novel_order_75_of_Caudoviricetes	novel_family_25_of_novel_order_75_of_Caudoviricetes	novel_subfamily_0_of_novel_family_25_of_novel_order_75_of_Caudoviricetes||novel_family_4_of_novel_order_73_of_Caudoviricetes
5516.S.hifi_reads_s34.ctg000035l||full	vOTU_2485	33313	46	dsDNAphage	Low-quality	16.08	virus	Caudoviricetes	no_iphop_prediction	Flavobacteriaceae	no_vpf_host_prediction	Myoviridae	ProkaryoteVirus	Duplodnaviria	Uroviricota	novel_order_122_of_Caudoviricetes	novel_family_54_of_novel_order_122_of_Caudoviricetes	novel_subfamily_1_of_novel_family_54_of_novel_order_122_of_Caudoviricetes
5516.N.hifi_reads_s1631.ctg001650l||full	vOTU_2195	33303	56	dsDNAphage	Medium-quality	50.69	virus	Caudoviricetes	no_iphop_prediction	UBA1924	Flavobacteriaceae	no_vpf_family_prediction	ProkaryoteVirus	Duplodnaviria	Uroviricota	novel_order_90_of_Caudoviricetes	novel_family_24_of_novel_order_90_of_Caudoviricetes	novel_subfamily_0_of_novel_family_26_of_novel_order_90_of_Caudoviricetes||novel_family_25_of_novel_order_90_of_Caudoviricetes||novel_family_24_of_novel_order_90_of_Caudoviricetes
5516.A.hifi_reads_s484.ctg000493l||full	vOTU_837	33295	49	dsDNAphage	Medium-quality	77.81	virus	Caudoviricetes	no_iphop_prediction	no_iphop_prediction	no_vpf_host_prediction	Podoviridae	ProkaryoteVirus	Duplodnaviria	Uroviricota	novel_order_66_of_Caudoviricetes	novel_family_25_of_novel_order_66_of_Caudoviricetes	novel_subfamily_0_of_novel_family_25_of_novel_order_66_of_Caudoviricetes
5068_L_run562_hifi_trimmed_deduplicated_s2699.ctg002795l||full	vOTU_523	33288	40	dsDNAphage	Medium-quality	51.48	virus	Caudoviricetes	no_iphop_prediction	Nitrincolaceae	Flavobacteriaceae	Podoviridae	ProkaryoteVirus	Duplodnaviria	Uroviricota	novel_order_90_of_Caudoviricetes	novel_family_25_of_novel_order_90_of_Caudoviricetes	novel_subfamily_0_of_novel_family_25_of_novel_order_90_of_Caudoviricetes||novel_family_15_of_novel_order_90_of_Caudoviricetes||novel_family_26_of_novel_order_90_of_Caudoviricetes
5068_F_run562_hifi_trimmed_deduplicated_s2113.ctg002125c||full	vOTU_3170	33249	47	dsDNAphage	NA	NA	virus	Caudoviricetes	no_iphop_prediction	no_iphop_prediction	no_vpf_host_prediction	Podoviridae	Plasmid	Duplodnaviria	Uroviricota	novel_order_54_of_Caudoviricetes	novel_family_1_of_novel_order_54_of_Caudoviricetes	novel_subfamily_0_of_novel_family_1_of_novel_order_54_of_Caudoviricetes
5516.N.hifi_reads_s367.ctg000371l||full	vOTU_2333	33249	55	dsDNAphage	Low-quality	23.25	virus	Caudoviricetes	no_iphop_prediction	Crocinitomicaceae	no_vpf_host_prediction	Myoviridae	ProkaryoteVirus	Duplodnaviria	Uroviricota	novel_order_122_of_Caudoviricetes	novel_family_13_of_novel_order_122_of_Caudoviricetes	novel_subfamily_0_of_novel_family_13_of_novel_order_122_of_Caudoviricetes||novel_family_47_of_novel_order_122_of_Caudoviricetes||novel_family_6_of_novel_order_122_of_Caudoviricetes
5516.S.hifi_reads_s68.ctg000069l||full	vOTU_4908	33200	30	dsDNAphage	Medium-quality	51.82	virus	Caudoviricetes	Flavobacteriaceae	Flavobacteriaceae	Flavobacteriaceae	Podoviridae	ProkaryoteVirus	Duplodnaviria	Uroviricota	novel_order_90_of_Caudoviricetes	novel_family_24_of_novel_order_90_of_Caudoviricetes	novel_subfamily_0_of_novel_family_24_of_novel_order_90_of_Caudoviricetes||novel_family_25_of_novel_order_90_of_Caudoviricetes||novel_family_3_of_novel_order_90_of_Caudoviricetes||novel_family_15_of_novel_order_90_of_Caudoviricetes
5516.F.hifi_reads_s2201.ctg002202l||full	vOTU_3467	33199	42	dsDNAphage	Low-quality	18.48	virus	Caudoviricetes	UA16	UA16	no_vpf_host_prediction	Myoviridae	ProkaryoteVirus	Duplodnaviria	Uroviricota	novel_order_122_of_Caudoviricetes	novel_family_18_of_novel_order_122_of_Caudoviricetes	novel_subfamily_0_of_Kyanoviridae||novel_family_18_of_novel_order_122_of_Caudoviricetes||novel_family_13_of_novel_order_122_of_Caudoviricetes||novel_family_6_of_novel_order_122_of_Caudoviricetes||novel_family_16_of_novel_order_122_of_Caudoviricetes||novel_family_5_of_novel_order_122_of_Caudoviricetes||novel_family_12_of_novel_order_122_of_Caudoviricetes
5516.L.hifi_reads_s1379.ctg001406l||full	vOTU_1915	33191	40	dsDNAphage	Medium-quality	80.35	virus	Caudoviricetes	Pelagibacteraceae	Pelagibacteraceae	no_vpf_host_prediction	Podoviridae	ProkaryoteVirus	Duplodnaviria	Uroviricota	novel_order_65_of_Caudoviricetes	Autographiviridae	novel_subfamily_0_of_Autographiviridae
5516_T_hifi_reads_s324.ctg000325l||full	vOTU_2796	33185	31	dsDNAphage	Low-quality	47.96	virus	Caudoviricetes	no_iphop_prediction	no_iphop_prediction	Flavobacteriaceae	Podoviridae	ProkaryoteVirus	Duplodnaviria	Uroviricota	novel_order_90_of_Caudoviricetes	novel_family_25_of_novel_order_90_of_Caudoviricetes	novel_subfamily_1_of_novel_family_25_of_novel_order_90_of_Caudoviricetes
5068_M_run562_hifi_trimmed_deduplicated_s2682.ctg002683l||full	vOTU_4531	33097	28	dsDNAphage	Low-quality	8.91	virus	Caudoviricetes	no_iphop_prediction	UBA828	Enterobacteriaceae	Myoviridae	ProkaryoteVirus	Duplodnaviria	Uroviricota	novel_order_119_of_Caudoviricetes	novel_family_14_of_novel_order_119_of_Caudoviricetes	novel_subfamily_1_of_novel_family_14_of_novel_order_119_of_Caudoviricetes||novel_family_7_of_novel_order_119_of_Caudoviricetes
5516.L.hifi_reads_s365.ctg000368l||full	vOTU_5015	33084	41	dsDNAphage	Medium-quality	61.12	virus	Caudoviricetes	no_iphop_prediction	no_iphop_prediction	no_vpf_host_prediction	Podoviridae	ProkaryoteVirus	Duplodnaviria	Uroviricota	novel_order_66_of_Caudoviricetes	novel_family_7_of_novel_order_66_of_Caudoviricetes	novel_subfamily_0_of_novel_family_7_of_novel_order_66_of_Caudoviricetes
5516.AE.hifi_reads_s1414.ctg001446l||full	vOTU_897	33080	41	dsDNAphage	Low-quality	16.79	virus	Caudoviricetes	no_iphop_prediction	no_iphop_prediction	no_vpf_host_prediction	no_vpf_family_prediction	ProkaryoteVirus	Duplodnaviria	Uroviricota	novel_order_86_of_Caudoviricetes	novel_family_6_of_novel_order_86_of_Caudoviricetes	novel_subfamily_0_of_novel_family_6_of_novel_order_86_of_Caudoviricetes
5516.N.hifi_reads_s665.ctg000673l||full	vOTU_5614	33028	58	dsDNAphage	Low-quality	16.11	virus	Caudoviricetes	Rhodobacteraceae	Rhodobacteraceae	no_vpf_host_prediction	Myoviridae	ProkaryoteVirus	Duplodnaviria	Uroviricota	novel_order_122_of_Caudoviricetes	novel_family_57_of_novel_order_122_of_Caudoviricetes	novel_subfamily_1_of_novel_family_57_of_novel_order_122_of_Caudoviricetes
5516.N.hifi_reads_s22.ctg000023l||full	vOTU_2270	33000	84	dsDNAphage	Low-quality	21.68	virus	Caudoviricetes	no_iphop_prediction	Flavobacteriaceae	no_vpf_host_prediction	Myoviridae	ProkaryoteVirus	Duplodnaviria	Uroviricota	novel_order_122_of_Caudoviricetes	novel_family_47_of_novel_order_122_of_Caudoviricetes	novel_subfamily_2_of_novel_family_47_of_novel_order_122_of_Caudoviricetes
5068_G_run562_hifi_trimmed_deduplicated_s2874.ctg002877l||full	vOTU_438	32997	40	dsDNAphage	Low-quality	18.4	virus	Caudoviricetes	TMED127	TMED127	no_vpf_host_prediction	Myoviridae	ProkaryoteVirus	Duplodnaviria	Uroviricota	novel_order_122_of_Caudoviricetes	novel_family_18_of_novel_order_122_of_Caudoviricetes	novel_subfamily_0_of_Kyanoviridae||novel_family_18_of_novel_order_122_of_Caudoviricetes||novel_family_13_of_novel_order_122_of_Caudoviricetes||novel_family_6_of_novel_order_122_of_Caudoviricetes||novel_family_16_of_novel_order_122_of_Caudoviricetes||novel_family_5_of_novel_order_122_of_Caudoviricetes||novel_family_12_of_novel_order_122_of_Caudoviricetes
5068_F_run562_hifi_trimmed_deduplicated_s1760.ctg001770l||full	vOTU_3167	32995	40	dsDNAphage	High-quality	90.42	virus	Caudoviricetes	no_iphop_prediction	no_iphop_prediction	no_vpf_host_prediction	Podoviridae	ProkaryoteVirus	Duplodnaviria	Uroviricota	novel_order_90_of_Caudoviricetes	novel_family_2_of_novel_order_90_of_Caudoviricetes	novel_subfamily_0_of_novel_family_2_of_novel_order_90_of_Caudoviricetes
5516_T_hifi_reads_s467.ctg000470l||full	vOTU_2806	32989	29	dsDNAphage	Low-quality	48.47	virus	Caudoviricetes	no_iphop_prediction	no_iphop_prediction	no_vpf_host_prediction	no_vpf_family_prediction	ProkaryoteVirus	No Realm	NA	NA	NA	NA
5516.L.hifi_reads_s2302.ctg002364l||full	vOTU_4438	32979	44	dsDNAphage	Low-quality	17.85	virus	Caudoviricetes	no_iphop_prediction	no_iphop_prediction	no_vpf_host_prediction	Myoviridae	ProkaryoteVirus	Duplodnaviria	Uroviricota	novel_order_107_of_Caudoviricetes	novel_family_4_of_novel_order_107_of_Caudoviricetes	novel_subfamily_0_of_novel_family_4_of_novel_order_107_of_Caudoviricetes||novel_family_7_of_novel_order_107_of_Caudoviricetes
5516.N.hifi_reads_s1213.ctg001226l||full	vOTU_2137	32953	17	dsDNAphage	Low-quality	14.96	virus	Caudoviricetes	no_iphop_prediction	Poseidoniaceae	no_vpf_host_prediction	Myoviridae	ProkaryoteVirus	Duplodnaviria	Uroviricota	novel_order_107_of_Caudoviricetes	novel_family_7_of_novel_order_107_of_Caudoviricetes	novel_subfamily_1_of_novel_family_7_of_novel_order_107_of_Caudoviricetes
5516.N.hifi_reads_s262.ctg000266c||full	vOTU_2315	32949	58	dsDNAphage	High-quality	96.52	virus	Caudoviricetes	no_iphop_prediction	no_iphop_prediction	no_vpf_host_prediction	Siphoviridae	ProkaryoteVirus	Duplodnaviria	Uroviricota	novel_order_92_of_Caudoviricetes	novel_family_7_of_novel_order_92_of_Caudoviricetes	novel_subfamily_5_of_novel_family_7_of_novel_order_92_of_Caudoviricetes
5068_L_run562_hifi_trimmed_deduplicated_s3780.ctg003936l||full	vOTU_3741	32946	46	dsDNAphage	High-quality	90.55	virus	Caudoviricetes	no_iphop_prediction	no_iphop_prediction	no_vpf_host_prediction	no_vpf_family_prediction	ProkaryoteVirus	Duplodnaviria	Uroviricota	novel_order_83_of_Caudoviricetes	novel_family_5_of_novel_order_83_of_Caudoviricetes	novel_subfamily_1_of_novel_family_5_of_novel_order_83_of_Caudoviricetes
5516.L.hifi_reads_s1654.ctg001690l||full	vOTU_4617	32926	51	dsDNAphage	High-quality	93.21	virus	Caudoviricetes	no_iphop_prediction	no_iphop_prediction	no_vpf_host_prediction	Siphoviridae	ProkaryoteVirus	Duplodnaviria	Uroviricota	novel_order_92_of_Caudoviricetes	novel_family_9_of_novel_order_92_of_Caudoviricetes	novel_subfamily_0_of_novel_family_9_of_novel_order_92_of_Caudoviricetes
5516.N.hifi_reads_s1366.ctg001381c||full	vOTU_2159	32897	61	dsDNAphage	High-quality	100	virus	Caudoviricetes	no_iphop_prediction	no_iphop_prediction	no_vpf_host_prediction	Siphoviridae	ProkaryoteVirus	Duplodnaviria	Uroviricota	novel_order_92_of_Caudoviricetes	novel_family_7_of_novel_order_92_of_Caudoviricetes	novel_subfamily_8_of_novel_family_7_of_novel_order_92_of_Caudoviricetes
4752_CF_run525_CCS_trimmed_deduplicated_s1224.ctg001225l||full	vOTU_3005	32818	61	dsDNAphage	Low-quality	21.37	virus	Caudoviricetes	no_iphop_prediction	no_iphop_prediction	no_vpf_host_prediction	no_vpf_family_prediction	ProkaryoteVirus	Duplodnaviria	Uroviricota	novel_order_98_of_Caudoviricetes	novel_family_0_of_novel_order_98_of_Caudoviricetes	novel_subfamily_0_of_novel_family_0_of_novel_order_98_of_Caudoviricetes
5516.B.hifi_reads_s298.ctg000302l||full	vOTU_1522	32818	66	dsDNAphage	Low-quality	15.37	virus	Caudoviricetes	no_iphop_prediction	Akkermansiaceae	no_vpf_host_prediction	Myoviridae	EukaryoteVirus	Duplodnaviria	Uroviricota	novel_order_117_of_Caudoviricetes	novel_family_11_of_novel_order_117_of_Caudoviricetes	novel_subfamily_0_of_novel_family_11_of_novel_order_117_of_Caudoviricetes
5516.S.hifi_reads_s175.ctg000179l||full	vOTU_5363	32765	54	dsDNAphage	High-quality	97.61	virus	Caudoviricetes	no_iphop_prediction	UBA1924	no_vpf_host_prediction	Siphoviridae	ProkaryoteVirus	Duplodnaviria	Uroviricota	novel_order_92_of_Caudoviricetes	novel_family_7_of_novel_order_92_of_Caudoviricetes	novel_subfamily_9_of_novel_family_7_of_novel_order_92_of_Caudoviricetes
5516.AG.hifi_reads_s1572.ctg001577c||full	vOTU_1258	32747	57	dsDNAphage	Medium-quality	75.16	virus	Caudoviricetes	no_iphop_prediction	no_iphop_prediction	no_vpf_host_prediction	Siphoviridae	ProkaryoteVirus	Duplodnaviria	Uroviricota	novel_order_92_of_Caudoviricetes	novel_family_7_of_novel_order_92_of_Caudoviricetes	novel_subfamily_10_of_novel_family_7_of_novel_order_92_of_Caudoviricetes
5516.S.hifi_reads_s474.ctg000497l||full	vOTU_4907	32741	39	dsDNAphage	Medium-quality	51.11	virus	Caudoviricetes	no_iphop_prediction	no_iphop_prediction	no_vpf_host_prediction	Siphoviridae	ProkaryoteVirus	Duplodnaviria	Uroviricota	novel_order_73_of_Caudoviricetes	novel_family_0_of_novel_order_73_of_Caudoviricetes	novel_subfamily_0_of_novel_family_0_of_novel_order_73_of_Caudoviricetes
5516.AE.hifi_reads_s486.ctg000494l||full	vOTU_956	32737	28	dsDNAphage	Low-quality	31.49	virus	Caudoviricetes	no_iphop_prediction	no_iphop_prediction	no_vpf_host_prediction	no_vpf_family_prediction	ProkaryoteVirus	Duplodnaviria	Uroviricota	novel_order_127_of_Caudoviricetes	novel_family_6_of_novel_order_127_of_Caudoviricetes	novel_subfamily_0_of_novel_family_6_of_novel_order_127_of_Caudoviricetes||novel_family_3_of_novel_order_127_of_Caudoviricetes||novel_family_1_of_novel_order_127_of_Caudoviricetes
5516_M_hifi_reads_s345.ctg000346l||full	vOTU_2616	32731	24	dsDNAphage	Medium-quality	50.82	virus	Caudoviricetes	no_iphop_prediction	no_iphop_prediction	Flavobacteriaceae	Podoviridae	ProkaryoteVirus	Duplodnaviria	Uroviricota	novel_order_90_of_Caudoviricetes	novel_family_25_of_novel_order_90_of_Caudoviricetes	novel_subfamily_0_of_novel_family_18_of_novel_order_90_of_Caudoviricetes||novel_family_25_of_novel_order_90_of_Caudoviricetes
5516_M_hifi_reads_s2303.ctg002307l||full	vOTU_2585	32721	42	dsDNAphage	Low-quality	17.98	virus	Caudoviricetes	no_iphop_prediction	no_iphop_prediction	no_vpf_host_prediction	Myoviridae	ProkaryoteVirus	Duplodnaviria	Uroviricota	novel_order_122_of_Caudoviricetes	novel_family_16_of_novel_order_122_of_Caudoviricetes	novel_subfamily_0_of_novel_family_16_of_novel_order_122_of_Caudoviricetes||novel_family_48_of_novel_order_122_of_Caudoviricetes||novel_family_18_of_novel_order_122_of_Caudoviricetes
5068_C_run562_hifi_trimmed_deduplicated_s128.ctg000129l||full	vOTU_289	32719	34	dsDNAphage	Low-quality	18.5	virus	Caudoviricetes	no_iphop_prediction	no_iphop_prediction	no_vpf_host_prediction	Myoviridae	ProkaryoteVirus	Duplodnaviria	Uroviricota	novel_order_122_of_Caudoviricetes	novel_family_12_of_novel_order_122_of_Caudoviricetes	novel_subfamily_0_of_novel_family_12_of_novel_order_122_of_Caudoviricetes
4752_BW_run525_CCS_trimmed_deduplicated_s1526.ctg001527c||full	vOTU_31	32656	48	dsDNAphage	High-quality	98.28	virus	Caudoviricetes	no_iphop_prediction	no_iphop_prediction	no_vpf_host_prediction	Podoviridae	ProkaryoteVirus	Duplodnaviria	Uroviricota	novel_order_69_of_Caudoviricetes	novel_family_13_of_novel_order_69_of_Caudoviricetes	novel_subfamily_0_of_novel_family_13_of_novel_order_69_of_Caudoviricetes||novel_family_4_of_novel_order_73_of_Caudoviricetes
5516_M_hifi_reads_s2682.ctg002688c||full	vOTU_4092	32654	52	dsDNAphage	High-quality	100	virus	Caudoviricetes	no_iphop_prediction	no_iphop_prediction	no_vpf_host_prediction	Podoviridae	ProkaryoteVirus	Duplodnaviria	Uroviricota	novel_order_69_of_Caudoviricetes	novel_family_13_of_novel_order_69_of_Caudoviricetes	novel_subfamily_1_of_novel_family_13_of_novel_order_69_of_Caudoviricetes
5516.N.hifi_reads_s1829.ctg001852l||full	vOTU_2218	32641	56	dsDNAphage	High-quality	90.79	virus	Caudoviricetes	no_iphop_prediction	no_iphop_prediction	no_vpf_host_prediction	Podoviridae	ProkaryoteVirus	Duplodnaviria	Uroviricota	novel_order_72_of_Caudoviricetes	novel_family_21_of_novel_order_72_of_Caudoviricetes	novel_subfamily_0_of_novel_family_21_of_novel_order_72_of_Caudoviricetes
5516.L.hifi_reads_s512.ctg000520c||full	vOTU_2056	32573	53	dsDNAphage	High-quality	96.17	virus	Caudoviricetes	no_iphop_prediction	no_iphop_prediction	no_vpf_host_prediction	Siphoviridae	ProkaryoteVirus	Duplodnaviria	Uroviricota	novel_order_92_of_Caudoviricetes	novel_family_7_of_novel_order_92_of_Caudoviricetes	novel_subfamily_9_of_novel_family_7_of_novel_order_92_of_Caudoviricetes
5516_U_hifi_reads_s1413.ctg001418l||full	vOTU_3604	32568	67	dsDNAphage	Medium-quality	76.72	virus	Caudoviricetes	Actinomarinaceae	Actinomarinaceae	no_vpf_host_prediction	no_vpf_family_prediction	ProkaryoteVirus	Duplodnaviria	Uroviricota	novel_order_77_of_Caudoviricetes	novel_family_3_of_novel_order_77_of_Caudoviricetes	novel_subfamily_0_of_novel_family_3_of_novel_order_77_of_Caudoviricetes
5068_L_run562_hifi_trimmed_deduplicated_s2376.ctg002459c||full	vOTU_520	32556	51	dsDNAphage	High-quality	100	virus	Caudoviricetes	no_iphop_prediction	no_iphop_prediction	no_vpf_host_prediction	Siphoviridae	ProkaryoteVirus	Duplodnaviria	Uroviricota	novel_order_92_of_Caudoviricetes	novel_family_7_of_novel_order_92_of_Caudoviricetes	novel_subfamily_0_of_novel_family_7_of_novel_order_92_of_Caudoviricetes||novel_family_4_of_novel_order_92_of_Caudoviricetes
5068_N_run562_hifi_trimmed_deduplicated_s1953.ctg002016c||full	vOTU_5057	32540	52	dsDNAphage	High-quality	98.18	virus	Caudoviricetes	no_iphop_prediction	no_iphop_prediction	no_vpf_host_prediction	Siphoviridae	ProkaryoteVirus	Duplodnaviria	Uroviricota	novel_order_92_of_Caudoviricetes	novel_family_7_of_novel_order_92_of_Caudoviricetes	novel_subfamily_9_of_novel_family_7_of_novel_order_92_of_Caudoviricetes
5516.E.hifi_reads_s2098.ctg002099l||full	vOTU_1625	32494	51	dsDNAphage	Low-quality	18.07	virus	Caudoviricetes	GCA-002705445	GCA-002705445	no_vpf_host_prediction	no_vpf_family_prediction	ProkaryoteVirus	Duplodnaviria	Uroviricota	novel_order_122_of_Caudoviricetes	novel_family_18_of_novel_order_122_of_Caudoviricetes	novel_subfamily_0_of_Kyanoviridae||novel_family_18_of_novel_order_122_of_Caudoviricetes||novel_family_13_of_novel_order_122_of_Caudoviricetes||novel_family_6_of_novel_order_122_of_Caudoviricetes||novel_family_16_of_novel_order_122_of_Caudoviricetes||novel_family_5_of_novel_order_122_of_Caudoviricetes||novel_family_12_of_novel_order_122_of_Caudoviricetes
5516.AG.hifi_reads_s1501.ctg001505l||full	vOTU_1257	32492	68	dsDNAphage	Medium-quality	85.31	virus	Caudoviricetes	no_iphop_prediction	TMED131	no_vpf_host_prediction	Podoviridae	ProkaryoteVirus	Duplodnaviria	Uroviricota	novel_order_72_of_Caudoviricetes	novel_family_18_of_novel_order_72_of_Caudoviricetes	novel_subfamily_2_of_novel_family_18_of_novel_order_72_of_Caudoviricetes
5516.D.hifi_reads_s1176.ctg001177l||full	vOTU_1574	32472	59	dsDNAphage	Low-quality	14.86	virus	Caudoviricetes	no_iphop_prediction	Pseudohongiellaceae	no_vpf_host_prediction	Myoviridae	EukaryoteVirus	Duplodnaviria	Uroviricota	novel_order_117_of_Caudoviricetes	novel_family_11_of_novel_order_117_of_Caudoviricetes	novel_subfamily_0_of_novel_family_11_of_novel_order_117_of_Caudoviricetes
5516.L.hifi_reads_s2374.ctg002442c||full	vOTU_5577	32467	59	dsDNAphage	High-quality	96.32	virus	Caudoviricetes	no_iphop_prediction	no_iphop_prediction	no_vpf_host_prediction	Siphoviridae	ProkaryoteVirus	Duplodnaviria	Uroviricota	novel_order_92_of_Caudoviricetes	novel_family_7_of_novel_order_92_of_Caudoviricetes	novel_subfamily_4_of_novel_family_7_of_novel_order_92_of_Caudoviricetes
5516.I.hifi_reads_s463.ctg000472c||full	vOTU_4876	32465	57	dsDNAphage	High-quality	100	virus	Caudoviricetes	no_iphop_prediction	no_iphop_prediction	no_vpf_host_prediction	Siphoviridae	ProkaryoteVirus	Duplodnaviria	Uroviricota	novel_order_92_of_Caudoviricetes	novel_family_7_of_novel_order_92_of_Caudoviricetes	novel_subfamily_0_of_novel_family_7_of_novel_order_92_of_Caudoviricetes||novel_family_4_of_novel_order_92_of_Caudoviricetes
5516.I.hifi_reads_s389.ctg000394l||full	vOTU_4332	32464	57	dsDNAphage	High-quality	100	virus	Caudoviricetes	no_iphop_prediction	no_iphop_prediction	no_vpf_host_prediction	Siphoviridae	ProkaryoteVirus	Duplodnaviria	Uroviricota	novel_order_92_of_Caudoviricetes	novel_family_7_of_novel_order_92_of_Caudoviricetes	novel_subfamily_0_of_novel_family_7_of_novel_order_92_of_Caudoviricetes||novel_family_4_of_novel_order_92_of_Caudoviricetes
5516.G.hifi_reads_s449.ctg000458l||full	vOTU_1769	32455	44	dsDNAphage	Low-quality	18.07	virus	Caudoviricetes	no_iphop_prediction	TMED127	no_vpf_host_prediction	Myoviridae	ProkaryoteVirus	Duplodnaviria	Uroviricota	novel_order_122_of_Caudoviricetes	novel_family_16_of_novel_order_122_of_Caudoviricetes	novel_subfamily_0_of_novel_family_16_of_novel_order_122_of_Caudoviricetes||novel_family_48_of_novel_order_122_of_Caudoviricetes||novel_family_18_of_novel_order_122_of_Caudoviricetes
5516.N.hifi_reads_s1360.ctg001375l||full	vOTU_2157	32426	40	dsDNAphage	Medium-quality	51.66	virus	Caudoviricetes	no_iphop_prediction	no_iphop_prediction	Flavobacteriaceae	Podoviridae	ProkaryoteVirus	No Realm	NA	NA	NA	NA
4752_BW_run525_CCS_trimmed_deduplicated_s2475.ctg002476l||full	vOTU_99	32370	53	dsDNAphage	Low-quality	48.36	virus	Caudoviricetes	no_iphop_prediction	Prolixibacteraceae	no_vpf_host_prediction	Siphoviridae	ProkaryoteVirus	No Realm	NA	NA	NA	NA
5516.L.hifi_reads_s172.ctg000173l||full	vOTU_4426	32320	48	dsDNAphage	Low-quality	8.82	virus	Caudoviricetes	Porticoccaceae	Porticoccaceae	Enterobacteriaceae	Myoviridae	ProkaryoteVirus	Duplodnaviria	Uroviricota	novel_order_119_of_Caudoviricetes	novel_family_16_of_novel_order_119_of_Caudoviricetes	novel_subfamily_1_of_novel_family_16_of_novel_order_119_of_Caudoviricetes||novel_family_14_of_novel_order_119_of_Caudoviricetes
5516.AH.hifi_reads_s1784.ctg001786l||full	vOTU_5491	32312	56	NCLDV	Low-quality	11	virus	Caudoviricetes	no_iphop_prediction	no_iphop_prediction	no_vpf_host_prediction	no_vpf_family_prediction	ProkaryoteVirus	Duplodnaviria	Uroviricota	novel_order_114_of_Caudoviricetes	novel_family_5_of_novel_order_114_of_Caudoviricetes	novel_subfamily_0_of_novel_family_5_of_novel_order_114_of_Caudoviricetes
5068_E_run562_hifi_trimmed_deduplicated_s3677.ctg003811l||full	vOTU_5629	32222	71	dsDNAphage	Low-quality	19.12	virus	Caudoviricetes	no_iphop_prediction	no_iphop_prediction	no_vpf_host_prediction	Myoviridae	ProkaryoteVirus	No Realm	NA	NA	NA	NA
5516.B.hifi_reads_s2065.ctg002069l||full_1	vOTU_3355	32191	58	dsDNAphage	NA	NA	provirus	Caudoviricetes	Flavobacteriaceae	Flavobacteriaceae	Enterobacteriaceae	Myoviridae	ProkaryoteVirus	NA	NA	NA	NA	NA
5516.D.hifi_reads_s475.ctg000476l||full	vOTU_3413	32180	49	dsDNAphage	Medium-quality	54.29	virus	Caudoviricetes	no_iphop_prediction	no_iphop_prediction	no_vpf_host_prediction	no_vpf_family_prediction	Plasmid	Duplodnaviria	Uroviricota	novel_order_75_of_Caudoviricetes	novel_family_6_of_novel_order_75_of_Caudoviricetes	novel_subfamily_0_of_novel_family_6_of_novel_order_75_of_Caudoviricetes
5068_B_run562_hifi_trimmed_deduplicated_s2079.ctg002109l||full	vOTU_276	32172	38	dsDNAphage	Low-quality	32.52	virus	Caudoviricetes	no_iphop_prediction	no_iphop_prediction	Flavobacteriaceae	Podoviridae	ProkaryoteVirus	Duplodnaviria	Uroviricota	novel_order_72_of_Caudoviricetes	novel_family_9_of_novel_order_72_of_Caudoviricetes	novel_subfamily_0_of_novel_family_9_of_novel_order_72_of_Caudoviricetes
5068_N_run562_hifi_trimmed_deduplicated_s2481.ctg002561l||full	vOTU_603	32113	57	dsDNAphage	Medium-quality	52.01	virus	Caudoviricetes	no_iphop_prediction	no_iphop_prediction	no_vpf_host_prediction	no_vpf_family_prediction	ProkaryoteVirus	Duplodnaviria	Uroviricota	novel_order_90_of_Caudoviricetes	novel_family_24_of_novel_order_90_of_Caudoviricetes	novel_subfamily_0_of_novel_family_24_of_novel_order_90_of_Caudoviricetes||novel_family_25_of_novel_order_90_of_Caudoviricetes||novel_family_3_of_novel_order_90_of_Caudoviricetes||novel_family_15_of_novel_order_90_of_Caudoviricetes
5068_G_run562_hifi_trimmed_deduplicated_s1639.ctg001642l||full	vOTU_3176	32098	46	dsDNAphage	High-quality	93.79	virus	Caudoviricetes	no_iphop_prediction	no_iphop_prediction	no_vpf_host_prediction	no_vpf_family_prediction	ProkaryoteVirus	Duplodnaviria	Uroviricota	novel_order_66_of_Caudoviricetes	novel_family_14_of_novel_order_66_of_Caudoviricetes	novel_subfamily_0_of_novel_family_14_of_novel_order_66_of_Caudoviricetes||novel_family_10_of_novel_order_66_of_Caudoviricetes
5068_M_run562_hifi_trimmed_deduplicated_s2075.ctg002076l||full	vOTU_3212	32078	50	dsDNAphage	Low-quality	8.99	virus	Caudoviricetes	no_iphop_prediction	no_iphop_prediction	Enterobacteriaceae	Myoviridae	ProkaryoteVirus	Duplodnaviria	Uroviricota	novel_order_117_of_Caudoviricetes	novel_family_6_of_novel_order_117_of_Caudoviricetes	novel_subfamily_1_of_novel_family_6_of_novel_order_117_of_Caudoviricetes||novel_family_22_of_novel_order_117_of_Caudoviricetes
5516.B.hifi_reads_s682.ctg000686l||full	vOTU_3923	32070	56	dsDNAphage	Medium-quality	54.43	virus	Caudoviricetes	no_iphop_prediction	no_iphop_prediction	no_vpf_host_prediction	no_vpf_family_prediction	ProkaryoteVirus	Duplodnaviria	Uroviricota	novel_order_75_of_Caudoviricetes	novel_family_6_of_novel_order_75_of_Caudoviricetes	novel_subfamily_0_of_novel_family_6_of_novel_order_75_of_Caudoviricetes
5068_G_run562_hifi_trimmed_deduplicated_s3055.ctg003058l||full	vOTU_443	32060	50	dsDNAphage	Low-quality	46.28	virus	Caudoviricetes	no_iphop_prediction	no_iphop_prediction	no_vpf_host_prediction	no_vpf_family_prediction	ProkaryoteVirus	No Realm	NA	NA	NA	NA
5516.E.hifi_reads_s1184.ctg001185l||full	vOTU_3421	32013	43	dsDNAphage	Low-quality	17.86	virus	Caudoviricetes	UBA823	UBA823	no_vpf_host_prediction	Myoviridae	ProkaryoteVirus	Duplodnaviria	Uroviricota	novel_order_122_of_Caudoviricetes	novel_family_5_of_novel_order_122_of_Caudoviricetes	novel_subfamily_0_of_novel_family_5_of_novel_order_122_of_Caudoviricetes||novel_family_13_of_novel_order_122_of_Caudoviricetes
5516.S.hifi_reads_s403.ctg000419l||full	vOTU_5450	32011	42	NCLDV	Low-quality	2.37	virus	Megaviricetes	no_iphop_prediction	no_iphop_prediction	no_vpf_host_prediction	no_vpf_family_prediction	EukaryoteVirus	No Realm	NA	NA	NA	NA
5516.A.hifi_reads_s2032.ctg002054l||full	vOTU_779	31966	61	dsDNAphage	Low-quality	21.18	virus	Caudoviricetes	no_iphop_prediction	no_iphop_prediction	no_vpf_host_prediction	Myoviridae	ProkaryoteVirus	Duplodnaviria	Uroviricota	novel_order_122_of_Caudoviricetes	novel_family_47_of_novel_order_122_of_Caudoviricetes	novel_subfamily_2_of_novel_family_47_of_novel_order_122_of_Caudoviricetes
5516_AB_hifi_reads_s346.ctg000347l||full	vOTU_4479	31945	55	dsDNAphage	Medium-quality	73.52	virus	Caudoviricetes	no_iphop_prediction	no_iphop_prediction	no_vpf_host_prediction	Siphoviridae	ProkaryoteVirus	Duplodnaviria	Uroviricota	novel_order_92_of_Caudoviricetes	novel_family_7_of_novel_order_92_of_Caudoviricetes	novel_subfamily_10_of_novel_family_7_of_novel_order_92_of_Caudoviricetes
5516.D.hifi_reads_s1803.ctg001804l||full	vOTU_3400	31938	55	dsDNAphage	Low-quality	20.14	virus	Caudoviricetes	GW2011-AR1	GW2011-AR1	no_vpf_host_prediction	Myoviridae	ProkaryoteVirus	Duplodnaviria	Uroviricota	novel_order_122_of_Caudoviricetes	novel_family_47_of_novel_order_122_of_Caudoviricetes	novel_subfamily_0_of_novel_family_47_of_novel_order_122_of_Caudoviricetes||novel_family_43_of_novel_order_122_of_Caudoviricetes
5068_L_run562_hifi_trimmed_deduplicated_s3495.ctg003634l||full	vOTU_4171	31937	28	dsDNAphage	Low-quality	48.89	virus	Caudoviricetes	no_iphop_prediction	Vibrionaceae	Flavobacteriaceae	Podoviridae	ProkaryoteVirus	Duplodnaviria	Uroviricota	novel_order_90_of_Caudoviricetes	novel_family_25_of_novel_order_90_of_Caudoviricetes	novel_subfamily_0_of_novel_family_25_of_novel_order_90_of_Caudoviricetes||novel_family_15_of_novel_order_90_of_Caudoviricetes||novel_family_26_of_novel_order_90_of_Caudoviricetes
5516.L.hifi_reads_s2041.ctg002095l||full	vOTU_1976	31880	39	dsDNAphage	Low-quality	17.74	virus	Caudoviricetes	no_iphop_prediction	Pelagibacteraceae	no_vpf_host_prediction	Myoviridae	ProkaryoteVirus	Duplodnaviria	Uroviricota	novel_order_122_of_Caudoviricetes	novel_family_16_of_novel_order_122_of_Caudoviricetes	novel_subfamily_0_of_novel_family_16_of_novel_order_122_of_Caudoviricetes||novel_family_48_of_novel_order_122_of_Caudoviricetes||novel_family_18_of_novel_order_122_of_Caudoviricetes
5516.L.hifi_reads_s2563.ctg002644l||full	vOTU_2018	31876	63	dsDNAphage	Low-quality	23.07	virus	Caudoviricetes	no_iphop_prediction	no_iphop_prediction	no_vpf_host_prediction	Myoviridae	ProkaryoteVirus	Duplodnaviria	Uroviricota	novel_order_122_of_Caudoviricetes	novel_family_47_of_novel_order_122_of_Caudoviricetes	novel_subfamily_2_of_novel_family_47_of_novel_order_122_of_Caudoviricetes
5516.N.hifi_reads_s1418.ctg001434c||full	vOTU_5353	31857	63	dsDNAphage	High-quality	95.66	virus	Caudoviricetes	no_iphop_prediction	no_iphop_prediction	no_vpf_host_prediction	Siphoviridae	ProkaryoteVirus	Duplodnaviria	Uroviricota	novel_order_92_of_Caudoviricetes	novel_family_7_of_novel_order_92_of_Caudoviricetes	novel_subfamily_4_of_novel_family_7_of_novel_order_92_of_Caudoviricetes
5516_AB_hifi_reads_s156.ctg000157l||full	vOTU_5038	31855	47	NCLDV	Low-quality	6.33	virus	Megaviricetes	CAJQIN01	CAJQIN01	Hominidae	no_vpf_family_prediction	EukaryoteVirus	Duplodnaviria	Uroviricota	novel_order_30_of_Caudoviricetes	novel_family_3_of_novel_order_30_of_Caudoviricetes	novel_subfamily_0_of_novel_family_3_of_novel_order_30_of_Caudoviricetes
5516_U_hifi_reads_s1533.ctg001538l||full	vOTU_2891	31825	60	dsDNAphage	High-quality	96.42	virus	Caudoviricetes	no_iphop_prediction	no_iphop_prediction	no_vpf_host_prediction	Siphoviridae	EukaryoteVirus	Duplodnaviria	Uroviricota	novel_order_92_of_Caudoviricetes	novel_family_7_of_novel_order_92_of_Caudoviricetes	novel_subfamily_0_of_novel_family_7_of_novel_order_92_of_Caudoviricetes
5516.AD.hifi_reads_s1258.ctg001262l||full	vOTU_876	31812	49	dsDNAphage	Medium-quality	83.33	virus	Caudoviricetes	Flavobacteriaceae	Flavobacteriaceae	no_vpf_host_prediction	Podoviridae	ProkaryoteVirus	Duplodnaviria	Uroviricota	novel_order_72_of_Caudoviricetes	novel_family_33_of_novel_order_72_of_Caudoviricetes	novel_subfamily_0_of_novel_family_33_of_novel_order_72_of_Caudoviricetes||novel_family_30_of_novel_order_72_of_Caudoviricetes
5068_A_run562_hifi_trimmed_deduplicated_s1716.ctg001836l||full	vOTU_3687	31734	45	dsDNAphage	Medium-quality	89.12	virus	Caudoviricetes	no_iphop_prediction	no_iphop_prediction	no_vpf_host_prediction	no_vpf_family_prediction	ProkaryoteVirus	Duplodnaviria	Uroviricota	novel_order_66_of_Caudoviricetes	novel_family_14_of_novel_order_66_of_Caudoviricetes	novel_subfamily_2_of_novel_family_14_of_novel_order_66_of_Caudoviricetes
5068_M_run562_hifi_trimmed_deduplicated_s1355.ctg001356l||full	vOTU_3746	31733	22	dsDNAphage	Medium-quality	52.81	virus	Caudoviricetes	no_iphop_prediction	no_iphop_prediction	Flavobacteriaceae	Podoviridae	ProkaryoteVirus	Duplodnaviria	Uroviricota	novel_order_90_of_Caudoviricetes	novel_family_25_of_novel_order_90_of_Caudoviricetes	novel_subfamily_0_of_novel_family_25_of_novel_order_90_of_Caudoviricetes||novel_family_15_of_novel_order_90_of_Caudoviricetes||novel_family_26_of_novel_order_90_of_Caudoviricetes
5516.N.hifi_reads_s800.ctg001607l||full	vOTU_2412	31711	50	dsDNAphage	Medium-quality	58.73	virus	Caudoviricetes	no_iphop_prediction	Maricaulaceae	no_vpf_host_prediction	Podoviridae	ProkaryoteVirus	Duplodnaviria	Uroviricota	novel_order_66_of_Caudoviricetes	novel_family_7_of_novel_order_66_of_Caudoviricetes	novel_subfamily_0_of_novel_family_7_of_novel_order_66_of_Caudoviricetes
4752_CF_run525_CCS_trimmed_deduplicated_s6898.ctg006900l||full	vOTU_3057	31705	44	dsDNAphage	Medium-quality	85.94	virus	Caudoviricetes	no_iphop_prediction	no_iphop_prediction	no_vpf_host_prediction	no_vpf_family_prediction	ProkaryoteVirus	Duplodnaviria	Uroviricota	novel_order_66_of_Caudoviricetes	novel_family_14_of_novel_order_66_of_Caudoviricetes	novel_subfamily_2_of_novel_family_14_of_novel_order_66_of_Caudoviricetes
5516.S.hifi_reads_s436.ctg000455l||full	vOTU_5451	31704	63	dsDNAphage	Low-quality	18.1	virus	Caudoviricetes	no_iphop_prediction	no_iphop_prediction	no_vpf_host_prediction	Myoviridae	ProkaryoteVirus	Duplodnaviria	Uroviricota	novel_order_122_of_Caudoviricetes	novel_family_37_of_novel_order_122_of_Caudoviricetes	novel_subfamily_0_of_novel_family_37_of_novel_order_122_of_Caudoviricetes
5516.N.hifi_reads_s357.ctg000361c||full	vOTU_2330	31696	54	dsDNAphage	High-quality	99.43	virus	Caudoviricetes	no_iphop_prediction	Flavobacteriaceae	no_vpf_host_prediction	Siphoviridae	ProkaryoteVirus	Duplodnaviria	Uroviricota	novel_order_92_of_Caudoviricetes	novel_family_7_of_novel_order_92_of_Caudoviricetes	novel_subfamily_0_of_novel_family_7_of_novel_order_92_of_Caudoviricetes||novel_family_4_of_novel_order_92_of_Caudoviricetes
5516.A.hifi_reads_s811.ctg000821l||full	vOTU_865	31694	40	dsDNAphage	Medium-quality	50.38	virus	Caudoviricetes	no_iphop_prediction	no_iphop_prediction	Flavobacteriaceae	Podoviridae	ProkaryoteVirus	Duplodnaviria	Uroviricota	novel_order_90_of_Caudoviricetes	novel_family_25_of_novel_order_90_of_Caudoviricetes	novel_subfamily_0_of_novel_family_25_of_novel_order_90_of_Caudoviricetes||novel_family_15_of_novel_order_90_of_Caudoviricetes||novel_family_26_of_novel_order_90_of_Caudoviricetes
5516.AH.hifi_reads_s3122.ctg003125l||full	vOTU_1368	31666	37	dsDNAphage	Low-quality	17.93	virus	Caudoviricetes	Pelagibacteraceae	Pelagibacteraceae	no_vpf_host_prediction	no_vpf_family_prediction	ProkaryoteVirus	Duplodnaviria	Uroviricota	novel_order_122_of_Caudoviricetes	novel_family_18_of_novel_order_122_of_Caudoviricetes	novel_subfamily_0_of_Kyanoviridae||novel_family_18_of_novel_order_122_of_Caudoviricetes||novel_family_13_of_novel_order_122_of_Caudoviricetes||novel_family_6_of_novel_order_122_of_Caudoviricetes||novel_family_16_of_novel_order_122_of_Caudoviricetes||novel_family_5_of_novel_order_122_of_Caudoviricetes||novel_family_12_of_novel_order_122_of_Caudoviricetes
5068_B_run562_hifi_trimmed_deduplicated_s2593.ctg002627l||full	vOTU_277	31662	32	dsDNAphage	Medium-quality	55.49	virus	Caudoviricetes	no_iphop_prediction	no_iphop_prediction	no_vpf_host_prediction	no_vpf_family_prediction	ProkaryoteVirus	Duplodnaviria	Uroviricota	novel_order_66_of_Caudoviricetes	novel_family_1_of_novel_order_66_of_Caudoviricetes	novel_subfamily_0_of_novel_family_1_of_novel_order_66_of_Caudoviricetes
5516.G.hifi_reads_s540.ctg000550l||full	vOTU_1777	31627	41	dsDNAphage	Low-quality	17.73	virus	Caudoviricetes	no_iphop_prediction	no_iphop_prediction	no_vpf_host_prediction	Myoviridae	ProkaryoteVirus	Duplodnaviria	Uroviricota	novel_order_122_of_Caudoviricetes	novel_family_13_of_novel_order_122_of_Caudoviricetes	novel_subfamily_0_of_novel_family_13_of_novel_order_122_of_Caudoviricetes||novel_family_47_of_novel_order_122_of_Caudoviricetes||novel_family_6_of_novel_order_122_of_Caudoviricetes
5516.L.hifi_reads_s401.ctg000404c||full	vOTU_4896	31618	48	dsDNAphage	High-quality	99.73	virus	Caudoviricetes	Flavobacteriaceae	Flavobacteriaceae	no_vpf_host_prediction	Siphoviridae	ProkaryoteVirus	Duplodnaviria	Uroviricota	novel_order_92_of_Caudoviricetes	novel_family_7_of_novel_order_92_of_Caudoviricetes	novel_subfamily_0_of_novel_family_7_of_novel_order_92_of_Caudoviricetes||novel_family_4_of_novel_order_92_of_Caudoviricetes
5068_B_run562_hifi_trimmed_deduplicated_s1457.ctg001477l||full	vOTU_5383	31616	56	dsDNAphage	NA	NA	virus	Caudoviricetes	no_iphop_prediction	GCA-002687715	Enterobacteriaceae	Myoviridae	ProkaryoteVirus	Duplodnaviria	Uroviricota	novel_order_117_of_Caudoviricetes	novel_family_7_of_novel_order_117_of_Caudoviricetes	novel_subfamily_0_of_novel_family_3_of_novel_order_117_of_Caudoviricetes||novel_family_7_of_novel_order_117_of_Caudoviricetes
5068_N_run562_hifi_trimmed_deduplicated_s5464.ctg005677l||full	vOTU_3225	31593	41	dsDNAphage	Medium-quality	50.1	virus	Caudoviricetes	no_iphop_prediction	no_iphop_prediction	Flavobacteriaceae	Podoviridae	ProkaryoteVirus	Duplodnaviria	Uroviricota	novel_order_90_of_Caudoviricetes	novel_family_25_of_novel_order_90_of_Caudoviricetes	novel_subfamily_2_of_novel_family_25_of_novel_order_90_of_Caudoviricetes
5516.AG.hifi_reads_s184.ctg000185l||full	vOTU_3848	31580	51	dsDNAphage	Low-quality	18.35	virus	Caudoviricetes	no_iphop_prediction	Rhodobacteraceae	no_vpf_host_prediction	Myoviridae	ProkaryoteVirus	Duplodnaviria	Uroviricota	novel_order_122_of_Caudoviricetes	novel_family_54_of_novel_order_122_of_Caudoviricetes	novel_subfamily_1_of_novel_family_54_of_novel_order_122_of_Caudoviricetes
5516.L.hifi_reads_s1533.ctg001566l||full	vOTU_4030	31564	47	dsDNAphage	Low-quality	14.25	virus	Caudoviricetes	no_iphop_prediction	no_iphop_prediction	no_vpf_host_prediction	Myoviridae	ProkaryoteVirus	Duplodnaviria	Uroviricota	novel_order_115_of_Caudoviricetes	novel_family_2_of_novel_order_115_of_Caudoviricetes	novel_subfamily_1_of_novel_family_2_of_novel_order_115_of_Caudoviricetes
4752_BW_run525_CCS_trimmed_deduplicated_s1278.ctg001279l||full	vOTU_16	31539	27	dsDNAphage	Low-quality	30.49	virus	Caudoviricetes	no_iphop_prediction	no_iphop_prediction	Flavobacteriaceae	Podoviridae	ProkaryoteVirus	No Realm	NA	NA	NA	NA
5516.L.hifi_reads_s1811.ctg001849l||full	vOTU_4724	31533	43	dsDNAphage	Low-quality	8.55	virus	Caudoviricetes	GCA-002687715	GCA-002687715	Enterobacteriaceae	Myoviridae	ProkaryoteVirus	Duplodnaviria	Uroviricota	novel_order_117_of_Caudoviricetes	novel_family_7_of_novel_order_117_of_Caudoviricetes	novel_subfamily_0_of_novel_family_3_of_novel_order_117_of_Caudoviricetes||novel_family_7_of_novel_order_117_of_Caudoviricetes
5516.AE.hifi_reads_s163.ctg000165l||full	vOTU_5406	31495	24	dsDNAphage	Low-quality	17.28	virus	Caudoviricetes	no_iphop_prediction	no_iphop_prediction	Flavobacteriaceae	no_vpf_family_prediction	ProkaryoteVirus	No Realm	NA	NA	NA	NA
5516.E.hifi_reads_s1655.ctg001656l||full	vOTU_3958	31491	56	dsDNAphage	Low-quality	17.09	virus	Caudoviricetes	no_iphop_prediction	no_iphop_prediction	no_vpf_host_prediction	Myoviridae	ProkaryoteVirus	Duplodnaviria	Uroviricota	novel_order_106_of_Caudoviricetes	novel_family_3_of_novel_order_106_of_Caudoviricetes	novel_subfamily_0_of_novel_family_2_of_novel_order_106_of_Caudoviricetes||novel_family_3_of_novel_order_106_of_Caudoviricetes
5068_N_run562_hifi_trimmed_deduplicated_s794.ctg000824l||full	vOTU_3773	31489	59	dsDNAphage	Low-quality	28.66	virus	Caudoviricetes	no_iphop_prediction	no_iphop_prediction	no_vpf_host_prediction	no_vpf_family_prediction	ProkaryoteVirus	Duplodnaviria	Uroviricota	novel_order_99_of_Caudoviricetes	novel_family_3_of_novel_order_99_of_Caudoviricetes	novel_subfamily_0_of_novel_family_3_of_novel_order_99_of_Caudoviricetes
5516.AH.hifi_reads_s1134.ctg001136l||full	vOTU_1310	31489	36	dsDNAphage	Low-quality	9	virus	Caudoviricetes	no_iphop_prediction	TMED131	Enterobacteriaceae	Myoviridae	ProkaryoteVirus	Duplodnaviria	Uroviricota	novel_order_119_of_Caudoviricetes	novel_family_2_of_novel_order_119_of_Caudoviricetes	novel_subfamily_2_of_novel_family_2_of_novel_order_119_of_Caudoviricetes
5068_A_run562_hifi_trimmed_deduplicated_s3080.ctg003251l||full	vOTU_5382	31467	61	dsDNAphage	Medium-quality	50.23	virus	Caudoviricetes	no_iphop_prediction	Akkermansiaceae	Flavobacteriaceae	no_vpf_family_prediction	ProkaryoteVirus	Duplodnaviria	Uroviricota	novel_order_90_of_Caudoviricetes	novel_family_24_of_novel_order_90_of_Caudoviricetes	novel_subfamily_0_of_novel_family_24_of_novel_order_90_of_Caudoviricetes||novel_family_25_of_novel_order_90_of_Caudoviricetes||novel_family_3_of_novel_order_90_of_Caudoviricetes||novel_family_15_of_novel_order_90_of_Caudoviricetes
5516.I.hifi_reads_s535.ctg000551l||full	vOTU_4013	31454	57	dsDNAphage	Low-quality	48.8	virus	Caudoviricetes	no_iphop_prediction	no_iphop_prediction	Flavobacteriaceae	Podoviridae	ProkaryoteVirus	Duplodnaviria	Uroviricota	novel_order_90_of_Caudoviricetes	novel_family_24_of_novel_order_90_of_Caudoviricetes	novel_subfamily_0_of_novel_family_24_of_novel_order_90_of_Caudoviricetes||novel_family_25_of_novel_order_90_of_Caudoviricetes||novel_family_3_of_novel_order_90_of_Caudoviricetes||novel_family_15_of_novel_order_90_of_Caudoviricetes
5516.I.hifi_reads_s36.ctg000670l||full	vOTU_4330	31451	27	dsDNAphage	Low-quality	49.4	virus	Caudoviricetes	Akkermansiaceae	Akkermansiaceae	Flavobacteriaceae	Podoviridae	ProkaryoteVirus	Duplodnaviria	Uroviricota	novel_order_90_of_Caudoviricetes	novel_family_25_of_novel_order_90_of_Caudoviricetes	novel_subfamily_0_of_novel_family_25_of_novel_order_90_of_Caudoviricetes||novel_family_15_of_novel_order_90_of_Caudoviricetes||novel_family_26_of_novel_order_90_of_Caudoviricetes
5516_T_hifi_reads_s746.ctg000751l||full	vOTU_2835	31445	48	dsDNAphage	Medium-quality	52.78	virus	Caudoviricetes	no_iphop_prediction	no_iphop_prediction	no_vpf_host_prediction	Podoviridae	ProkaryoteVirus	Duplodnaviria	Uroviricota	novel_order_75_of_Caudoviricetes	novel_family_41_of_novel_order_75_of_Caudoviricetes	novel_subfamily_0_of_novel_family_41_of_novel_order_75_of_Caudoviricetes||novel_family_38_of_novel_order_75_of_Caudoviricetes||novel_family_32_of_novel_order_75_of_Caudoviricetes
5516.L.hifi_reads_s1520.ctg001553l||full	vOTU_4419	31411	46	dsDNAphage	Medium-quality	59.06	virus	Caudoviricetes	Maricaulaceae	Maricaulaceae	no_vpf_host_prediction	Podoviridae	ProkaryoteVirus	Duplodnaviria	Uroviricota	novel_order_66_of_Caudoviricetes	novel_family_7_of_novel_order_66_of_Caudoviricetes	novel_subfamily_0_of_novel_family_7_of_novel_order_66_of_Caudoviricetes
5516.L.hifi_reads_s2126.ctg002182l||full	vOTU_1987	31399	53	dsDNAphage	Medium-quality	59.33	virus	Caudoviricetes	no_iphop_prediction	no_iphop_prediction	no_vpf_host_prediction	no_vpf_family_prediction	ProkaryoteVirus	Duplodnaviria	Uroviricota	novel_order_75_of_Caudoviricetes	novel_family_4_of_novel_order_75_of_Caudoviricetes	novel_subfamily_0_of_novel_family_3_of_novel_order_75_of_Caudoviricetes||novel_family_4_of_novel_order_75_of_Caudoviricetes
5068_M_run562_hifi_trimmed_deduplicated_s2828.ctg002829l||full	vOTU_4924	31367	46	dsDNAphage	Low-quality	8.61	virus	Caudoviricetes	Rhodobacteraceae	Rhodobacteraceae	Enterobacteriaceae	Myoviridae	ProkaryoteVirus	Duplodnaviria	Uroviricota	novel_order_117_of_Caudoviricetes	novel_family_14_of_novel_order_117_of_Caudoviricetes	novel_subfamily_0_of_novel_family_13_of_novel_order_117_of_Caudoviricetes||novel_family_14_of_novel_order_117_of_Caudoviricetes
5516_AB_hifi_reads_s507.ctg000508l||full	vOTU_4800	31345	31	lavidaviridae	Low-quality	2.48	virus	Caudoviricetes	no_iphop_prediction	no_iphop_prediction	Hominidae	Mimiviridae	EukaryoteVirus	No Realm	NA	NA	NA	NA
5516.B.hifi_reads_s1854.ctg001858l||full_1	vOTU_1502	31316	58	dsDNAphage	NA	NA	provirus	Caudoviricetes	UA16	UA16	no_vpf_host_prediction	Myoviridae	ProkaryoteVirus	NA	NA	NA	NA	NA
5516.N.hifi_reads_s1509.ctg001525l||full	vOTU_5021	31306	23	dsDNAphage	Low-quality	10.13	virus	Caudoviricetes	no_iphop_prediction	no_iphop_prediction	no_vpf_host_prediction	Myoviridae	ProkaryoteVirus	Duplodnaviria	Uroviricota	novel_order_107_of_Caudoviricetes	novel_family_0_of_novel_order_107_of_Caudoviricetes	novel_subfamily_0_of_novel_family_0_of_novel_order_107_of_Caudoviricetes
5516_T_hifi_reads_s542.ctg000546l||full	vOTU_4109	31277	38	dsDNAphage	Low-quality	48.1	virus	Caudoviricetes	no_iphop_prediction	Vibrionaceae	Flavobacteriaceae	Podoviridae	ProkaryoteVirus	Duplodnaviria	Uroviricota	novel_order_90_of_Caudoviricetes	novel_family_25_of_novel_order_90_of_Caudoviricetes	novel_subfamily_0_of_novel_family_25_of_novel_order_90_of_Caudoviricetes||novel_family_15_of_novel_order_90_of_Caudoviricetes||novel_family_26_of_novel_order_90_of_Caudoviricetes
5516.J.hifi_reads_s1277.ctg001281l||full	vOTU_4350	31262	41	dsDNAphage	Low-quality	33.4	virus	Caudoviricetes	no_iphop_prediction	Akkermansiaceae	no_vpf_host_prediction	no_vpf_family_prediction	ProkaryoteVirus	Duplodnaviria	Uroviricota	novel_order_90_of_Caudoviricetes	novel_family_24_of_novel_order_90_of_Caudoviricetes	novel_subfamily_0_of_novel_family_24_of_novel_order_90_of_Caudoviricetes||novel_family_25_of_novel_order_90_of_Caudoviricetes||novel_family_3_of_novel_order_90_of_Caudoviricetes||novel_family_15_of_novel_order_90_of_Caudoviricetes
5516.N.hifi_reads_s343.ctg000347l||full	vOTU_2328	31243	68	dsDNAphage	Low-quality	48.52	virus	Caudoviricetes	Flavobacteriaceae	Flavobacteriaceae	Flavobacteriaceae	no_vpf_family_prediction	ProkaryoteVirus	Duplodnaviria	Uroviricota	novel_order_90_of_Caudoviricetes	novel_family_24_of_novel_order_90_of_Caudoviricetes	novel_subfamily_0_of_novel_family_24_of_novel_order_90_of_Caudoviricetes||novel_family_25_of_novel_order_90_of_Caudoviricetes||novel_family_3_of_novel_order_90_of_Caudoviricetes||novel_family_15_of_novel_order_90_of_Caudoviricetes
5516.AF.hifi_reads_s1309.ctg001319l||full	vOTU_989	31223	62	dsDNAphage	Low-quality	49.92	virus	Caudoviricetes	no_iphop_prediction	no_iphop_prediction	Enterobacteriaceae	no_vpf_family_prediction	ProkaryoteVirus	Duplodnaviria	Uroviricota	novel_order_75_of_Caudoviricetes	novel_family_23_of_novel_order_75_of_Caudoviricetes	novel_subfamily_0_of_novel_family_23_of_novel_order_75_of_Caudoviricetes
5516.AF.hifi_reads_s1750.ctg001761l||full	vOTU_1019	31188	40	dsDNAphage	Medium-quality	58.81	virus	Caudoviricetes	no_iphop_prediction	Poseidoniaceae	no_vpf_host_prediction	no_vpf_family_prediction	ProkaryoteVirus	Duplodnaviria	Uroviricota	novel_order_75_of_Caudoviricetes	novel_family_4_of_novel_order_75_of_Caudoviricetes	novel_subfamily_0_of_novel_family_4_of_novel_order_75_of_Caudoviricetes
5516.L.hifi_reads_s847.ctg000860c||full	vOTU_5601	31140	47	dsDNAphage	High-quality	98.21	virus	Caudoviricetes	Flavobacteriaceae	Flavobacteriaceae	no_vpf_host_prediction	Siphoviridae	ProkaryoteVirus	Duplodnaviria	Uroviricota	novel_order_92_of_Caudoviricetes	novel_family_7_of_novel_order_92_of_Caudoviricetes	novel_subfamily_0_of_novel_family_7_of_novel_order_92_of_Caudoviricetes||novel_family_4_of_novel_order_92_of_Caudoviricetes
5068_G_run562_hifi_trimmed_deduplicated_s1206.ctg001209l||full	vOTU_408	31125	42	dsDNAphage	High-quality	95.27	virus	Caudoviricetes	no_iphop_prediction	no_iphop_prediction	no_vpf_host_prediction	Podoviridae	ProkaryoteVirus	Duplodnaviria	Uroviricota	novel_order_69_of_Caudoviricetes	novel_family_13_of_novel_order_69_of_Caudoviricetes	novel_subfamily_1_of_novel_family_13_of_novel_order_69_of_Caudoviricetes
5516.G.hifi_reads_s1636.ctg001658l||full	vOTU_1745	31118	47	dsDNAphage	Low-quality	17.36	virus	Caudoviricetes	no_iphop_prediction	no_iphop_prediction	no_vpf_host_prediction	no_vpf_family_prediction	ProkaryoteVirus	Duplodnaviria	Uroviricota	novel_order_122_of_Caudoviricetes	novel_family_16_of_novel_order_122_of_Caudoviricetes	novel_subfamily_0_of_novel_family_16_of_novel_order_122_of_Caudoviricetes||novel_family_48_of_novel_order_122_of_Caudoviricetes||novel_family_18_of_novel_order_122_of_Caudoviricetes
5068_M_run562_hifi_trimmed_deduplicated_s1031.ctg001032l||full	vOTU_4182	31115	37	dsDNAphage	Low-quality	8.41	virus	Caudoviricetes	no_iphop_prediction	no_iphop_prediction	Enterobacteriaceae	Myoviridae	ProkaryoteVirus	Duplodnaviria	Uroviricota	novel_order_119_of_Caudoviricetes	novel_family_7_of_novel_order_119_of_Caudoviricetes	novel_subfamily_0_of_novel_family_7_of_novel_order_119_of_Caudoviricetes||novel_family_11_of_novel_order_119_of_Caudoviricetes||novel_family_6_of_novel_order_119_of_Caudoviricetes
5516.E.hifi_reads_s877.ctg000878l||full	vOTU_1659	31043	48	dsDNAphage	Medium-quality	56.21	virus	Caudoviricetes	Actinomarinaceae	Actinomarinaceae	no_vpf_host_prediction	no_vpf_family_prediction	ProkaryoteVirus	Duplodnaviria	Uroviricota	novel_order_74_of_Caudoviricetes	novel_family_2_of_novel_order_74_of_Caudoviricetes	novel_subfamily_0_of_novel_family_2_of_novel_order_74_of_Caudoviricetes
5516.F.hifi_reads_s1880.ctg001881l||full	vOTU_3464	31042	49	dsDNAphage	Low-quality	19.25	virus	Caudoviricetes	no_iphop_prediction	CAG-312	no_vpf_host_prediction	Myoviridae	ProkaryoteVirus	Duplodnaviria	Uroviricota	novel_order_122_of_Caudoviricetes	novel_family_47_of_novel_order_122_of_Caudoviricetes	novel_subfamily_2_of_novel_family_47_of_novel_order_122_of_Caudoviricetes
5068_G_run562_hifi_trimmed_deduplicated_s1231.ctg001234l||full_1	vOTU_3722	31036	50	dsDNAphage	NA	NA	provirus	Caudoviricetes	no_iphop_prediction	no_iphop_prediction	no_vpf_host_prediction	Podoviridae	ProkaryoteVirus	NA	NA	NA	NA	NA
5068_N_run562_hifi_trimmed_deduplicated_s1219.ctg001263l||full	vOTU_5055	31034	60	dsDNAphage	Medium-quality	83.36	virus	Caudoviricetes	no_iphop_prediction	no_iphop_prediction	no_vpf_host_prediction	Podoviridae	ProkaryoteVirus	Duplodnaviria	Uroviricota	novel_order_54_of_Caudoviricetes	novel_family_9_of_novel_order_54_of_Caudoviricetes	novel_subfamily_0_of_novel_family_9_of_novel_order_54_of_Caudoviricetes
5516.J.hifi_reads_s1496.ctg001501l||full	vOTU_4019	31019	45	NCLDV	Low-quality	16.2	virus	Megaviricetes	no_iphop_prediction	no_iphop_prediction	no_vpf_host_prediction	Phycodnaviridae	EukaryoteVirus	Duplodnaviria	Uroviricota	novel_order_28_of_Caudoviricetes	novel_family_0_of_novel_order_28_of_Caudoviricetes	novel_subfamily_0_of_novel_family_0_of_novel_order_28_of_Caudoviricetes||novel_family_6_of_novel_order_28_of_Caudoviricetes
5068_N_run562_hifi_trimmed_deduplicated_s1586.ctg001641l||full	vOTU_574	31001	38	dsDNAphage	Medium-quality	51.61	virus	Caudoviricetes	no_iphop_prediction	no_iphop_prediction	no_vpf_host_prediction	Podoviridae	ProkaryoteVirus	Duplodnaviria	Uroviricota	novel_order_75_of_Caudoviricetes	novel_family_41_of_novel_order_75_of_Caudoviricetes	novel_subfamily_0_of_novel_family_41_of_novel_order_75_of_Caudoviricetes||novel_family_38_of_novel_order_75_of_Caudoviricetes||novel_family_32_of_novel_order_75_of_Caudoviricetes
5516.G.hifi_reads_s792.ctg000803l||full	vOTU_1792	30992	52	dsDNAphage	Low-quality	11.96	virus	Caudoviricetes	no_iphop_prediction	no_iphop_prediction	no_vpf_host_prediction	Myoviridae	ProkaryoteVirus	Duplodnaviria	Uroviricota	novel_order_122_of_Caudoviricetes	novel_family_29_of_novel_order_122_of_Caudoviricetes	novel_subfamily_0_of_novel_family_29_of_novel_order_122_of_Caudoviricetes
5516.S.hifi_reads_s121.ctg000123c||full	vOTU_2446	30991	50	dsDNAphage	Medium-quality	73.29	virus	Caudoviricetes	no_iphop_prediction	no_iphop_prediction	no_vpf_host_prediction	Siphoviridae	ProkaryoteVirus	Duplodnaviria	Uroviricota	novel_order_92_of_Caudoviricetes	novel_family_7_of_novel_order_92_of_Caudoviricetes	novel_subfamily_9_of_novel_family_7_of_novel_order_92_of_Caudoviricetes
5516.AD.hifi_reads_s2349.ctg002355l||full	vOTU_3252	30982	45	dsDNAphage	Low-quality	8.67	virus	Caudoviricetes	Flavobacteriaceae	Flavobacteriaceae	Enterobacteriaceae	Myoviridae	ProkaryoteVirus	Duplodnaviria	Uroviricota	novel_order_119_of_Caudoviricetes	novel_family_16_of_novel_order_119_of_Caudoviricetes	novel_subfamily_2_of_novel_family_16_of_novel_order_119_of_Caudoviricetes
5068_A_run562_hifi_trimmed_deduplicated_s474.ctg000526l||full	vOTU_271	30933	58	dsDNAphage	Medium-quality	52.58	virus	Caudoviricetes	Rhodobacteraceae	Rhodobacteraceae	Enterobacteriaceae	Siphoviridae	ProkaryoteVirus	Duplodnaviria	Uroviricota	novel_order_75_of_Caudoviricetes	novel_family_26_of_novel_order_75_of_Caudoviricetes	novel_subfamily_0_of_novel_family_26_of_novel_order_75_of_Caudoviricetes||novel_family_1_of_novel_order_91_of_Caudoviricetes
5516_U_hifi_reads_s2035.ctg002040l||full	vOTU_2917	30902	50	dsDNAphage	Low-quality	18.86	virus	Caudoviricetes	Porticoccaceae	Porticoccaceae	no_vpf_host_prediction	Myoviridae	ProkaryoteVirus	Duplodnaviria	Uroviricota	novel_order_122_of_Caudoviricetes	novel_family_43_of_novel_order_122_of_Caudoviricetes	novel_subfamily_0_of_novel_family_47_of_novel_order_122_of_Caudoviricetes||novel_family_43_of_novel_order_122_of_Caudoviricetes
5516_T_hifi_reads_s1830.ctg001842l||full	vOTU_2743	30876	36	dsDNAphage	Low-quality	13.9	virus	Caudoviricetes	Pseudohongiellaceae	Pseudohongiellaceae	no_vpf_host_prediction	Myoviridae	ProkaryoteVirus	Duplodnaviria	Uroviricota	novel_order_118_of_Caudoviricetes	novel_family_0_of_novel_order_118_of_Caudoviricetes	novel_subfamily_0_of_novel_family_0_of_novel_order_118_of_Caudoviricetes||novel_family_14_of_novel_order_119_of_Caudoviricetes
5068_L_run562_hifi_trimmed_deduplicated_s2283.ctg002363l||full	vOTU_518	30873	50	dsDNAphage	Medium-quality	87.07	virus	Caudoviricetes	Pelagibacteraceae	Pelagibacteraceae	no_vpf_host_prediction	Podoviridae	ProkaryoteVirus	Duplodnaviria	Uroviricota	novel_order_72_of_Caudoviricetes	novel_family_33_of_novel_order_72_of_Caudoviricetes	novel_subfamily_0_of_novel_family_33_of_novel_order_72_of_Caudoviricetes||novel_family_32_of_novel_order_72_of_Caudoviricetes||novel_family_4_of_novel_order_113_of_Caudoviricetes
4752_CF_run525_CCS_trimmed_deduplicated_s4169.ctg004170l||full	vOTU_3652	30865	31	dsDNAphage	Medium-quality	52.32	virus	Caudoviricetes	no_iphop_prediction	no_iphop_prediction	no_vpf_host_prediction	no_vpf_family_prediction	ProkaryoteVirus	Duplodnaviria	Uroviricota	novel_order_75_of_Caudoviricetes	novel_family_15_of_novel_order_75_of_Caudoviricetes	novel_subfamily_0_of_novel_family_15_of_novel_order_75_of_Caudoviricetes
5516.D.hifi_reads_s173.ctg000174l||full	vOTU_3399	30863	64	dsDNAphage	Low-quality	17.18	virus	Caudoviricetes	no_iphop_prediction	no_iphop_prediction	no_vpf_host_prediction	Myoviridae	ProkaryoteVirus	Duplodnaviria	Uroviricota	novel_order_122_of_Caudoviricetes	novel_family_16_of_novel_order_122_of_Caudoviricetes	novel_subfamily_0_of_novel_family_16_of_novel_order_122_of_Caudoviricetes||novel_family_48_of_novel_order_122_of_Caudoviricetes||novel_family_18_of_novel_order_122_of_Caudoviricetes
5068_N_run562_hifi_trimmed_deduplicated_s3854.ctg003985l||full	vOTU_639	30836	48	dsDNAphage	Low-quality	44.26	virus	Caudoviricetes	no_iphop_prediction	no_iphop_prediction	Flavobacteriaceae	no_vpf_family_prediction	ProkaryoteVirus	Duplodnaviria	Uroviricota	novel_order_90_of_Caudoviricetes	novel_family_24_of_novel_order_90_of_Caudoviricetes	novel_subfamily_0_of_novel_family_24_of_novel_order_90_of_Caudoviricetes||novel_family_25_of_novel_order_90_of_Caudoviricetes||novel_family_3_of_novel_order_90_of_Caudoviricetes||novel_family_15_of_novel_order_90_of_Caudoviricetes
5516.L.hifi_reads_s1242.ctg001266c||full	vOTU_5474	30832	49	dsDNAphage	Medium-quality	72.87	virus	Caudoviricetes	no_iphop_prediction	no_iphop_prediction	no_vpf_host_prediction	Siphoviridae	ProkaryoteVirus	Duplodnaviria	Uroviricota	novel_order_92_of_Caudoviricetes	novel_family_7_of_novel_order_92_of_Caudoviricetes	novel_subfamily_9_of_novel_family_7_of_novel_order_92_of_Caudoviricetes
5516.K.hifi_reads_s21.ctg000022l||full	vOTU_4395	30827	51	dsDNAphage	High-quality	97.14	virus	Caudoviricetes	no_iphop_prediction	no_iphop_prediction	no_vpf_host_prediction	Siphoviridae	ProkaryoteVirus	Duplodnaviria	Uroviricota	novel_order_92_of_Caudoviricetes	novel_family_7_of_novel_order_92_of_Caudoviricetes	novel_subfamily_0_of_novel_family_7_of_novel_order_92_of_Caudoviricetes||novel_family_4_of_novel_order_92_of_Caudoviricetes
5068_D_run562_hifi_trimmed_deduplicated_s3717.ctg003722l||full	vOTU_370	30814	43	dsDNAphage	Low-quality	17.14	virus	Caudoviricetes	Pelagibacteraceae	Pelagibacteraceae	no_vpf_host_prediction	Myoviridae	ProkaryoteVirus	Duplodnaviria	Uroviricota	novel_order_122_of_Caudoviricetes	novel_family_16_of_novel_order_122_of_Caudoviricetes	novel_subfamily_0_of_novel_family_48_of_novel_order_122_of_Caudoviricetes||novel_family_16_of_novel_order_122_of_Caudoviricetes||novel_family_18_of_novel_order_122_of_Caudoviricetes||novel_family_47_of_novel_order_122_of_Caudoviricetes
5516.AF.hifi_reads_s3867.ctg003888l||full	vOTU_1174	30801	22	dsDNAphage	Low-quality	18	virus	Caudoviricetes	no_iphop_prediction	no_iphop_prediction	no_vpf_host_prediction	Myoviridae	ProkaryoteVirus	Duplodnaviria	Uroviricota	novel_order_122_of_Caudoviricetes	novel_family_13_of_novel_order_122_of_Caudoviricetes	novel_subfamily_0_of_novel_family_13_of_novel_order_122_of_Caudoviricetes||novel_family_47_of_novel_order_122_of_Caudoviricetes||novel_family_6_of_novel_order_122_of_Caudoviricetes
5516.N.hifi_reads_s2257.ctg002292l||full	vOTU_4731	30793	38	dsDNAphage	Medium-quality	74.77	virus	Caudoviricetes	no_iphop_prediction	no_iphop_prediction	no_vpf_host_prediction	Podoviridae	ProkaryoteVirus	Duplodnaviria	Uroviricota	novel_order_65_of_Caudoviricetes	Autographiviridae	novel_subfamily_5_of_Autographiviridae
5516.A.hifi_reads_s1429.ctg001444l||full	vOTU_735	30790	60	dsDNAphage	Low-quality	17.55	virus	Caudoviricetes	no_iphop_prediction	Woeseiaceae	no_vpf_host_prediction	Myoviridae	ProkaryoteVirus	Duplodnaviria	Uroviricota	novel_order_122_of_Caudoviricetes	novel_family_47_of_novel_order_122_of_Caudoviricetes	novel_subfamily_2_of_novel_family_47_of_novel_order_122_of_Caudoviricetes
5516_U_hifi_reads_s1217.ctg001222l||full	vOTU_5379	30779	60	dsDNAphage	Low-quality	13.75	virus	Caudoviricetes	no_iphop_prediction	no_iphop_prediction	no_vpf_host_prediction	Myoviridae	ProkaryoteVirus	Duplodnaviria	Uroviricota	novel_order_122_of_Caudoviricetes	novel_family_29_of_novel_order_122_of_Caudoviricetes	novel_subfamily_0_of_novel_family_29_of_novel_order_122_of_Caudoviricetes
5068_G_run562_hifi_trimmed_deduplicated_s921.ctg000924l||full	vOTU_494	30759	53	dsDNAphage	Low-quality	8.77	virus	Caudoviricetes	no_iphop_prediction	Pelagibacteraceae	Enterobacteriaceae	Myoviridae	ProkaryoteVirus	Duplodnaviria	Uroviricota	novel_order_117_of_Caudoviricetes	novel_family_6_of_novel_order_117_of_Caudoviricetes	novel_subfamily_0_of_novel_family_7_of_novel_order_117_of_Caudoviricetes||novel_family_6_of_novel_order_117_of_Caudoviricetes||novel_family_2_of_novel_order_119_of_Caudoviricetes
5516.N.hifi_reads_s32.ctg000033l||full	vOTU_2324	30758	40	dsDNAphage	Medium-quality	53.17	virus	Caudoviricetes	no_iphop_prediction	no_iphop_prediction	no_vpf_host_prediction	no_vpf_family_prediction	ProkaryoteVirus	Duplodnaviria	Uroviricota	novel_order_90_of_Caudoviricetes	novel_family_24_of_novel_order_90_of_Caudoviricetes	novel_subfamily_0_of_novel_family_24_of_novel_order_90_of_Caudoviricetes||novel_family_25_of_novel_order_90_of_Caudoviricetes||novel_family_3_of_novel_order_90_of_Caudoviricetes||novel_family_15_of_novel_order_90_of_Caudoviricetes
5068_N_run562_hifi_trimmed_deduplicated_s4560.ctg004726c||full	vOTU_4541	30730	47	dsDNAphage	High-quality	98.88	virus	Caudoviricetes	no_iphop_prediction	no_iphop_prediction	no_vpf_host_prediction	Siphoviridae	ProkaryoteVirus	Duplodnaviria	Uroviricota	novel_order_92_of_Caudoviricetes	novel_family_0_of_novel_order_92_of_Caudoviricetes	novel_subfamily_1_of_novel_family_0_of_novel_order_92_of_Caudoviricetes
5068_N_run562_hifi_trimmed_deduplicated_s1123.ctg001163l||full	vOTU_4206	30724	23	dsDNAphage	Low-quality	8.31	virus	Caudoviricetes	no_iphop_prediction	no_iphop_prediction	Enterobacteriaceae	Myoviridae	ProkaryoteVirus	Duplodnaviria	Uroviricota	novel_order_119_of_Caudoviricetes	novel_family_2_of_novel_order_119_of_Caudoviricetes	novel_subfamily_0_of_novel_family_2_of_novel_order_119_of_Caudoviricetes||novel_family_7_of_novel_order_119_of_Caudoviricetes
5068_N_run562_hifi_trimmed_deduplicated_s892.ctg000924l||full	vOTU_697	30711	56	dsDNAphage	High-quality	94.06	virus	Caudoviricetes	no_iphop_prediction	no_iphop_prediction	no_vpf_host_prediction	Podoviridae	ProkaryoteVirus	Duplodnaviria	Uroviricota	novel_order_69_of_Caudoviricetes	novel_family_13_of_novel_order_69_of_Caudoviricetes	novel_subfamily_1_of_novel_family_13_of_novel_order_69_of_Caudoviricetes
5068_D_run562_hifi_trimmed_deduplicated_s2253.ctg002258l||full	vOTU_3700	30698	39	dsDNAphage	Low-quality	17.17	virus	Caudoviricetes	UA16	UA16	no_vpf_host_prediction	Myoviridae	ProkaryoteVirus	Duplodnaviria	Uroviricota	novel_order_122_of_Caudoviricetes	novel_family_8_of_novel_order_122_of_Caudoviricetes	novel_subfamily_0_of_novel_family_8_of_novel_order_122_of_Caudoviricetes||novel_family_13_of_novel_order_122_of_Caudoviricetes
5516.AE.hifi_reads_s1842.ctg001878l||full	vOTU_914	30693	47	dsDNAphage	Low-quality	46.35	virus	Caudoviricetes	no_iphop_prediction	no_iphop_prediction	no_vpf_host_prediction	Siphoviridae	ProkaryoteVirus	Duplodnaviria	Uroviricota	novel_order_86_of_Caudoviricetes	novel_family_4_of_novel_order_86_of_Caudoviricetes	novel_subfamily_0_of_novel_family_4_of_novel_order_86_of_Caudoviricetes
5068_M_run562_hifi_trimmed_deduplicated_s961.ctg000962l||full	vOTU_559	30689	50	dsDNAphage	Low-quality	39.85	virus	Caudoviricetes	no_iphop_prediction	no_iphop_prediction	no_vpf_host_prediction	no_vpf_family_prediction	ProkaryoteVirus	Duplodnaviria	Uroviricota	novel_order_85_of_Caudoviricetes	novel_family_1_of_novel_order_85_of_Caudoviricetes	novel_subfamily_0_of_novel_family_1_of_novel_order_85_of_Caudoviricetes
5516_T_hifi_reads_s193.ctg000194l||full	vOTU_2753	30668	59	dsDNAphage	Low-quality	49.64	virus	Caudoviricetes	no_iphop_prediction	AG-422-B15	no_vpf_host_prediction	no_vpf_family_prediction	ProkaryoteVirus	Duplodnaviria	Uroviricota	novel_order_75_of_Caudoviricetes	novel_family_31_of_novel_order_75_of_Caudoviricetes	novel_subfamily_0_of_novel_family_31_of_novel_order_75_of_Caudoviricetes||novel_family_38_of_novel_order_75_of_Caudoviricetes
5068_G_run562_hifi_trimmed_deduplicated_s1378.ctg001381l||full	vOTU_415	30666	71	dsDNAphage	Low-quality	19.59	virus	Caudoviricetes	no_iphop_prediction	Flavobacteriaceae	no_vpf_host_prediction	Myoviridae	ProkaryoteVirus	Duplodnaviria	Uroviricota	novel_order_122_of_Caudoviricetes	novel_family_42_of_novel_order_122_of_Caudoviricetes	novel_subfamily_0_of_novel_family_42_of_novel_order_122_of_Caudoviricetes||novel_family_13_of_novel_order_122_of_Caudoviricetes
5516.A.hifi_reads_s1729.ctg001749l||full	vOTU_3785	30657	50	dsDNAphage	Medium-quality	84.33	virus	Caudoviricetes	no_iphop_prediction	no_iphop_prediction	no_vpf_host_prediction	no_vpf_family_prediction	ProkaryoteVirus	Duplodnaviria	Uroviricota	novel_order_66_of_Caudoviricetes	novel_family_14_of_novel_order_66_of_Caudoviricetes	novel_subfamily_2_of_novel_family_14_of_novel_order_66_of_Caudoviricetes
5068_N_run562_hifi_trimmed_deduplicated_s2188.ctg002262l||full	vOTU_5061	30633	38	dsDNAphage	Low-quality	9.1	virus	Caudoviricetes	no_iphop_prediction	no_iphop_prediction	no_vpf_host_prediction	Myoviridae	ProkaryoteVirus	Duplodnaviria	Uroviricota	novel_order_117_of_Caudoviricetes	novel_family_5_of_novel_order_117_of_Caudoviricetes	novel_subfamily_0_of_novel_family_5_of_novel_order_117_of_Caudoviricetes
5516_M_hifi_reads_s928.ctg000929c||full	vOTU_5478	30609	50	dsDNAphage	High-quality	90.89	virus	Caudoviricetes	no_iphop_prediction	no_iphop_prediction	no_vpf_host_prediction	Siphoviridae	ProkaryoteVirus	Duplodnaviria	Uroviricota	novel_order_92_of_Caudoviricetes	novel_family_7_of_novel_order_92_of_Caudoviricetes	novel_subfamily_2_of_novel_family_7_of_novel_order_92_of_Caudoviricetes
5516.A.hifi_reads_s768.ctg000777l||full	vOTU_3240	30593	34	dsDNAphage	Low-quality	8.85	virus	Caudoviricetes	no_iphop_prediction	no_iphop_prediction	Enterobacteriaceae	Myoviridae	ProkaryoteVirus	Duplodnaviria	Uroviricota	novel_order_117_of_Caudoviricetes	novel_family_18_of_novel_order_117_of_Caudoviricetes	novel_subfamily_0_of_novel_family_18_of_novel_order_117_of_Caudoviricetes
5516_U_hifi_reads_s1127.ctg001132l||full	vOTU_2863	30544	46	dsDNAphage	Low-quality	8.66	virus	Caudoviricetes	Pelagibacteraceae	Pelagibacteraceae	Enterobacteriaceae	Myoviridae	EukaryoteVirus	Duplodnaviria	Uroviricota	novel_order_117_of_Caudoviricetes	novel_family_6_of_novel_order_117_of_Caudoviricetes	novel_subfamily_0_of_novel_family_7_of_novel_order_117_of_Caudoviricetes||novel_family_6_of_novel_order_117_of_Caudoviricetes||novel_family_2_of_novel_order_119_of_Caudoviricetes
5516_U_hifi_reads_s1342.ctg001347l||full	vOTU_2875	30542	27	dsDNAphage	Medium-quality	50.22	virus	Caudoviricetes	no_iphop_prediction	no_iphop_prediction	Flavobacteriaceae	no_vpf_family_prediction	ProkaryoteVirus	Duplodnaviria	Uroviricota	novel_order_90_of_Caudoviricetes	novel_family_24_of_novel_order_90_of_Caudoviricetes	novel_subfamily_0_of_novel_family_24_of_novel_order_90_of_Caudoviricetes||novel_family_25_of_novel_order_90_of_Caudoviricetes||novel_family_3_of_novel_order_90_of_Caudoviricetes||novel_family_15_of_novel_order_90_of_Caudoviricetes
5516_T_hifi_reads_s1477.ctg001487l||full	vOTU_2718	30516	64	dsDNAphage	Low-quality	21.23	virus	Caudoviricetes	Flavobacteriaceae	Flavobacteriaceae	no_vpf_host_prediction	Myoviridae	ProkaryoteVirus	Duplodnaviria	Uroviricota	novel_order_122_of_Caudoviricetes	novel_family_47_of_novel_order_122_of_Caudoviricetes	novel_subfamily_0_of_novel_family_48_of_novel_order_122_of_Caudoviricetes||novel_family_47_of_novel_order_122_of_Caudoviricetes
5516.N.hifi_reads_s946.ctg000957l||full	vOTU_2426	30499	34	dsDNAphage	Low-quality	47.83	virus	Caudoviricetes	no_iphop_prediction	Nitrincolaceae	Flavobacteriaceae	Podoviridae	ProkaryoteVirus	Duplodnaviria	Uroviricota	novel_order_90_of_Caudoviricetes	novel_family_25_of_novel_order_90_of_Caudoviricetes	novel_subfamily_0_of_novel_family_25_of_novel_order_90_of_Caudoviricetes||novel_family_15_of_novel_order_90_of_Caudoviricetes||novel_family_26_of_novel_order_90_of_Caudoviricetes
5516.G.hifi_reads_s1624.ctg001646l||full	vOTU_3484	30494	29	dsDNAphage	Medium-quality	65.86	virus	Caudoviricetes	no_iphop_prediction	no_iphop_prediction	no_vpf_host_prediction	no_vpf_family_prediction	ProkaryoteVirus	Duplodnaviria	Uroviricota	novel_order_122_of_Caudoviricetes	novel_family_13_of_novel_order_122_of_Caudoviricetes	novel_subfamily_0_of_novel_family_13_of_novel_order_122_of_Caudoviricetes||novel_family_47_of_novel_order_122_of_Caudoviricetes||novel_family_6_of_novel_order_122_of_Caudoviricetes
5516_U_hifi_reads_s851.ctg000853l||full	vOTU_5249	30477	36	dsDNAphage	Low-quality	47.23	virus	Caudoviricetes	no_iphop_prediction	Vibrionaceae	Flavobacteriaceae	Podoviridae	ProkaryoteVirus	Duplodnaviria	Uroviricota	novel_order_90_of_Caudoviricetes	novel_family_25_of_novel_order_90_of_Caudoviricetes	novel_subfamily_0_of_novel_family_25_of_novel_order_90_of_Caudoviricetes||novel_family_15_of_novel_order_90_of_Caudoviricetes||novel_family_26_of_novel_order_90_of_Caudoviricetes
5516.S.hifi_reads_s149.ctg000152l||full	vOTU_5181	30462	33	dsDNAphage	Low-quality	35.69	virus	Caudoviricetes	no_iphop_prediction	Nitrincolaceae	Flavobacteriaceae	Podoviridae	ProkaryoteVirus	Duplodnaviria	Uroviricota	novel_order_90_of_Caudoviricetes	novel_family_25_of_novel_order_90_of_Caudoviricetes	novel_subfamily_0_of_novel_family_25_of_novel_order_90_of_Caudoviricetes||novel_family_15_of_novel_order_90_of_Caudoviricetes||novel_family_26_of_novel_order_90_of_Caudoviricetes
5068_L_run562_hifi_trimmed_deduplicated_s1386.ctg001435l||full	vOTU_4160	30439	41	dsDNAphage	Low-quality	47.21	virus	Caudoviricetes	no_iphop_prediction	Akkermansiaceae	Flavobacteriaceae	Podoviridae	ProkaryoteVirus	Duplodnaviria	Uroviricota	novel_order_90_of_Caudoviricetes	novel_family_24_of_novel_order_90_of_Caudoviricetes	novel_subfamily_0_of_novel_family_24_of_novel_order_90_of_Caudoviricetes||novel_family_15_of_novel_order_90_of_Caudoviricetes||novel_family_18_of_novel_order_90_of_Caudoviricetes
5516.AF.hifi_reads_s2802.ctg002819l||full	vOTU_1092	30426	46	dsDNAphage	Low-quality	48.92	virus	Caudoviricetes	no_iphop_prediction	no_iphop_prediction	no_vpf_host_prediction	no_vpf_family_prediction	ProkaryoteVirus	Duplodnaviria	Uroviricota	novel_order_75_of_Caudoviricetes	novel_family_33_of_novel_order_75_of_Caudoviricetes	novel_subfamily_0_of_novel_family_33_of_novel_order_75_of_Caudoviricetes||Autographiviridae||novel_family_32_of_novel_order_75_of_Caudoviricetes
5068_C_run562_hifi_trimmed_deduplicated_s4400.ctg004406l||full	vOTU_329	30384	24	dsDNAphage	Low-quality	47.02	virus	Caudoviricetes	UBA1924	UBA1924	Flavobacteriaceae	Podoviridae	ProkaryoteVirus	Duplodnaviria	Uroviricota	novel_order_90_of_Caudoviricetes	novel_family_24_of_novel_order_90_of_Caudoviricetes	novel_subfamily_0_of_novel_family_24_of_novel_order_90_of_Caudoviricetes||novel_family_25_of_novel_order_90_of_Caudoviricetes||novel_family_3_of_novel_order_90_of_Caudoviricetes||novel_family_15_of_novel_order_90_of_Caudoviricetes
4752_CF_run525_CCS_trimmed_deduplicated_s12273.ctg012275l||full	vOTU_3626	30374	54	dsDNAphage	Medium-quality	54.93	virus	Caudoviricetes	no_iphop_prediction	no_iphop_prediction	no_vpf_host_prediction	Podoviridae	ProkaryoteVirus	Duplodnaviria	Uroviricota	novel_order_69_of_Caudoviricetes	novel_family_0_of_novel_order_69_of_Caudoviricetes	novel_subfamily_1_of_novel_family_0_of_novel_order_69_of_Caudoviricetes
5516.L.hifi_reads_s1788.ctg001826l||full_1	vOTU_4035	30344	42	dsDNAphage	NA	NA	provirus	Caudoviricetes	no_iphop_prediction	no_iphop_prediction	Enterobacteriaceae	Myoviridae	ProkaryoteVirus	NA	NA	NA	NA	NA
5516.E.hifi_reads_s1026.ctg001027l||full	vOTU_3419	30310	52	dsDNAphage	Medium-quality	50.63	virus	Caudoviricetes	no_iphop_prediction	no_iphop_prediction	Enterobacteriaceae	Siphoviridae	ProkaryoteVirus	Duplodnaviria	Uroviricota	novel_order_75_of_Caudoviricetes	novel_family_24_of_novel_order_75_of_Caudoviricetes	novel_subfamily_0_of_novel_family_24_of_novel_order_75_of_Caudoviricetes||novel_family_38_of_novel_order_75_of_Caudoviricetes
5068_N_run562_hifi_trimmed_deduplicated_s111.ctg000118l||full_1	vOTU_4929	30282	22	dsDNAphage	NA	NA	provirus	Caudoviricetes	no_iphop_prediction	no_iphop_prediction	no_vpf_host_prediction	Myoviridae	ProkaryoteVirus	NA	NA	NA	NA	NA
5516.A.hifi_reads_s1529.ctg001546l||full	vOTU_744	30266	52	dsDNAphage	High-quality	91.01	virus	Caudoviricetes	no_iphop_prediction	no_iphop_prediction	no_vpf_host_prediction	Podoviridae	ProkaryoteVirus	Duplodnaviria	Uroviricota	novel_order_53_of_Caudoviricetes	novel_family_6_of_novel_order_53_of_Caudoviricetes	novel_subfamily_0_of_novel_family_6_of_novel_order_53_of_Caudoviricetes
5068_G_run562_hifi_trimmed_deduplicated_s3518.ctg003521l||full	vOTU_456	30253	30	dsDNAphage	Low-quality	10.07	virus	Caudoviricetes	Pelagibacteraceae	Pelagibacteraceae	no_vpf_host_prediction	Podoviridae	ProkaryoteVirus	Duplodnaviria	Uroviricota	novel_order_122_of_Caudoviricetes	novel_family_13_of_novel_order_122_of_Caudoviricetes	novel_subfamily_0_of_novel_family_13_of_novel_order_122_of_Caudoviricetes||novel_family_47_of_novel_order_122_of_Caudoviricetes||novel_family_6_of_novel_order_122_of_Caudoviricetes
5068_M_run562_hifi_trimmed_deduplicated_s765.ctg000766l||full	vOTU_4202	30225	40	dsDNAphage	Low-quality	10.11	virus	Caudoviricetes	no_iphop_prediction	no_iphop_prediction	no_vpf_host_prediction	Myoviridae	ProkaryoteVirus	No Realm	NA	NA	NA	NA
5516.AF.hifi_reads_s690.ctg000696l||full	vOTU_3295	30213	40	dsDNAphage	Medium-quality	78.44	virus	Caudoviricetes	no_iphop_prediction	Chitinophagaceae	no_vpf_host_prediction	no_vpf_family_prediction	ProkaryoteVirus	Duplodnaviria	Uroviricota	novel_order_66_of_Caudoviricetes	novel_family_14_of_novel_order_66_of_Caudoviricetes	novel_subfamily_2_of_novel_family_14_of_novel_order_66_of_Caudoviricetes
5516_U_hifi_reads_s1890.ctg001895l||full	vOTU_2909	30167	48	dsDNAphage	Low-quality	20.02	virus	Caudoviricetes	no_iphop_prediction	Flavobacteriaceae	no_vpf_host_prediction	Myoviridae	ProkaryoteVirus	Duplodnaviria	Uroviricota	novel_order_122_of_Caudoviricetes	novel_family_47_of_novel_order_122_of_Caudoviricetes	novel_subfamily_2_of_novel_family_47_of_novel_order_122_of_Caudoviricetes
5068_N_run562_hifi_trimmed_deduplicated_s2406.ctg002484l||full	vOTU_4827	30145	42	dsDNAphage	Low-quality	8.92	virus	Caudoviricetes	no_iphop_prediction	no_iphop_prediction	no_vpf_host_prediction	Myoviridae	ProkaryoteVirus	Duplodnaviria	Uroviricota	novel_order_117_of_Caudoviricetes	novel_family_5_of_novel_order_117_of_Caudoviricetes	novel_subfamily_0_of_novel_family_5_of_novel_order_117_of_Caudoviricetes
5068_F_run562_hifi_trimmed_deduplicated_s2937.ctg002950l||full	vOTU_3174	30143	37	dsDNAphage	Medium-quality	51.33	virus	Caudoviricetes	no_iphop_prediction	no_iphop_prediction	no_vpf_host_prediction	no_vpf_family_prediction	ProkaryoteVirus	Duplodnaviria	Uroviricota	novel_order_75_of_Caudoviricetes	novel_family_38_of_novel_order_75_of_Caudoviricetes	novel_subfamily_0_of_novel_family_38_of_novel_order_75_of_Caudoviricetes
5516.I.hifi_reads_s296.ctg000298c||full	vOTU_4601	30129	58	dsDNAphage	High-quality	93.13	virus	Caudoviricetes	no_iphop_prediction	no_iphop_prediction	no_vpf_host_prediction	Siphoviridae	ProkaryoteVirus	Duplodnaviria	Uroviricota	novel_order_92_of_Caudoviricetes	novel_family_7_of_novel_order_92_of_Caudoviricetes	novel_subfamily_0_of_novel_family_7_of_novel_order_92_of_Caudoviricetes||novel_family_10_of_novel_order_92_of_Caudoviricetes
5516.D.hifi_reads_s2713.ctg002714l||full	vOTU_3411	30104	57	dsDNAphage	Low-quality	19.33	virus	Caudoviricetes	no_iphop_prediction	no_iphop_prediction	no_vpf_host_prediction	no_vpf_family_prediction	ProkaryoteVirus	Duplodnaviria	Uroviricota	novel_order_98_of_Caudoviricetes	novel_family_0_of_novel_order_98_of_Caudoviricetes	novel_subfamily_0_of_novel_family_0_of_novel_order_98_of_Caudoviricetes
5516.L.hifi_reads_s2433.ctg002506l||full	vOTU_2010	30099	39	dsDNAphage	Low-quality	17.45	virus	Caudoviricetes	no_iphop_prediction	no_iphop_prediction	no_vpf_host_prediction	Myoviridae	ProkaryoteVirus	Duplodnaviria	Uroviricota	novel_order_122_of_Caudoviricetes	novel_family_50_of_novel_order_122_of_Caudoviricetes	novel_subfamily_0_of_novel_family_50_of_novel_order_122_of_Caudoviricetes
5516.AF.hifi_reads_s2728.ctg002745l||full	vOTU_1086	30078	36	dsDNAphage	Low-quality	16.72	virus	Caudoviricetes	no_iphop_prediction	Vicingaceae	no_vpf_host_prediction	Myoviridae	ProkaryoteVirus	Duplodnaviria	Uroviricota	novel_order_122_of_Caudoviricetes	novel_family_16_of_novel_order_122_of_Caudoviricetes	novel_subfamily_0_of_novel_family_16_of_novel_order_122_of_Caudoviricetes||novel_family_48_of_novel_order_122_of_Caudoviricetes||novel_family_18_of_novel_order_122_of_Caudoviricetes
5516.N.hifi_reads_s374.ctg000378l||full	vOTU_5264	30077	54	dsDNAphage	Medium-quality	89.43	virus	Caudoviricetes	no_iphop_prediction	no_iphop_prediction	no_vpf_host_prediction	Siphoviridae	ProkaryoteVirus	Duplodnaviria	Uroviricota	novel_order_92_of_Caudoviricetes	novel_family_7_of_novel_order_92_of_Caudoviricetes	novel_subfamily_2_of_novel_family_7_of_novel_order_92_of_Caudoviricetes
5516.L.hifi_reads_s2092.ctg002147l||full	vOTU_4434	30024	32	dsDNAphage	Low-quality	49.91	virus	Caudoviricetes	DTU049	DTU049	Flavobacteriaceae	Podoviridae	ProkaryoteVirus	Duplodnaviria	Uroviricota	novel_order_90_of_Caudoviricetes	novel_family_25_of_novel_order_90_of_Caudoviricetes	novel_subfamily_0_of_novel_family_25_of_novel_order_90_of_Caudoviricetes||novel_family_15_of_novel_order_90_of_Caudoviricetes||novel_family_26_of_novel_order_90_of_Caudoviricetes
5516.AH.hifi_reads_s804.ctg000805l||full	vOTU_1470	30011	47	dsDNAphage	Low-quality	16.72	virus	Caudoviricetes	no_iphop_prediction	Thioglobaceae	no_vpf_host_prediction	no_vpf_family_prediction	ProkaryoteVirus	Duplodnaviria	Uroviricota	novel_order_122_of_Caudoviricetes	novel_family_18_of_novel_order_122_of_Caudoviricetes	novel_subfamily_0_of_Kyanoviridae||novel_family_18_of_novel_order_122_of_Caudoviricetes||novel_family_13_of_novel_order_122_of_Caudoviricetes||novel_family_6_of_novel_order_122_of_Caudoviricetes||novel_family_16_of_novel_order_122_of_Caudoviricetes||novel_family_5_of_novel_order_122_of_Caudoviricetes||novel_family_12_of_novel_order_122_of_Caudoviricetes
5516.S.hifi_reads_s410.ctg000427l||full	vOTU_5186	30011	42	NCLDV	Low-quality	3.23	virus	Megaviricetes	no_iphop_prediction	no_iphop_prediction	no_vpf_host_prediction	no_vpf_family_prediction	EukaryoteVirus	Duplodnaviria	Uroviricota	novel_order_73_of_Caudoviricetes	novel_family_0_of_novel_order_73_of_Caudoviricetes	novel_subfamily_0_of_novel_family_0_of_novel_order_73_of_Caudoviricetes
5516.F.hifi_reads_s1224.ctg001225l||full	vOTU_3459	29983	31	dsDNAphage	Low-quality	16.72	virus	Caudoviricetes	no_iphop_prediction	UBA823	no_vpf_host_prediction	Myoviridae	ProkaryoteVirus	Duplodnaviria	Uroviricota	novel_order_122_of_Caudoviricetes	novel_family_5_of_novel_order_122_of_Caudoviricetes	novel_subfamily_0_of_Kyanoviridae||novel_family_18_of_novel_order_122_of_Caudoviricetes||novel_family_13_of_novel_order_122_of_Caudoviricetes||novel_family_6_of_novel_order_122_of_Caudoviricetes||novel_family_16_of_novel_order_122_of_Caudoviricetes||novel_family_5_of_novel_order_122_of_Caudoviricetes||novel_family_12_of_novel_order_122_of_Caudoviricetes
5516.J.hifi_reads_s528.ctg000531l||full	vOTU_4993	29974	41	dsDNAphage	Medium-quality	72.59	virus	Caudoviricetes	Pelagibacteraceae	Pelagibacteraceae	no_vpf_host_prediction	Podoviridae	ProkaryoteVirus	Duplodnaviria	Uroviricota	novel_order_65_of_Caudoviricetes	Autographiviridae	novel_subfamily_0_of_Autographiviridae
4752_CF_run525_CCS_trimmed_deduplicated_s103.ctg000104l||full	vOTU_2993	29963	33	dsDNAphage	Low-quality	27.76	virus	Other	no_iphop_prediction	no_iphop_prediction	Haloarculaceae	Phycodnaviridae	ProkaryoteVirus	Duplodnaviria	Uroviricota	novel_order_142_of_Caudoviricetes	novel_family_1_of_novel_order_142_of_Caudoviricetes	novel_subfamily_0_of_novel_family_1_of_novel_order_142_of_Caudoviricetes
5516.AE.hifi_reads_s2440.ctg002481l||full	vOTU_925	29943	50	NCLDV	Low-quality	15.66	virus	Megaviricetes	no_iphop_prediction	MedAcidi-G1	no_vpf_host_prediction	Phycodnaviridae	EukaryoteVirus	Duplodnaviria	Uroviricota	novel_order_28_of_Caudoviricetes	novel_family_3_of_novel_order_28_of_Caudoviricetes	novel_subfamily_0_of_novel_family_3_of_novel_order_28_of_Caudoviricetes
5516.AH.hifi_reads_s1478.ctg001480l||full_1	vOTU_4589	29938	42	dsDNAphage	NA	NA	provirus	Caudoviricetes	no_iphop_prediction	no_iphop_prediction	no_vpf_host_prediction	Myoviridae	ProkaryoteVirus	NA	NA	NA	NA	NA
5516.AH.hifi_reads_s3195.ctg003198l||full	vOTU_4291	29923	19	dsDNAphage	Low-quality	46.4	virus	Caudoviricetes	no_iphop_prediction	Nitrincolaceae	Flavobacteriaceae	Podoviridae	ProkaryoteVirus	Duplodnaviria	Uroviricota	novel_order_90_of_Caudoviricetes	novel_family_25_of_novel_order_90_of_Caudoviricetes	novel_subfamily_0_of_novel_family_24_of_novel_order_90_of_Caudoviricetes||novel_family_25_of_novel_order_90_of_Caudoviricetes||novel_family_3_of_novel_order_90_of_Caudoviricetes||novel_family_15_of_novel_order_90_of_Caudoviricetes
5516.L.hifi_reads_s1700.ctg001736l||full	vOTU_4034	29887	31	dsDNAphage	Medium-quality	56.03	virus	Caudoviricetes	no_iphop_prediction	no_iphop_prediction	no_vpf_host_prediction	no_vpf_family_prediction	ProkaryoteVirus	Duplodnaviria	Uroviricota	novel_order_127_of_Caudoviricetes	novel_family_6_of_novel_order_127_of_Caudoviricetes	novel_subfamily_0_of_novel_family_6_of_novel_order_127_of_Caudoviricetes||novel_family_3_of_novel_order_127_of_Caudoviricetes||novel_family_1_of_novel_order_127_of_Caudoviricetes
5516.AG.hifi_reads_s833.ctg000834l||full	vOTU_3864	29879	25	dsDNAphage	Medium-quality	53.67	virus	Caudoviricetes	no_iphop_prediction	no_iphop_prediction	no_vpf_host_prediction	Podoviridae	ProkaryoteVirus	Duplodnaviria	Uroviricota	novel_order_66_of_Caudoviricetes	novel_family_4_of_novel_order_66_of_Caudoviricetes	novel_subfamily_1_of_novel_family_4_of_novel_order_66_of_Caudoviricetes
5516.L.hifi_reads_s1718.ctg001755l||full	vOTU_4425	29863	39	dsDNAphage	Low-quality	9.05	virus	Caudoviricetes	no_iphop_prediction	no_iphop_prediction	Enterobacteriaceae	Myoviridae	ProkaryoteVirus	Duplodnaviria	Uroviricota	novel_order_119_of_Caudoviricetes	novel_family_14_of_novel_order_119_of_Caudoviricetes	novel_subfamily_1_of_novel_family_16_of_novel_order_119_of_Caudoviricetes||novel_family_14_of_novel_order_119_of_Caudoviricetes
5068_L_run562_hifi_trimmed_deduplicated_s2112.ctg002188l||full	vOTU_517	29862	30	NCLDV	Low-quality	8.8	virus	Caudoviricetes	Rhodobacteraceae	Rhodobacteraceae	no_vpf_host_prediction	no_vpf_family_prediction	Plasmid	No Realm	NA	NA	NA	NA
5516_M_hifi_reads_s1388.ctg001391l||full	vOTU_4655	29860	47	dsDNAphage	Medium-quality	89.57	virus	Caudoviricetes	no_iphop_prediction	Flavobacteriaceae	no_vpf_host_prediction	Siphoviridae	ProkaryoteVirus	Duplodnaviria	Uroviricota	novel_order_92_of_Caudoviricetes	novel_family_7_of_novel_order_92_of_Caudoviricetes	novel_subfamily_0_of_novel_family_7_of_novel_order_92_of_Caudoviricetes
5516_T_hifi_reads_s1561.ctg001571l||full	vOTU_2723	29854	44	dsDNAphage	Low-quality	8.49	virus	Caudoviricetes	Pelagibacteraceae	Pelagibacteraceae	Enterobacteriaceae	Myoviridae	ProkaryoteVirus	Duplodnaviria	Uroviricota	novel_order_119_of_Caudoviricetes	novel_family_2_of_novel_order_119_of_Caudoviricetes	novel_subfamily_2_of_novel_family_2_of_novel_order_119_of_Caudoviricetes
5068_M_run562_hifi_trimmed_deduplicated_s1097.ctg001098l||full	vOTU_3210	29814	49	dsDNAphage	Low-quality	43.88	virus	Caudoviricetes	no_iphop_prediction	no_iphop_prediction	no_vpf_host_prediction	no_vpf_family_prediction	ProkaryoteVirus	Duplodnaviria	Uroviricota	novel_order_90_of_Caudoviricetes	novel_family_15_of_novel_order_90_of_Caudoviricetes	novel_subfamily_0_of_novel_family_15_of_novel_order_90_of_Caudoviricetes
5516.C.hifi_reads_s452.ctg000453l||full	vOTU_1558	29777	45	dsDNAphage	Low-quality	16.49	virus	Caudoviricetes	no_iphop_prediction	no_iphop_prediction	no_vpf_host_prediction	Myoviridae	ProkaryoteVirus	Duplodnaviria	Uroviricota	novel_order_122_of_Caudoviricetes	novel_family_16_of_novel_order_122_of_Caudoviricetes	novel_subfamily_0_of_novel_family_48_of_novel_order_122_of_Caudoviricetes||novel_family_16_of_novel_order_122_of_Caudoviricetes||novel_family_18_of_novel_order_122_of_Caudoviricetes||novel_family_47_of_novel_order_122_of_Caudoviricetes
5516.N.hifi_reads_s934.ctg000945l||full	vOTU_4468	29770	60	dsDNAphage	Low-quality	23.66	virus	Caudoviricetes	no_iphop_prediction	no_iphop_prediction	no_vpf_host_prediction	no_vpf_family_prediction	ProkaryoteVirus	Duplodnaviria	Uroviricota	novel_order_107_of_Caudoviricetes	novel_family_4_of_novel_order_107_of_Caudoviricetes	novel_subfamily_0_of_novel_family_4_of_novel_order_107_of_Caudoviricetes
5516.A.hifi_reads_s1950.ctg001972l||full_1	vOTU_771	29756	38	dsDNAphage	NA	NA	provirus	Caudoviricetes	no_iphop_prediction	no_iphop_prediction	Enterobacteriaceae	Myoviridae	ProkaryoteVirus	NA	NA	NA	NA	NA
5516.N.hifi_reads_s1118.ctg001131l||full	vOTU_2120	29743	31	dsDNAphage	Low-quality	45.23	virus	Caudoviricetes	UBA1924	UBA1924	Flavobacteriaceae	Podoviridae	ProkaryoteVirus	Duplodnaviria	Uroviricota	novel_order_90_of_Caudoviricetes	novel_family_25_of_novel_order_90_of_Caudoviricetes	novel_subfamily_0_of_novel_family_25_of_novel_order_90_of_Caudoviricetes||novel_family_15_of_novel_order_90_of_Caudoviricetes||novel_family_26_of_novel_order_90_of_Caudoviricetes
5516.AH.hifi_reads_s904.ctg000906l||full	vOTU_5502	29742	31	dsDNAphage	Low-quality	8.14	virus	Caudoviricetes	no_iphop_prediction	no_iphop_prediction	Enterobacteriaceae	Myoviridae	ProkaryoteVirus	Duplodnaviria	Uroviricota	novel_order_119_of_Caudoviricetes	novel_family_11_of_novel_order_119_of_Caudoviricetes	novel_subfamily_0_of_novel_family_7_of_novel_order_119_of_Caudoviricetes||novel_family_11_of_novel_order_119_of_Caudoviricetes||novel_family_6_of_novel_order_119_of_Caudoviricetes
5068_F_run562_hifi_trimmed_deduplicated_s2959.ctg002972l||full	vOTU_3721	29730	35	dsDNAphage	Low-quality	30.7	virus	Caudoviricetes	no_iphop_prediction	no_iphop_prediction	no_vpf_host_prediction	no_vpf_family_prediction	ProkaryoteVirus	Duplodnaviria	Uroviricota	novel_order_127_of_Caudoviricetes	novel_family_6_of_novel_order_127_of_Caudoviricetes	novel_subfamily_0_of_novel_family_6_of_novel_order_127_of_Caudoviricetes||novel_family_3_of_novel_order_127_of_Caudoviricetes||novel_family_1_of_novel_order_127_of_Caudoviricetes
5516.AE.hifi_reads_s354.ctg000359l||full	vOTU_4253	29704	50	dsDNAphage	Low-quality	48.91	virus	Caudoviricetes	no_iphop_prediction	Nitrincolaceae	Flavobacteriaceae	Podoviridae	ProkaryoteVirus	Duplodnaviria	Uroviricota	novel_order_90_of_Caudoviricetes	novel_family_24_of_novel_order_90_of_Caudoviricetes	novel_subfamily_0_of_novel_family_24_of_novel_order_90_of_Caudoviricetes||novel_family_25_of_novel_order_90_of_Caudoviricetes||novel_family_3_of_novel_order_90_of_Caudoviricetes||novel_family_15_of_novel_order_90_of_Caudoviricetes
4752_CF_run525_CCS_trimmed_deduplicated_s4754.ctg004755l||full	vOTU_3039	29694	35	dsDNAphage	Medium-quality	50.76	virus	Caudoviricetes	no_iphop_prediction	no_iphop_prediction	no_vpf_host_prediction	no_vpf_family_prediction	ProkaryoteVirus	Duplodnaviria	Uroviricota	novel_order_75_of_Caudoviricetes	novel_family_24_of_novel_order_75_of_Caudoviricetes	novel_subfamily_0_of_novel_family_24_of_novel_order_75_of_Caudoviricetes||novel_family_5_of_novel_order_75_of_Caudoviricetes||novel_family_7_of_novel_order_75_of_Caudoviricetes
5516.L.hifi_reads_s256.ctg000258l||full	vOTU_3521	29674	57	dsDNAphage	Low-quality	47.21	virus	Caudoviricetes	no_iphop_prediction	UBA9320	Enterobacteriaceae	no_vpf_family_prediction	ProkaryoteVirus	Duplodnaviria	Uroviricota	novel_order_75_of_Caudoviricetes	novel_family_23_of_novel_order_75_of_Caudoviricetes	novel_subfamily_0_of_novel_family_23_of_novel_order_75_of_Caudoviricetes
5516.F.hifi_reads_s101.ctg000102l||full	vOTU_1662	29664	27	dsDNAphage	Low-quality	16.29	virus	Caudoviricetes	no_iphop_prediction	no_iphop_prediction	no_vpf_host_prediction	Myoviridae	ProkaryoteVirus	Duplodnaviria	Uroviricota	novel_order_122_of_Caudoviricetes	novel_family_8_of_novel_order_122_of_Caudoviricetes	novel_subfamily_0_of_novel_family_8_of_novel_order_122_of_Caudoviricetes||novel_family_13_of_novel_order_122_of_Caudoviricetes
5516.N.hifi_reads_s2568.ctg002610l||full	vOTU_2304	29642	65	dsDNAphage	Low-quality	49.23	virus	Caudoviricetes	no_iphop_prediction	Flavobacteriaceae	no_vpf_host_prediction	no_vpf_family_prediction	ProkaryoteVirus	Duplodnaviria	Uroviricota	novel_order_75_of_Caudoviricetes	novel_family_37_of_novel_order_75_of_Caudoviricetes	novel_subfamily_0_of_novel_family_37_of_novel_order_75_of_Caudoviricetes
5516_U_hifi_reads_s2062.ctg002067l||full	vOTU_2918	29638	42	dsDNAphage	Low-quality	47.26	virus	Caudoviricetes	no_iphop_prediction	AG-422-B15	no_vpf_host_prediction	no_vpf_family_prediction	ProkaryoteVirus	Duplodnaviria	Uroviricota	novel_order_75_of_Caudoviricetes	novel_family_34_of_novel_order_75_of_Caudoviricetes	novel_subfamily_0_of_novel_family_34_of_novel_order_75_of_Caudoviricetes
5516.AG.hifi_reads_s2455.ctg002461l||full	vOTU_4968	29634	18	dsDNAphage	Low-quality	26.34	virus	Caudoviricetes	no_iphop_prediction	Flavobacteriaceae	Flavobacteriaceae	Podoviridae	ProkaryoteVirus	Duplodnaviria	Uroviricota	novel_order_127_of_Caudoviricetes	novel_family_4_of_novel_order_127_of_Caudoviricetes	novel_subfamily_0_of_novel_family_4_of_novel_order_127_of_Caudoviricetes||novel_family_25_of_novel_order_90_of_Caudoviricetes
5516.G.hifi_reads_s358.ctg000366l||full	vOTU_1764	29628	49	dsDNAphage	Medium-quality	53.93	virus	Caudoviricetes	no_iphop_prediction	no_iphop_prediction	no_vpf_host_prediction	Podoviridae	ProkaryoteVirus	Duplodnaviria	Uroviricota	novel_order_66_of_Caudoviricetes	novel_family_8_of_novel_order_66_of_Caudoviricetes	novel_subfamily_0_of_novel_family_5_of_novel_order_66_of_Caudoviricetes||novel_family_1_of_novel_order_96_of_Caudoviricetes||novel_family_8_of_novel_order_66_of_Caudoviricetes
5516.B.hifi_reads_s3618.ctg003624l||full	vOTU_1533	29626	45	dsDNAphage	Low-quality	16.47	virus	Caudoviricetes	no_iphop_prediction	no_iphop_prediction	no_vpf_host_prediction	Myoviridae	ProkaryoteVirus	Duplodnaviria	Uroviricota	novel_order_122_of_Caudoviricetes	novel_family_48_of_novel_order_122_of_Caudoviricetes	novel_subfamily_0_of_novel_family_16_of_novel_order_122_of_Caudoviricetes||novel_family_48_of_novel_order_122_of_Caudoviricetes||novel_family_18_of_novel_order_122_of_Caudoviricetes
5516.AF.hifi_reads_s3290.ctg003310l||full_1	vOTU_3279	29596	57	dsDNAphage	NA	NA	provirus	Caudoviricetes	UBA1924	UBA1924	no_vpf_host_prediction	Podoviridae	ProkaryoteVirus	NA	NA	NA	NA	NA
5516.J.hifi_reads_s261.ctg000264c||full	vOTU_4363	29594	60	dsDNAphage	High-quality	91.6	virus	Caudoviricetes	no_iphop_prediction	no_iphop_prediction	no_vpf_host_prediction	Siphoviridae	ProkaryoteVirus	Duplodnaviria	Uroviricota	novel_order_92_of_Caudoviricetes	novel_family_7_of_novel_order_92_of_Caudoviricetes	novel_subfamily_0_of_novel_family_7_of_novel_order_92_of_Caudoviricetes||novel_family_10_of_novel_order_92_of_Caudoviricetes
5068_L_run562_hifi_trimmed_deduplicated_s4103.ctg004285c||full	vOTU_3743	29575	59	dsDNAphage	High-quality	91.04	virus	Caudoviricetes	no_iphop_prediction	no_iphop_prediction	no_vpf_host_prediction	Siphoviridae	ProkaryoteVirus	Duplodnaviria	Uroviricota	novel_order_92_of_Caudoviricetes	novel_family_7_of_novel_order_92_of_Caudoviricetes	novel_subfamily_0_of_novel_family_7_of_novel_order_92_of_Caudoviricetes||novel_family_10_of_novel_order_92_of_Caudoviricetes
5068_L_run562_hifi_trimmed_deduplicated_s243.ctg004312l||full	vOTU_4164	29560	47	dsDNAphage	Low-quality	17.22	virus	Caudoviricetes	Flavobacteriaceae	Flavobacteriaceae	Flavobacteriaceae	Podoviridae	ProkaryoteVirus	Duplodnaviria	Uroviricota	novel_order_90_of_Caudoviricetes	novel_family_25_of_novel_order_90_of_Caudoviricetes	novel_subfamily_0_of_novel_family_25_of_novel_order_90_of_Caudoviricetes||novel_family_15_of_novel_order_90_of_Caudoviricetes||novel_family_26_of_novel_order_90_of_Caudoviricetes
5516.D.hifi_reads_s1669.ctg001670l||full	vOTU_3932	29556	49	dsDNAphage	Low-quality	16.99	virus	Caudoviricetes	no_iphop_prediction	ARS21	no_vpf_host_prediction	Myoviridae	ProkaryoteVirus	Duplodnaviria	Uroviricota	novel_order_107_of_Caudoviricetes	novel_family_12_of_novel_order_107_of_Caudoviricetes	novel_subfamily_0_of_novel_family_12_of_novel_order_107_of_Caudoviricetes||novel_family_10_of_novel_order_107_of_Caudoviricetes
5516_T_hifi_reads_s434.ctg000437l||full	vOTU_4673	29542	37	dsDNAphage	Medium-quality	54.57	virus	Caudoviricetes	Maricaulaceae	Maricaulaceae	no_vpf_host_prediction	Podoviridae	ProkaryoteVirus	Duplodnaviria	Uroviricota	novel_order_66_of_Caudoviricetes	novel_family_7_of_novel_order_66_of_Caudoviricetes	novel_subfamily_0_of_novel_family_7_of_novel_order_66_of_Caudoviricetes
5516.L.hifi_reads_s2017.ctg002070l||full	vOTU_4431	29540	64	dsDNAphage	Low-quality	47.86	virus	Caudoviricetes	Akkermansiaceae	Akkermansiaceae	no_vpf_host_prediction	no_vpf_family_prediction	ProkaryoteVirus	Duplodnaviria	Uroviricota	novel_order_90_of_Caudoviricetes	novel_family_24_of_novel_order_90_of_Caudoviricetes	novel_subfamily_0_of_novel_family_24_of_novel_order_90_of_Caudoviricetes||novel_family_25_of_novel_order_90_of_Caudoviricetes||novel_family_3_of_novel_order_90_of_Caudoviricetes||novel_family_15_of_novel_order_90_of_Caudoviricetes
5516_M_hifi_reads_s612.ctg000613l||full	vOTU_4488	29497	22	dsDNAphage	Low-quality	8.42	virus	Caudoviricetes	no_iphop_prediction	Cyclobacteriaceae	Enterobacteriaceae	Myoviridae	ProkaryoteVirus	Duplodnaviria	Uroviricota	novel_order_119_of_Caudoviricetes	novel_family_7_of_novel_order_119_of_Caudoviricetes	novel_subfamily_0_of_novel_family_7_of_novel_order_119_of_Caudoviricetes
5516.N.hifi_reads_s1925.ctg001953l||full	vOTU_2234	29482	59	dsDNAphage	Low-quality	13.62	virus	Caudoviricetes	Peptostreptococcaceae	Peptostreptococcaceae	no_vpf_host_prediction	Myoviridae	ProkaryoteVirus	Duplodnaviria	Uroviricota	novel_order_113_of_Caudoviricetes	novel_family_0_of_novel_order_113_of_Caudoviricetes	novel_subfamily_0_of_novel_family_0_of_novel_order_113_of_Caudoviricetes
5516.L.hifi_reads_s1311.ctg001337l||full_1	vOTU_4722	29452	46	dsDNAphage	NA	NA	provirus	Caudoviricetes	UBA1924	UBA1924	no_vpf_host_prediction	Myoviridae	ProkaryoteVirus	NA	NA	NA	NA	NA
5068_N_run562_hifi_trimmed_deduplicated_s2207.ctg002281l||full	vOTU_4935	29450	20	dsDNAphage	Low-quality	8.15	virus	Caudoviricetes	no_iphop_prediction	no_iphop_prediction	Enterobacteriaceae	Myoviridae	ProkaryoteVirus	Duplodnaviria	Uroviricota	novel_order_119_of_Caudoviricetes	novel_family_2_of_novel_order_119_of_Caudoviricetes	novel_subfamily_0_of_novel_family_2_of_novel_order_119_of_Caudoviricetes||novel_family_7_of_novel_order_119_of_Caudoviricetes
5516.C.hifi_reads_s873.ctg000874l||full	vOTU_3385	29446	38	dsDNAphage	Low-quality	16.09	virus	Caudoviricetes	no_iphop_prediction	no_iphop_prediction	no_vpf_host_prediction	Myoviridae	ProkaryoteVirus	Duplodnaviria	Uroviricota	novel_order_122_of_Caudoviricetes	novel_family_8_of_novel_order_122_of_Caudoviricetes	novel_subfamily_0_of_novel_family_8_of_novel_order_122_of_Caudoviricetes||novel_family_13_of_novel_order_122_of_Caudoviricetes
4752_BW_run525_CCS_trimmed_deduplicated_s1103.ctg001104l||full	vOTU_7	29422	42	dsDNAphage	Medium-quality	77.21	virus	Caudoviricetes	Flavobacteriaceae	Flavobacteriaceae	no_vpf_host_prediction	Podoviridae	ProkaryoteVirus	Duplodnaviria	Uroviricota	novel_order_72_of_Caudoviricetes	novel_family_33_of_novel_order_72_of_Caudoviricetes	novel_subfamily_0_of_novel_family_33_of_novel_order_72_of_Caudoviricetes||novel_family_30_of_novel_order_72_of_Caudoviricetes
5516.N.hifi_reads_s2350.ctg002388l||full	vOTU_2284	29416	37	dsDNAphage	Low-quality	16.38	virus	Caudoviricetes	no_iphop_prediction	no_iphop_prediction	no_vpf_host_prediction	Myoviridae	ProkaryoteVirus	Duplodnaviria	Uroviricota	novel_order_122_of_Caudoviricetes	novel_family_16_of_novel_order_122_of_Caudoviricetes	novel_subfamily_0_of_novel_family_16_of_novel_order_122_of_Caudoviricetes||novel_family_48_of_novel_order_122_of_Caudoviricetes||novel_family_18_of_novel_order_122_of_Caudoviricetes
5068_N_run562_hifi_trimmed_deduplicated_s2063.ctg002129l||full	vOTU_591	29390	30	dsDNAphage	Low-quality	14.52	virus	Caudoviricetes	no_iphop_prediction	no_iphop_prediction	no_vpf_host_prediction	Myoviridae	ProkaryoteVirus	Duplodnaviria	Uroviricota	novel_order_107_of_Caudoviricetes	novel_family_7_of_novel_order_107_of_Caudoviricetes	novel_subfamily_0_of_novel_family_4_of_novel_order_107_of_Caudoviricetes||novel_family_7_of_novel_order_107_of_Caudoviricetes
5516.L.hifi_reads_s853.ctg000866l||full	vOTU_5350	29371	23	dsDNAphage	Low-quality	45.52	virus	Caudoviricetes	Flavobacteriaceae	Flavobacteriaceae	Flavobacteriaceae	Podoviridae	ProkaryoteVirus	Duplodnaviria	Uroviricota	novel_order_90_of_Caudoviricetes	novel_family_25_of_novel_order_90_of_Caudoviricetes	novel_subfamily_0_of_novel_family_18_of_novel_order_90_of_Caudoviricetes||novel_family_25_of_novel_order_90_of_Caudoviricetes
5516_M_hifi_reads_s1779.ctg001783l||full	vOTU_2560	29292	47	dsDNAphage	Low-quality	8.35	virus	Caudoviricetes	no_iphop_prediction	no_iphop_prediction	Enterobacteriaceae	Myoviridae	ProkaryoteVirus	Duplodnaviria	Uroviricota	novel_order_117_of_Caudoviricetes	novel_family_18_of_novel_order_117_of_Caudoviricetes	novel_subfamily_0_of_novel_family_18_of_novel_order_117_of_Caudoviricetes
5516.F.hifi_reads_s1284.ctg001285l||full	vOTU_3980	29290	50	dsDNAphage	Low-quality	49.37	virus	Caudoviricetes	no_iphop_prediction	no_iphop_prediction	no_vpf_host_prediction	no_vpf_family_prediction	ProkaryoteVirus	Duplodnaviria	Uroviricota	novel_order_75_of_Caudoviricetes	novel_family_15_of_novel_order_75_of_Caudoviricetes	novel_subfamily_0_of_novel_family_24_of_novel_order_75_of_Caudoviricetes||novel_family_15_of_novel_order_75_of_Caudoviricetes
5516.L.hifi_reads_s1698.ctg001734l||full	vOTU_5129	29257	36	dsDNAphage	Low-quality	13.84	virus	Caudoviricetes	Poseidoniaceae	Poseidoniaceae	no_vpf_host_prediction	Myoviridae	ProkaryoteVirus	Duplodnaviria	Uroviricota	novel_order_107_of_Caudoviricetes	novel_family_7_of_novel_order_107_of_Caudoviricetes	novel_subfamily_1_of_novel_family_7_of_novel_order_107_of_Caudoviricetes
5516_T_hifi_reads_s2311.ctg002325l||full	vOTU_2776	29255	44	dsDNAphage	Low-quality	8.1	virus	Caudoviricetes	no_iphop_prediction	Pelagibacteraceae	no_vpf_host_prediction	Myoviridae	EukaryoteVirus	Duplodnaviria	Uroviricota	novel_order_119_of_Caudoviricetes	novel_family_2_of_novel_order_119_of_Caudoviricetes	novel_subfamily_2_of_novel_family_2_of_novel_order_119_of_Caudoviricetes
5068_N_run562_hifi_trimmed_deduplicated_s1371.ctg001419l||full_1	vOTU_565	29247	36	dsDNAphage	NA	NA	provirus	Caudoviricetes	no_iphop_prediction	Parvicellaceae	no_vpf_host_prediction	Myoviridae	ProkaryoteVirus	NA	NA	NA	NA	NA
5516.D.hifi_reads_s2742.ctg002743l||full	vOTU_1594	29236	52	dsDNAphage	Low-quality	19.19	virus	Caudoviricetes	no_iphop_prediction	no_iphop_prediction	no_vpf_host_prediction	Myoviridae	ProkaryoteVirus	Duplodnaviria	Uroviricota	novel_order_122_of_Caudoviricetes	novel_family_47_of_novel_order_122_of_Caudoviricetes	novel_subfamily_2_of_novel_family_47_of_novel_order_122_of_Caudoviricetes
5516_T_hifi_reads_s292.ctg000293l||full	vOTU_2794	29218	31	dsDNAphage	Medium-quality	67.98	virus	Caudoviricetes	no_iphop_prediction	no_iphop_prediction	no_vpf_host_prediction	no_vpf_family_prediction	ProkaryoteVirus	No Realm	NA	NA	NA	NA
5516_M_hifi_reads_s2397.ctg002401l||full	vOTU_3572	29191	31	dsDNAphage	Medium-quality	51.97	virus	Caudoviricetes	AG-422-B15	AG-422-B15	no_vpf_host_prediction	no_vpf_family_prediction	ProkaryoteVirus	Duplodnaviria	Uroviricota	novel_order_75_of_Caudoviricetes	novel_family_38_of_novel_order_75_of_Caudoviricetes	novel_subfamily_0_of_novel_family_38_of_novel_order_75_of_Caudoviricetes
5516.N.hifi_reads_s1709.ctg001728l||full	vOTU_2203	29162	51	dsDNAphage	Medium-quality	72.88	virus	Caudoviricetes	no_iphop_prediction	TMED131	no_vpf_host_prediction	Podoviridae	ProkaryoteVirus	Duplodnaviria	Uroviricota	novel_order_72_of_Caudoviricetes	novel_family_18_of_novel_order_72_of_Caudoviricetes	novel_subfamily_2_of_novel_family_18_of_novel_order_72_of_Caudoviricetes
5516.S.hifi_reads_s272.ctg000281l||full	vOTU_5626	29127	43	NCLDV	Low-quality	4.04	virus	Megaviricetes	no_iphop_prediction	no_iphop_prediction	no_vpf_host_prediction	no_vpf_family_prediction	EukaryoteVirus	No Realm	NA	NA	NA	NA
5068_L_run562_hifi_trimmed_deduplicated_s2720.ctg002816l||full	vOTU_4814	29107	27	NCLDV	Low-quality	38.03	virus	Megaviricetes	no_iphop_prediction	no_iphop_prediction	Hominidae	no_vpf_family_prediction	ProkaryoteVirus	Duplodnaviria	Uroviricota	novel_order_30_of_Caudoviricetes	novel_family_1_of_novel_order_30_of_Caudoviricetes	novel_subfamily_0_of_novel_family_1_of_novel_order_30_of_Caudoviricetes
5516.AE.hifi_reads_s4080.ctg004145l||full	vOTU_4255	29085	33	lavidaviridae	Low-quality	18.75	virus	Caudoviricetes	no_iphop_prediction	no_iphop_prediction	no_vpf_host_prediction	Myoviridae	ProkaryoteVirus	Duplodnaviria	Uroviricota	novel_order_104_of_Caudoviricetes	novel_family_3_of_novel_order_104_of_Caudoviricetes	novel_subfamily_0_of_novel_family_3_of_novel_order_104_of_Caudoviricetes
5516_U_hifi_reads_s1355.ctg001360l||full	vOTU_2876	29076	47	dsDNAphage	Medium-quality	60.45	virus	Caudoviricetes	no_iphop_prediction	Flavobacteriaceae	no_vpf_host_prediction	no_vpf_family_prediction	ProkaryoteVirus	Duplodnaviria	Uroviricota	novel_order_75_of_Caudoviricetes	novel_family_9_of_novel_order_75_of_Caudoviricetes	novel_subfamily_0_of_novel_family_9_of_novel_order_75_of_Caudoviricetes
5516_AB_hifi_reads_s684.ctg000685l||full	vOTU_3557	29056	41	dsDNAphage	Medium-quality	89.7	virus	Caudoviricetes	no_iphop_prediction	no_iphop_prediction	no_vpf_host_prediction	Myoviridae	ProkaryoteVirus	Duplodnaviria	Uroviricota	novel_order_64_of_Caudoviricetes	novel_family_3_of_novel_order_64_of_Caudoviricetes	novel_subfamily_0_of_novel_family_3_of_novel_order_64_of_Caudoviricetes
5516.AE.hifi_reads_s2480.ctg002522l||full	vOTU_927	29055	41	dsDNAphage	Medium-quality	53.71	virus	Caudoviricetes	no_iphop_prediction	no_iphop_prediction	no_vpf_host_prediction	no_vpf_family_prediction	ProkaryoteVirus	Duplodnaviria	Uroviricota	novel_order_68_of_Caudoviricetes	novel_family_8_of_novel_order_68_of_Caudoviricetes	novel_subfamily_1_of_novel_family_8_of_novel_order_68_of_Caudoviricetes
4752_BW_run525_CCS_trimmed_deduplicated_s1614.ctg001615l||full	vOTU_40	29020	36	dsDNAphage	Medium-quality	70.7	virus	Caudoviricetes	no_iphop_prediction	UBA1924	no_vpf_host_prediction	Podoviridae	ProkaryoteVirus	Duplodnaviria	Uroviricota	novel_order_65_of_Caudoviricetes	Autographiviridae	novel_subfamily_2_of_Autographiviridae
5516.AH.hifi_reads_s1655.ctg001657l||0_partial_1	vOTU_1325	29016	35	dsDNAphage	NA	NA	provirus	Caudoviricetes	no_iphop_prediction	no_iphop_prediction	no_vpf_host_prediction	no_vpf_family_prediction	Prokaryote	Duplodnaviria	Uroviricota	novel_order_75_of_Caudoviricetes	novel_family_9_of_novel_order_75_of_Caudoviricetes	novel_subfamily_0_of_novel_family_9_of_novel_order_75_of_Caudoviricetes
5516.N.hifi_reads_s1235.ctg001249l||full	vOTU_2139	29007	36	dsDNAphage	Low-quality	15.74	virus	Caudoviricetes	no_iphop_prediction	no_iphop_prediction	no_vpf_host_prediction	no_vpf_family_prediction	ProkaryoteVirus	Duplodnaviria	Uroviricota	novel_order_122_of_Caudoviricetes	novel_family_18_of_novel_order_122_of_Caudoviricetes	novel_subfamily_1_of_novel_family_18_of_novel_order_122_of_Caudoviricetes
5516.N.hifi_reads_s485.ctg000490l||full	vOTU_2353	28997	40	dsDNAphage	Low-quality	10.03	virus	Caudoviricetes	no_iphop_prediction	no_iphop_prediction	Enterobacteriaceae	Myoviridae	ProkaryoteVirus	Duplodnaviria	Uroviricota	novel_order_122_of_Caudoviricetes	novel_family_30_of_novel_order_122_of_Caudoviricetes	novel_subfamily_1_of_novel_family_30_of_novel_order_122_of_Caudoviricetes
5516.L.hifi_reads_s2259.ctg002320l||full	vOTU_4041	28991	27	dsDNAphage	Low-quality	7.85	virus	Caudoviricetes	Woeseiaceae	Woeseiaceae	Enterobacteriaceae	Myoviridae	ProkaryoteVirus	Duplodnaviria	Uroviricota	novel_order_119_of_Caudoviricetes	novel_family_2_of_novel_order_119_of_Caudoviricetes	novel_subfamily_7_of_novel_family_2_of_novel_order_119_of_Caudoviricetes
5516.AG.hifi_reads_s1606.ctg001611l||full	vOTU_1260	28990	28	dsDNAphage	Low-quality	49.27	virus	Caudoviricetes	no_iphop_prediction	no_iphop_prediction	Flavobacteriaceae	Podoviridae	ProkaryoteVirus	Duplodnaviria	Uroviricota	novel_order_90_of_Caudoviricetes	novel_family_25_of_novel_order_90_of_Caudoviricetes	novel_subfamily_3_of_novel_family_25_of_novel_order_90_of_Caudoviricetes
4752_BW_run525_CCS_trimmed_deduplicated_s867.ctg000868l||full	vOTU_191	28979	41	dsDNAphage	Low-quality	34.12	virus	Caudoviricetes	no_iphop_prediction	UA16	no_vpf_host_prediction	no_vpf_family_prediction	ProkaryoteVirus	Duplodnaviria	Uroviricota	novel_order_82_of_Caudoviricetes	novel_family_0_of_novel_order_82_of_Caudoviricetes	novel_subfamily_0_of_novel_family_0_of_novel_order_82_of_Caudoviricetes
5516.AH.hifi_reads_s4459.ctg004466l||full	vOTU_5498	28965	52	dsDNAphage	Medium-quality	82.83	virus	Caudoviricetes	no_iphop_prediction	no_iphop_prediction	no_vpf_host_prediction	Siphoviridae	ProkaryoteVirus	Duplodnaviria	Uroviricota	novel_order_92_of_Caudoviricetes	novel_family_14_of_novel_order_92_of_Caudoviricetes	novel_subfamily_0_of_novel_family_14_of_novel_order_92_of_Caudoviricetes
5516.A.hifi_reads_s1840.ctg001861l||full	vOTU_759	28959	20	dsDNAphage	Low-quality	44.71	virus	Caudoviricetes	Parvibaculaceae	Parvibaculaceae	Flavobacteriaceae	Podoviridae	ProkaryoteVirus	Duplodnaviria	Uroviricota	novel_order_90_of_Caudoviricetes	novel_family_25_of_novel_order_90_of_Caudoviricetes	novel_subfamily_0_of_novel_family_25_of_novel_order_90_of_Caudoviricetes||novel_family_15_of_novel_order_90_of_Caudoviricetes||novel_family_26_of_novel_order_90_of_Caudoviricetes
5516.L.hifi_reads_s345.ctg000347l||full	vOTU_2037	28953	24	dsDNAphage	Low-quality	24.32	virus	Caudoviricetes	no_iphop_prediction	no_iphop_prediction	no_vpf_host_prediction	Myoviridae	ProkaryoteVirus	Duplodnaviria	Uroviricota	novel_order_127_of_Caudoviricetes	novel_family_0_of_novel_order_127_of_Caudoviricetes	novel_subfamily_0_of_novel_family_0_of_novel_order_127_of_Caudoviricetes
5516.N.hifi_reads_s2190.ctg002221l||full	vOTU_2269	28929	23	dsDNAphage	Low-quality	16.09	virus	Caudoviricetes	no_iphop_prediction	no_iphop_prediction	no_vpf_host_prediction	Myoviridae	ProkaryoteVirus	Duplodnaviria	Uroviricota	novel_order_120_of_Caudoviricetes	novel_family_5_of_novel_order_120_of_Caudoviricetes	novel_subfamily_0_of_novel_family_5_of_novel_order_120_of_Caudoviricetes
4752_CF_run525_CCS_trimmed_deduplicated_s1171.ctg001172l||full	vOTU_3000	28918	32	dsDNAphage	Low-quality	21.11	virus	Caudoviricetes	no_iphop_prediction	no_iphop_prediction	no_vpf_host_prediction	no_vpf_family_prediction	ProkaryoteVirus	Duplodnaviria	Uroviricota	novel_order_53_of_Caudoviricetes	novel_family_2_of_novel_order_53_of_Caudoviricetes	novel_subfamily_0_of_novel_family_2_of_novel_order_53_of_Caudoviricetes
5516.L.hifi_reads_s2153.ctg002210l||full	vOTU_1993	28916	46	dsDNAphage	Low-quality	16.36	virus	Caudoviricetes	no_iphop_prediction	no_iphop_prediction	no_vpf_host_prediction	Myoviridae	ProkaryoteVirus	Duplodnaviria	Uroviricota	novel_order_122_of_Caudoviricetes	novel_family_16_of_novel_order_122_of_Caudoviricetes	novel_subfamily_0_of_novel_family_16_of_novel_order_122_of_Caudoviricetes||novel_family_48_of_novel_order_122_of_Caudoviricetes||novel_family_18_of_novel_order_122_of_Caudoviricetes
5068_F_run562_hifi_trimmed_deduplicated_s2380.ctg002392l||full	vOTU_3171	28911	48	dsDNAphage	Medium-quality	55.23	virus	Caudoviricetes	no_iphop_prediction	no_iphop_prediction	no_vpf_host_prediction	Podoviridae	ProkaryoteVirus	Duplodnaviria	Uroviricota	novel_order_66_of_Caudoviricetes	novel_family_8_of_novel_order_66_of_Caudoviricetes	novel_subfamily_2_of_novel_family_8_of_novel_order_66_of_Caudoviricetes
5516.AE.hifi_reads_s168.ctg000170l||full	vOTU_5074	28890	19	dsDNAphage	Low-quality	15.98	virus	Caudoviricetes	no_iphop_prediction	no_iphop_prediction	no_vpf_host_prediction	Myoviridae	ProkaryoteVirus	Duplodnaviria	Uroviricota	novel_order_122_of_Caudoviricetes	novel_family_18_of_novel_order_122_of_Caudoviricetes	novel_subfamily_2_of_novel_family_18_of_novel_order_122_of_Caudoviricetes
5068_N_run562_hifi_trimmed_deduplicated_s1243.ctg001287l||full	vOTU_3217	28858	40	dsDNAphage	Low-quality	16.07	virus	Caudoviricetes	no_iphop_prediction	Pelagibacteraceae	no_vpf_host_prediction	Myoviridae	ProkaryoteVirus	Duplodnaviria	Uroviricota	novel_order_122_of_Caudoviricetes	novel_family_16_of_novel_order_122_of_Caudoviricetes	novel_subfamily_0_of_novel_family_16_of_novel_order_122_of_Caudoviricetes||novel_family_48_of_novel_order_122_of_Caudoviricetes||novel_family_18_of_novel_order_122_of_Caudoviricetes
5516.L.hifi_reads_s1615.ctg001651l||full	vOTU_4032	28857	42	dsDNAphage	Low-quality	8.2	virus	Caudoviricetes	no_iphop_prediction	no_iphop_prediction	Enterobacteriaceae	Myoviridae	ProkaryoteVirus	Duplodnaviria	Uroviricota	novel_order_117_of_Caudoviricetes	novel_family_5_of_novel_order_117_of_Caudoviricetes	novel_subfamily_0_of_novel_family_0_of_novel_order_117_of_Caudoviricetes||novel_family_5_of_novel_order_117_of_Caudoviricetes
5516.AF.hifi_reads_s2526.ctg002543l||full	vOTU_1070	28847	44	dsDNAphage	Low-quality	18.21	virus	Caudoviricetes	Flavobacteriaceae	Flavobacteriaceae	no_vpf_host_prediction	Myoviridae	ProkaryoteVirus	Duplodnaviria	Uroviricota	novel_order_122_of_Caudoviricetes	novel_family_47_of_novel_order_122_of_Caudoviricetes	novel_subfamily_2_of_novel_family_47_of_novel_order_122_of_Caudoviricetes
5516.S.hifi_reads_s415.ctg000433l||full	vOTU_5572	28847	60	dsDNAphage	Medium-quality	79.75	virus	Caudoviricetes	no_iphop_prediction	no_iphop_prediction	no_vpf_host_prediction	Siphoviridae	ProkaryoteVirus	Duplodnaviria	Uroviricota	novel_order_92_of_Caudoviricetes	novel_family_7_of_novel_order_92_of_Caudoviricetes	novel_subfamily_0_of_novel_family_7_of_novel_order_92_of_Caudoviricetes||novel_family_10_of_novel_order_92_of_Caudoviricetes
5516.F.hifi_reads_s2101.ctg002102l||full	vOTU_3986	28841	25	dsDNAphage	Low-quality	15.84	virus	Caudoviricetes	no_iphop_prediction	no_iphop_prediction	no_vpf_host_prediction	Myoviridae	ProkaryoteVirus	Duplodnaviria	Uroviricota	novel_order_122_of_Caudoviricetes	novel_family_8_of_novel_order_122_of_Caudoviricetes	novel_subfamily_0_of_novel_family_13_of_novel_order_122_of_Caudoviricetes||novel_family_12_of_novel_order_122_of_Caudoviricetes||novel_family_8_of_novel_order_122_of_Caudoviricetes
5516.D.hifi_reads_s1841.ctg001842l||full	vOTU_1585	28820	43	dsDNAphage	Low-quality	16.04	virus	Caudoviricetes	no_iphop_prediction	no_iphop_prediction	no_vpf_host_prediction	Myoviridae	ProkaryoteVirus	Duplodnaviria	Uroviricota	novel_order_122_of_Caudoviricetes	novel_family_16_of_novel_order_122_of_Caudoviricetes	novel_subfamily_0_of_novel_family_48_of_novel_order_122_of_Caudoviricetes||novel_family_16_of_novel_order_122_of_Caudoviricetes||novel_family_18_of_novel_order_122_of_Caudoviricetes||novel_family_47_of_novel_order_122_of_Caudoviricetes
5516.A.hifi_reads_s2455.ctg002483l||full	vOTU_806	28815	43	dsDNAphage	Low-quality	16.08	virus	Caudoviricetes	Pelagibacteraceae	Pelagibacteraceae	no_vpf_host_prediction	Myoviridae	ProkaryoteVirus	Duplodnaviria	Uroviricota	novel_order_122_of_Caudoviricetes	novel_family_18_of_novel_order_122_of_Caudoviricetes	novel_subfamily_0_of_Kyanoviridae||novel_family_18_of_novel_order_122_of_Caudoviricetes||novel_family_13_of_novel_order_122_of_Caudoviricetes||novel_family_6_of_novel_order_122_of_Caudoviricetes||novel_family_16_of_novel_order_122_of_Caudoviricetes||novel_family_5_of_novel_order_122_of_Caudoviricetes||novel_family_12_of_novel_order_122_of_Caudoviricetes
4752_CA_run525_CCS_trimmed_deduplicated_s500.ctg000501c||full	vOTU_2987	28814	51	dsDNAphage	Medium-quality	89.76	virus	Caudoviricetes	no_iphop_prediction	no_iphop_prediction	no_vpf_host_prediction	no_vpf_family_prediction	ProkaryoteVirus	Duplodnaviria	Uroviricota	novel_order_91_of_Caudoviricetes	novel_family_0_of_novel_order_91_of_Caudoviricetes	novel_subfamily_0_of_novel_family_0_of_novel_order_91_of_Caudoviricetes
5516.G.hifi_reads_s993.ctg001005l||full	vOTU_1802	28808	25	dsDNAphage	Low-quality	14.75	virus	Caudoviricetes	F082	F082	no_vpf_host_prediction	Myoviridae	ProkaryoteVirus	Duplodnaviria	Uroviricota	novel_order_107_of_Caudoviricetes	novel_family_7_of_novel_order_107_of_Caudoviricetes	novel_subfamily_0_of_novel_family_7_of_novel_order_107_of_Caudoviricetes
4752_BW_run525_CCS_trimmed_deduplicated_s1926.ctg001927l||full	vOTU_61	28781	55	dsDNAphage	Medium-quality	52.11	virus	Caudoviricetes	no_iphop_prediction	Flavobacteriaceae	Enterobacteriaceae	Siphoviridae	ProkaryoteVirus	Duplodnaviria	Uroviricota	novel_order_74_of_Caudoviricetes	novel_family_2_of_novel_order_74_of_Caudoviricetes	novel_subfamily_0_of_novel_family_2_of_novel_order_74_of_Caudoviricetes
5516.N.hifi_reads_s1095.ctg001106l||full	vOTU_2115	28771	31	dsDNAphage	Low-quality	47.91	virus	Caudoviricetes	no_iphop_prediction	no_iphop_prediction	Flavobacteriaceae	Podoviridae	ProkaryoteVirus	Duplodnaviria	Uroviricota	novel_order_90_of_Caudoviricetes	novel_family_25_of_novel_order_90_of_Caudoviricetes	novel_subfamily_0_of_novel_family_25_of_novel_order_90_of_Caudoviricetes||novel_family_15_of_novel_order_90_of_Caudoviricetes||novel_family_26_of_novel_order_90_of_Caudoviricetes
5516.N.hifi_reads_s504.ctg000509l||full	vOTU_2356	28745	30	dsDNAphage	Medium-quality	53.14	virus	Caudoviricetes	no_iphop_prediction	Maricaulaceae	no_vpf_host_prediction	Podoviridae	ProkaryoteVirus	Duplodnaviria	Uroviricota	novel_order_66_of_Caudoviricetes	novel_family_7_of_novel_order_66_of_Caudoviricetes	novel_subfamily_0_of_novel_family_7_of_novel_order_66_of_Caudoviricetes
5516.A.hifi_reads_s369.ctg000375l||full	vOTU_828	28718	52	dsDNAphage	Low-quality	17.07	virus	Caudoviricetes	Porticoccaceae	Porticoccaceae	no_vpf_host_prediction	Myoviridae	ProkaryoteVirus	Duplodnaviria	Uroviricota	novel_order_122_of_Caudoviricetes	novel_family_43_of_novel_order_122_of_Caudoviricetes	novel_subfamily_0_of_novel_family_47_of_novel_order_122_of_Caudoviricetes||novel_family_43_of_novel_order_122_of_Caudoviricetes
5516.AH.hifi_reads_s4177.ctg004184l||full	vOTU_3895	28717	41	dsDNAphage	Low-quality	7.65	virus	Caudoviricetes	no_iphop_prediction	Flavobacteriaceae	Enterobacteriaceae	Myoviridae	ProkaryoteVirus	Duplodnaviria	Uroviricota	novel_order_119_of_Caudoviricetes	novel_family_16_of_novel_order_119_of_Caudoviricetes	novel_subfamily_2_of_novel_family_16_of_novel_order_119_of_Caudoviricetes
5516_U_hifi_reads_s928.ctg000930l||full	vOTU_2978	28701	54	dsDNAphage	Low-quality	49.04	virus	Caudoviricetes	Halieaceae	Halieaceae	Enterobacteriaceae	no_vpf_family_prediction	ProkaryoteVirus	Duplodnaviria	Uroviricota	novel_order_75_of_Caudoviricetes	novel_family_39_of_novel_order_75_of_Caudoviricetes	novel_subfamily_0_of_novel_family_39_of_novel_order_75_of_Caudoviricetes
5516.L.hifi_reads_s1497.ctg001530c||full	vOTU_5576	28646	50	dsDNAphage	Low-quality	41.05	virus	Caudoviricetes	no_iphop_prediction	no_iphop_prediction	no_vpf_host_prediction	no_vpf_family_prediction	ProkaryoteVirus	No Realm	NA	NA	NA	NA
5068_N_run562_hifi_trimmed_deduplicated_s3944.ctg004078l||full	vOTU_642	28637	48	dsDNAphage	Low-quality	45.5	virus	Caudoviricetes	Flavobacteriaceae	Flavobacteriaceae	no_vpf_host_prediction	no_vpf_family_prediction	ProkaryoteVirus	Duplodnaviria	Uroviricota	novel_order_90_of_Caudoviricetes	novel_family_24_of_novel_order_90_of_Caudoviricetes	novel_subfamily_0_of_novel_family_24_of_novel_order_90_of_Caudoviricetes||novel_family_25_of_novel_order_90_of_Caudoviricetes||novel_family_3_of_novel_order_90_of_Caudoviricetes||novel_family_15_of_novel_order_90_of_Caudoviricetes
4752_BW_run525_CCS_trimmed_deduplicated_s1375.ctg001376l||full	vOTU_21	28632	43	dsDNAphage	Low-quality	44.87	virus	Caudoviricetes	no_iphop_prediction	no_iphop_prediction	Flavobacteriaceae	Podoviridae	ProkaryoteVirus	Duplodnaviria	Uroviricota	novel_order_90_of_Caudoviricetes	novel_family_25_of_novel_order_90_of_Caudoviricetes	novel_subfamily_0_of_novel_family_25_of_novel_order_90_of_Caudoviricetes||novel_family_27_of_novel_order_90_of_Caudoviricetes
5516.A.hifi_reads_s607.ctg000616l||full	vOTU_846	28620	44	dsDNAphage	Low-quality	15.89	virus	Caudoviricetes	no_iphop_prediction	no_iphop_prediction	no_vpf_host_prediction	Myoviridae	ProkaryoteVirus	Duplodnaviria	Uroviricota	novel_order_122_of_Caudoviricetes	novel_family_16_of_novel_order_122_of_Caudoviricetes	novel_subfamily_0_of_novel_family_16_of_novel_order_122_of_Caudoviricetes||novel_family_48_of_novel_order_122_of_Caudoviricetes||novel_family_18_of_novel_order_122_of_Caudoviricetes
5516.AH.hifi_reads_s2848.ctg002851l||full_1	vOTU_4976	28583	40	dsDNAphage	NA	NA	provirus	Caudoviricetes	no_iphop_prediction	no_iphop_prediction	no_vpf_host_prediction	Myoviridae	ProkaryoteVirus	NA	NA	NA	NA	NA
5516.G.hifi_reads_s1126.ctg001142l||full	vOTU_4870	28580	40	dsDNAphage	Low-quality	8.17	virus	Caudoviricetes	no_iphop_prediction	no_iphop_prediction	Enterobacteriaceae	Myoviridae	ProkaryoteVirus	Duplodnaviria	Uroviricota	novel_order_117_of_Caudoviricetes	novel_family_18_of_novel_order_117_of_Caudoviricetes	novel_subfamily_0_of_novel_family_18_of_novel_order_117_of_Caudoviricetes
5516.G.hifi_reads_s584.ctg000595l||full	vOTU_4002	28558	51	dsDNAphage	Medium-quality	54.38	virus	Caudoviricetes	no_iphop_prediction	no_iphop_prediction	no_vpf_host_prediction	Podoviridae	ProkaryoteVirus	Duplodnaviria	Uroviricota	novel_order_66_of_Caudoviricetes	novel_family_8_of_novel_order_66_of_Caudoviricetes	novel_subfamily_3_of_novel_family_8_of_novel_order_66_of_Caudoviricetes
5516.L.hifi_reads_s2042.ctg002096l||full_1	vOTU_5132	28552	56	dsDNAphage	NA	NA	provirus	Caudoviricetes	no_iphop_prediction	Vibrionaceae	no_vpf_host_prediction	Myoviridae	ProkaryoteVirus	NA	NA	NA	NA	NA
5068_H_run562_hifi_trimmed_deduplicated_s2095.ctg002096l||full	vOTU_3728	28544	63	dsDNAphage	Low-quality	12.13	virus	Caudoviricetes	no_iphop_prediction	no_iphop_prediction	no_vpf_host_prediction	no_vpf_family_prediction	ProkaryoteVirus	No Realm	NA	NA	NA	NA
5516.AF.hifi_reads_s3188.ctg003207l||full	vOTU_1131	28535	60	dsDNAphage	Low-quality	13.59	virus	Caudoviricetes	no_iphop_prediction	no_iphop_prediction	no_vpf_host_prediction	Myoviridae	ProkaryoteVirus	Duplodnaviria	Uroviricota	novel_order_122_of_Caudoviricetes	novel_family_28_of_novel_order_122_of_Caudoviricetes	novel_subfamily_0_of_novel_family_28_of_novel_order_122_of_Caudoviricetes||novel_family_47_of_novel_order_122_of_Caudoviricetes||novel_family_10_of_novel_order_117_of_Caudoviricetes
5516.G.hifi_reads_s1864.ctg001888l||full_1	vOTU_1750	28523	59	dsDNAphage	NA	NA	provirus	Caudoviricetes	no_iphop_prediction	no_iphop_prediction	no_vpf_host_prediction	Myoviridae	ProkaryoteVirus	NA	NA	NA	NA	NA
5516.L.hifi_reads_s75.ctg000076l||full	vOTU_2073	28523	30	dsDNAphage	Medium-quality	89.25	virus	Caudoviricetes	no_iphop_prediction	no_iphop_prediction	no_vpf_host_prediction	Myoviridae	ProkaryoteVirus	Duplodnaviria	Uroviricota	novel_order_127_of_Caudoviricetes	novel_family_1_of_novel_order_127_of_Caudoviricetes	novel_subfamily_0_of_novel_family_3_of_novel_order_127_of_Caudoviricetes||novel_family_1_of_novel_order_127_of_Caudoviricetes
5068_G_run562_hifi_trimmed_deduplicated_s2384.ctg002387l||full	vOTU_429	28489	33	dsDNAphage	Low-quality	15.81	virus	Caudoviricetes	Pelagibacteraceae	Pelagibacteraceae	no_vpf_host_prediction	Podoviridae	ProkaryoteVirus	Duplodnaviria	Uroviricota	novel_order_122_of_Caudoviricetes	novel_family_16_of_novel_order_122_of_Caudoviricetes	novel_subfamily_0_of_novel_family_16_of_novel_order_122_of_Caudoviricetes||novel_family_48_of_novel_order_122_of_Caudoviricetes||novel_family_18_of_novel_order_122_of_Caudoviricetes
5068_G_run562_hifi_trimmed_deduplicated_s4215.ctg004218l||full	vOTU_469	28466	42	dsDNAphage	Low-quality	15.81	virus	Caudoviricetes	Pelagibacteraceae	Pelagibacteraceae	no_vpf_host_prediction	no_vpf_family_prediction	ProkaryoteVirus	Duplodnaviria	Uroviricota	novel_order_122_of_Caudoviricetes	novel_family_16_of_novel_order_122_of_Caudoviricetes	novel_subfamily_0_of_novel_family_16_of_novel_order_122_of_Caudoviricetes||novel_family_48_of_novel_order_122_of_Caudoviricetes||novel_family_18_of_novel_order_122_of_Caudoviricetes
5068_C_run562_hifi_trimmed_deduplicated_s3262.ctg003268l||full	vOTU_312	28458	39	dsDNAphage	Low-quality	15.35	virus	Caudoviricetes	no_iphop_prediction	no_iphop_prediction	no_vpf_host_prediction	no_vpf_family_prediction	ProkaryoteVirus	Duplodnaviria	Uroviricota	novel_order_122_of_Caudoviricetes	novel_family_18_of_novel_order_122_of_Caudoviricetes	novel_subfamily_0_of_Kyanoviridae||novel_family_18_of_novel_order_122_of_Caudoviricetes
5516.AF.hifi_reads_s1685.ctg001696l||full	vOTU_4701	28417	47	dsDNAphage	Medium-quality	50.83	virus	Caudoviricetes	no_iphop_prediction	no_iphop_prediction	no_vpf_host_prediction	no_vpf_family_prediction	ProkaryoteVirus	Duplodnaviria	Uroviricota	novel_order_75_of_Caudoviricetes	novel_family_24_of_novel_order_75_of_Caudoviricetes	novel_subfamily_0_of_novel_family_24_of_novel_order_75_of_Caudoviricetes||novel_family_3_of_novel_order_75_of_Caudoviricetes||novel_family_11_of_novel_order_75_of_Caudoviricetes
5516.G.hifi_reads_s656.ctg000667l||full	vOTU_1787	28409	55	dsDNAphage	Low-quality	17.33	virus	Caudoviricetes	TMED109	TMED109	no_vpf_host_prediction	Myoviridae	ProkaryoteVirus	Duplodnaviria	Uroviricota	novel_order_122_of_Caudoviricetes	novel_family_47_of_novel_order_122_of_Caudoviricetes	novel_subfamily_5_of_novel_family_47_of_novel_order_122_of_Caudoviricetes
4752_CF_run525_CCS_trimmed_deduplicated_s3218.ctg003219l||full	vOTU_3017	28404	45	dsDNAphage	Medium-quality	81.08	virus	Caudoviricetes	no_iphop_prediction	no_iphop_prediction	no_vpf_host_prediction	no_vpf_family_prediction	ProkaryoteVirus	Duplodnaviria	Uroviricota	novel_order_66_of_Caudoviricetes	novel_family_14_of_novel_order_66_of_Caudoviricetes	novel_subfamily_0_of_novel_family_14_of_novel_order_66_of_Caudoviricetes||novel_family_10_of_novel_order_66_of_Caudoviricetes
5516.A.hifi_reads_s2442.ctg002470l||full	vOTU_803	28389	45	dsDNAphage	Low-quality	7.7	virus	Caudoviricetes	no_iphop_prediction	no_iphop_prediction	Enterobacteriaceae	Myoviridae	ProkaryoteVirus	Duplodnaviria	Uroviricota	novel_order_117_of_Caudoviricetes	novel_family_22_of_novel_order_117_of_Caudoviricetes	novel_subfamily_0_of_novel_family_22_of_novel_order_117_of_Caudoviricetes
5516.S.hifi_reads_s136.ctg000138l||full	vOTU_5180	28366	22	dsDNAphage	Low-quality	16.83	virus	Caudoviricetes	no_iphop_prediction	no_iphop_prediction	Enterobacteriaceae	no_vpf_family_prediction	ProkaryoteVirus	Duplodnaviria	Uroviricota	novel_order_122_of_Caudoviricetes	novel_family_18_of_novel_order_122_of_Caudoviricetes	novel_subfamily_0_of_novel_family_18_of_novel_order_122_of_Caudoviricetes||novel_family_13_of_novel_order_122_of_Caudoviricetes
5516.AH.hifi_reads_s5889.ctg005899l||full	vOTU_4301	28365	35	dsDNAphage	Low-quality	19.14	virus	Caudoviricetes	Flavobacteriaceae	Flavobacteriaceae	no_vpf_host_prediction	no_vpf_family_prediction	ProkaryoteVirus	Duplodnaviria	Uroviricota	novel_order_75_of_Caudoviricetes	novel_family_34_of_novel_order_75_of_Caudoviricetes	novel_subfamily_0_of_novel_family_34_of_novel_order_75_of_Caudoviricetes
5516_M_hifi_reads_s1063.ctg001064l||full	vOTU_3562	28341	53	dsDNAphage	Low-quality	15.76	virus	Caudoviricetes	no_iphop_prediction	Pelagibacteraceae	no_vpf_host_prediction	Myoviridae	ProkaryoteVirus	Duplodnaviria	Uroviricota	novel_order_122_of_Caudoviricetes	novel_family_16_of_novel_order_122_of_Caudoviricetes	novel_subfamily_0_of_novel_family_16_of_novel_order_122_of_Caudoviricetes||novel_family_48_of_novel_order_122_of_Caudoviricetes||novel_family_18_of_novel_order_122_of_Caudoviricetes
5068_C_run562_hifi_trimmed_deduplicated_s2788.ctg002793l||full	vOTU_307	28337	61	dsDNAphage	Low-quality	11.27	virus	Caudoviricetes	no_iphop_prediction	BACL11	no_vpf_host_prediction	Myoviridae	ProkaryoteVirus	Duplodnaviria	Uroviricota	novel_order_113_of_Caudoviricetes	novel_family_0_of_novel_order_113_of_Caudoviricetes	novel_subfamily_0_of_novel_family_0_of_novel_order_113_of_Caudoviricetes
5516.AH.hifi_reads_s1140.ctg001142l||full	vOTU_5488	28328	31	NCLDV	Low-quality	9.38	virus	Caudoviricetes	Aerococcaceae	Aerococcaceae	no_vpf_host_prediction	Myoviridae	ProkaryoteVirus	Duplodnaviria	Uroviricota	novel_order_106_of_Caudoviricetes	novel_family_11_of_novel_order_106_of_Caudoviricetes	novel_subfamily_0_of_novel_family_11_of_novel_order_106_of_Caudoviricetes||novel_family_10_of_novel_order_106_of_Caudoviricetes
5516_T_hifi_reads_s258.ctg000259l||full	vOTU_2788	28325	63	dsDNAphage	Low-quality	13.47	virus	Caudoviricetes	no_iphop_prediction	no_iphop_prediction	no_vpf_host_prediction	Myoviridae	ProkaryoteVirus	Duplodnaviria	Uroviricota	novel_order_122_of_Caudoviricetes	novel_family_37_of_novel_order_122_of_Caudoviricetes	novel_subfamily_0_of_novel_family_37_of_novel_order_122_of_Caudoviricetes
5516_O_hifi_reads_s987.ctg000988l||full	vOTU_3582	28323	43	dsDNAphage	Low-quality	15.43	virus	Caudoviricetes	Woeseiaceae	Woeseiaceae	no_vpf_host_prediction	Myoviridae	ProkaryoteVirus	Duplodnaviria	Uroviricota	novel_order_122_of_Caudoviricetes	novel_family_48_of_novel_order_122_of_Caudoviricetes	novel_subfamily_0_of_novel_family_16_of_novel_order_122_of_Caudoviricetes||novel_family_48_of_novel_order_122_of_Caudoviricetes||novel_family_18_of_novel_order_122_of_Caudoviricetes
5068_B_run562_hifi_trimmed_deduplicated_s464.ctg000469l||full	vOTU_283	28321	36	dsDNAphage	Low-quality	48.31	virus	Caudoviricetes	no_iphop_prediction	no_iphop_prediction	no_vpf_host_prediction	no_vpf_family_prediction	ProkaryoteVirus	Duplodnaviria	Uroviricota	novel_order_75_of_Caudoviricetes	novel_family_9_of_novel_order_75_of_Caudoviricetes	novel_subfamily_0_of_novel_family_9_of_novel_order_75_of_Caudoviricetes
4752_CF_run525_CCS_trimmed_deduplicated_s1359.ctg001360l||full	vOTU_3007	28317	29	dsDNAphage	Medium-quality	68.87	virus	Caudoviricetes	no_iphop_prediction	no_iphop_prediction	no_vpf_host_prediction	Podoviridae	ProkaryoteVirus	Duplodnaviria	Uroviricota	novel_order_65_of_Caudoviricetes	Autographiviridae	novel_subfamily_10_of_Autographiviridae
5516.AD.hifi_reads_s1902.ctg001907l||full	vOTU_3802	28311	39	dsDNAphage	Low-quality	47.02	virus	Caudoviricetes	no_iphop_prediction	no_iphop_prediction	Flavobacteriaceae	no_vpf_family_prediction	ProkaryoteVirus	Duplodnaviria	Uroviricota	novel_order_90_of_Caudoviricetes	novel_family_25_of_novel_order_90_of_Caudoviricetes	novel_subfamily_0_of_novel_family_25_of_novel_order_90_of_Caudoviricetes||novel_family_14_of_novel_order_90_of_Caudoviricetes
5516.AF.hifi_reads_s3594.ctg003614l||full	vOTU_1163	28309	44	dsDNAphage	Low-quality	15.7	virus	Caudoviricetes	no_iphop_prediction	Pelagibacteraceae	no_vpf_host_prediction	Myoviridae	ProkaryoteVirus	Duplodnaviria	Uroviricota	novel_order_122_of_Caudoviricetes	novel_family_48_of_novel_order_122_of_Caudoviricetes	novel_subfamily_0_of_novel_family_16_of_novel_order_122_of_Caudoviricetes||novel_family_48_of_novel_order_122_of_Caudoviricetes||novel_family_18_of_novel_order_122_of_Caudoviricetes
5516.E.hifi_reads_s1694.ctg001695l||full	vOTU_1617	28306	47	dsDNAphage	Low-quality	47.91	virus	Caudoviricetes	no_iphop_prediction	SAR86	no_vpf_host_prediction	no_vpf_family_prediction	ProkaryoteVirus	Duplodnaviria	Uroviricota	novel_order_75_of_Caudoviricetes	novel_family_24_of_novel_order_75_of_Caudoviricetes	novel_subfamily_0_of_novel_family_24_of_novel_order_75_of_Caudoviricetes||novel_family_5_of_novel_order_75_of_Caudoviricetes||novel_family_7_of_novel_order_75_of_Caudoviricetes
5516.D.hifi_reads_s1127.ctg001128l||full	vOTU_3389	28302	48	dsDNAphage	Low-quality	46.47	virus	Caudoviricetes	no_iphop_prediction	no_iphop_prediction	Enterobacteriaceae	Siphoviridae	ProkaryoteVirus	Duplodnaviria	Uroviricota	novel_order_75_of_Caudoviricetes	novel_family_24_of_novel_order_75_of_Caudoviricetes	novel_subfamily_0_of_novel_family_24_of_novel_order_75_of_Caudoviricetes||novel_family_38_of_novel_order_75_of_Caudoviricetes
5516_U_hifi_reads_s1428.ctg001433l||full	vOTU_2881	28281	52	dsDNAphage	Low-quality	19.73	virus	Caudoviricetes	no_iphop_prediction	no_iphop_prediction	no_vpf_host_prediction	Myoviridae	ProkaryoteVirus	Duplodnaviria	Uroviricota	novel_order_122_of_Caudoviricetes	novel_family_47_of_novel_order_122_of_Caudoviricetes	novel_subfamily_2_of_novel_family_47_of_novel_order_122_of_Caudoviricetes
5516.L.hifi_reads_s1767.ctg001804l||full	vOTU_1950	28239	22	dsDNAphage	Low-quality	7.79	virus	Caudoviricetes	UA16	UA16	Enterobacteriaceae	Myoviridae	ProkaryoteVirus	Duplodnaviria	Uroviricota	novel_order_119_of_Caudoviricetes	novel_family_7_of_novel_order_119_of_Caudoviricetes	novel_subfamily_0_of_novel_family_7_of_novel_order_119_of_Caudoviricetes
5516.L.hifi_reads_s2460.ctg002533l||full	vOTU_2011	28236	42	dsDNAphage	Low-quality	11.76	virus	Caudoviricetes	no_iphop_prediction	Methylophilaceae	no_vpf_host_prediction	Myoviridae	ProkaryoteVirus	Duplodnaviria	Uroviricota	novel_order_122_of_Caudoviricetes	novel_family_26_of_novel_order_122_of_Caudoviricetes	novel_subfamily_0_of_novel_family_26_of_novel_order_122_of_Caudoviricetes
5516.A.hifi_reads_s1884.ctg001905l||full	vOTU_764	28232	49	dsDNAphage	Low-quality	8.03	virus	Caudoviricetes	no_iphop_prediction	Pelagibacteraceae	Enterobacteriaceae	Myoviridae	EukaryoteVirus	Duplodnaviria	Uroviricota	novel_order_117_of_Caudoviricetes	novel_family_6_of_novel_order_117_of_Caudoviricetes	novel_subfamily_0_of_novel_family_7_of_novel_order_117_of_Caudoviricetes||novel_family_6_of_novel_order_117_of_Caudoviricetes||novel_family_2_of_novel_order_119_of_Caudoviricetes
5068_A_run562_hifi_trimmed_deduplicated_s2644.ctg002795l||full	vOTU_4151	28225	40	dsDNAphage	Medium-quality	78.6	virus	Caudoviricetes	no_iphop_prediction	no_iphop_prediction	no_vpf_host_prediction	Myoviridae	ProkaryoteVirus	Duplodnaviria	Uroviricota	novel_order_83_of_Caudoviricetes	novel_family_5_of_novel_order_83_of_Caudoviricetes	novel_subfamily_1_of_novel_family_5_of_novel_order_83_of_Caudoviricetes
5516.L.hifi_reads_s2665.ctg002752l||full	vOTU_4624	28222	45	dsDNAphage	Low-quality	17.19	virus	Caudoviricetes	no_iphop_prediction	no_iphop_prediction	no_vpf_host_prediction	Myoviridae	ProkaryoteVirus	Duplodnaviria	Uroviricota	novel_order_72_of_Caudoviricetes	novel_family_3_of_novel_order_72_of_Caudoviricetes	novel_subfamily_0_of_novel_family_3_of_novel_order_72_of_Caudoviricetes
5516_U_hifi_reads_s89.ctg000090l||full	vOTU_2972	28214	57	dsDNAphage	Low-quality	17.62	virus	Caudoviricetes	no_iphop_prediction	no_iphop_prediction	no_vpf_host_prediction	Myoviridae	ProkaryoteVirus	Duplodnaviria	Uroviricota	novel_order_122_of_Caudoviricetes	novel_family_47_of_novel_order_122_of_Caudoviricetes	novel_subfamily_2_of_novel_family_47_of_novel_order_122_of_Caudoviricetes
5516.AG.hifi_reads_s752.ctg000753l||full	vOTU_4851	28172	52	dsDNAphage	Medium-quality	70.08	virus	Caudoviricetes	no_iphop_prediction	Pelagibacteraceae	no_vpf_host_prediction	Podoviridae	ProkaryoteVirus	Duplodnaviria	Uroviricota	novel_order_65_of_Caudoviricetes	Autographiviridae	novel_subfamily_1_of_Autographiviridae
5516.N.hifi_reads_s321.ctg000325l||full	vOTU_5030	28165	34	dsDNAphage	Low-quality	17.75	virus	Caudoviricetes	no_iphop_prediction	no_iphop_prediction	no_vpf_host_prediction	Myoviridae	ProkaryoteVirus	Duplodnaviria	Uroviricota	novel_order_120_of_Caudoviricetes	novel_family_7_of_novel_order_120_of_Caudoviricetes	novel_subfamily_0_of_novel_family_7_of_novel_order_120_of_Caudoviricetes
5516.E.hifi_reads_s1549.ctg001550l||full_1	vOTU_1615	28149	33	dsDNAphage	NA	NA	provirus	Caudoviricetes	no_iphop_prediction	ARS21	Rhodothermaceae	Myoviridae	ProkaryoteVirus	NA	NA	NA	NA	NA
5516_M_hifi_reads_s1801.ctg001805l||full	vOTU_2562	28093	28	dsDNAphage	Low-quality	45.95	virus	Caudoviricetes	no_iphop_prediction	Flavobacteriaceae	no_vpf_host_prediction	no_vpf_family_prediction	ProkaryoteVirus	Duplodnaviria	Uroviricota	novel_order_75_of_Caudoviricetes	novel_family_34_of_novel_order_75_of_Caudoviricetes	novel_subfamily_0_of_novel_family_34_of_novel_order_75_of_Caudoviricetes
5516.L.hifi_reads_s771.ctg000782l||full	vOTU_2075	28068	45	dsDNAphage	Low-quality	14.29	virus	Caudoviricetes	no_iphop_prediction	no_iphop_prediction	no_vpf_host_prediction	Myoviridae	ProkaryoteVirus	Duplodnaviria	Uroviricota	novel_order_122_of_Caudoviricetes	novel_family_47_of_novel_order_122_of_Caudoviricetes	novel_subfamily_2_of_novel_family_47_of_novel_order_122_of_Caudoviricetes
5516_M_hifi_reads_s1573.ctg001577l||full	vOTU_2547	28032	51	dsDNAphage	High-quality	90.84	virus	Caudoviricetes	no_iphop_prediction	no_iphop_prediction	no_vpf_host_prediction	Siphoviridae	ProkaryoteVirus	Duplodnaviria	Uroviricota	novel_order_92_of_Caudoviricetes	novel_family_7_of_novel_order_92_of_Caudoviricetes	novel_subfamily_6_of_novel_family_7_of_novel_order_92_of_Caudoviricetes
5516.L.hifi_reads_s2122.ctg002178l||full	vOTU_1986	27993	35	dsDNAphage	Low-quality	46.59	virus	Caudoviricetes	no_iphop_prediction	no_iphop_prediction	Flavobacteriaceae	Podoviridae	ProkaryoteVirus	Duplodnaviria	Uroviricota	novel_order_90_of_Caudoviricetes	novel_family_25_of_novel_order_90_of_Caudoviricetes	novel_subfamily_0_of_novel_family_25_of_novel_order_90_of_Caudoviricetes||novel_family_15_of_novel_order_90_of_Caudoviricetes||novel_family_26_of_novel_order_90_of_Caudoviricetes
5068_M_run562_hifi_trimmed_deduplicated_s2936.ctg002937l||full	vOTU_4925	27918	43	dsDNAphage	Medium-quality	75.12	virus	Caudoviricetes	no_iphop_prediction	no_iphop_prediction	no_vpf_host_prediction	Siphoviridae	ProkaryoteVirus	Duplodnaviria	Uroviricota	novel_order_92_of_Caudoviricetes	novel_family_7_of_novel_order_92_of_Caudoviricetes	novel_subfamily_0_of_novel_family_7_of_novel_order_92_of_Caudoviricetes||novel_family_10_of_novel_order_92_of_Caudoviricetes
5516.AF.hifi_reads_s1853.ctg001864l||full	vOTU_3816	27913	37	dsDNAphage	Low-quality	47.58	virus	Caudoviricetes	no_iphop_prediction	no_iphop_prediction	no_vpf_host_prediction	no_vpf_family_prediction	ProkaryoteVirus	Duplodnaviria	Uroviricota	novel_order_75_of_Caudoviricetes	novel_family_30_of_novel_order_75_of_Caudoviricetes	novel_subfamily_0_of_novel_family_30_of_novel_order_75_of_Caudoviricetes
5516.I.hifi_reads_s131.ctg000132l||full	vOTU_1807	27884	34	dsDNAphage	Medium-quality	78.57	virus	Caudoviricetes	no_iphop_prediction	no_iphop_prediction	no_vpf_host_prediction	no_vpf_family_prediction	ProkaryoteVirus	Duplodnaviria	Uroviricota	novel_order_83_of_Caudoviricetes	novel_family_5_of_novel_order_83_of_Caudoviricetes	novel_subfamily_1_of_novel_family_5_of_novel_order_83_of_Caudoviricetes
5516.AG.hifi_reads_s2706.ctg002713l||full	vOTU_1274	27864	49	dsDNAphage	Low-quality	15.57	virus	Caudoviricetes	no_iphop_prediction	no_iphop_prediction	no_vpf_host_prediction	Myoviridae	ProkaryoteVirus	Duplodnaviria	Uroviricota	novel_order_122_of_Caudoviricetes	novel_family_18_of_novel_order_122_of_Caudoviricetes	novel_subfamily_0_of_Kyanoviridae||novel_family_18_of_novel_order_122_of_Caudoviricetes||novel_family_13_of_novel_order_122_of_Caudoviricetes||novel_family_6_of_novel_order_122_of_Caudoviricetes||novel_family_16_of_novel_order_122_of_Caudoviricetes||novel_family_5_of_novel_order_122_of_Caudoviricetes||novel_family_12_of_novel_order_122_of_Caudoviricetes
5516_U_hifi_reads_s514.ctg000515l||full	vOTU_2946	27858	43	dsDNAphage	Low-quality	7.77	virus	Caudoviricetes	Pelagibacteraceae	Pelagibacteraceae	Enterobacteriaceae	Myoviridae	EukaryoteVirus	Duplodnaviria	Uroviricota	novel_order_117_of_Caudoviricetes	novel_family_6_of_novel_order_117_of_Caudoviricetes	novel_subfamily_0_of_novel_family_7_of_novel_order_117_of_Caudoviricetes||novel_family_6_of_novel_order_117_of_Caudoviricetes||novel_family_2_of_novel_order_119_of_Caudoviricetes
5516_O_hifi_reads_s213.ctg000214l||full	vOTU_3579	27845	32	dsDNAphage	Medium-quality	74.33	virus	Caudoviricetes	no_iphop_prediction	no_iphop_prediction	no_vpf_host_prediction	Podoviridae	ProkaryoteVirus	Duplodnaviria	Uroviricota	novel_order_72_of_Caudoviricetes	novel_family_33_of_novel_order_72_of_Caudoviricetes	novel_subfamily_2_of_novel_family_33_of_novel_order_72_of_Caudoviricetes
5068_N_run562_hifi_trimmed_deduplicated_s3373.ctg003488l||full	vOTU_4538	27836	42	dsDNAphage	Medium-quality	83.24	virus	Caudoviricetes	no_iphop_prediction	no_iphop_prediction	no_vpf_host_prediction	Siphoviridae	ProkaryoteVirus	Duplodnaviria	Uroviricota	novel_order_64_of_Caudoviricetes	novel_family_2_of_novel_order_64_of_Caudoviricetes	novel_subfamily_0_of_novel_family_2_of_novel_order_64_of_Caudoviricetes
5516_M_hifi_reads_s659.ctg000660l||full	vOTU_2634	27836	21	NCLDV	Low-quality	49.38	virus	Caudoviricetes	no_iphop_prediction	no_iphop_prediction	no_vpf_host_prediction	Podoviridae	ProkaryoteVirus	Duplodnaviria	Uroviricota	novel_order_67_of_Caudoviricetes	novel_family_2_of_novel_order_67_of_Caudoviricetes	novel_subfamily_0_of_novel_family_1_of_novel_order_67_of_Caudoviricetes||novel_family_2_of_novel_order_67_of_Caudoviricetes||novel_family_4_of_novel_order_77_of_Caudoviricetes
5516_U_hifi_reads_s755.ctg000757l||full	vOTU_2961	27832	23	dsDNAphage	Low-quality	42.94	virus	Caudoviricetes	no_iphop_prediction	no_iphop_prediction	Flavobacteriaceae	Podoviridae	ProkaryoteVirus	Duplodnaviria	Uroviricota	novel_order_90_of_Caudoviricetes	novel_family_25_of_novel_order_90_of_Caudoviricetes	novel_subfamily_0_of_novel_family_25_of_novel_order_90_of_Caudoviricetes||novel_family_14_of_novel_order_90_of_Caudoviricetes
5516.N.hifi_reads_s1757.ctg001780l||full	vOTU_4729	27817	33	dsDNAphage	Low-quality	14.37	virus	Caudoviricetes	Rhodobacteraceae	Rhodobacteraceae	no_vpf_host_prediction	Myoviridae	ProkaryoteVirus	Duplodnaviria	Uroviricota	novel_order_120_of_Caudoviricetes	novel_family_6_of_novel_order_120_of_Caudoviricetes	novel_subfamily_0_of_novel_family_6_of_novel_order_120_of_Caudoviricetes
5516_M_hifi_reads_s1776.ctg001780l||full	vOTU_2559	27814	43	dsDNAphage	Low-quality	45.45	virus	Caudoviricetes	no_iphop_prediction	AG-422-B15	no_vpf_host_prediction	no_vpf_family_prediction	ProkaryoteVirus	Duplodnaviria	Uroviricota	novel_order_75_of_Caudoviricetes	novel_family_34_of_novel_order_75_of_Caudoviricetes	novel_subfamily_0_of_novel_family_34_of_novel_order_75_of_Caudoviricetes
5516.L.hifi_reads_s989.ctg001007l||full	vOTU_5019	27807	45	dsDNAphage	Low-quality	31.57	virus	Caudoviricetes	no_iphop_prediction	no_iphop_prediction	no_vpf_host_prediction	Myoviridae	ProkaryoteVirus	Duplodnaviria	Uroviricota	novel_order_127_of_Caudoviricetes	novel_family_1_of_novel_order_127_of_Caudoviricetes	novel_subfamily_0_of_novel_family_6_of_novel_order_127_of_Caudoviricetes||novel_family_3_of_novel_order_127_of_Caudoviricetes||novel_family_1_of_novel_order_127_of_Caudoviricetes
5516.A.hifi_reads_s1499.ctg001516l||full	vOTU_741	27804	46	dsDNAphage	Low-quality	7.53	virus	Caudoviricetes	no_iphop_prediction	Parvicellaceae	Enterobacteriaceae	Myoviridae	ProkaryoteVirus	Duplodnaviria	Uroviricota	novel_order_117_of_Caudoviricetes	novel_family_21_of_novel_order_117_of_Caudoviricetes	novel_subfamily_0_of_novel_family_21_of_novel_order_117_of_Caudoviricetes||novel_family_6_of_novel_order_117_of_Caudoviricetes||novel_family_11_of_novel_order_117_of_Caudoviricetes
5516.D.hifi_reads_s1880.ctg001881l||full	vOTU_3403	27796	55	dsDNAphage	Low-quality	13.27	virus	Caudoviricetes	no_iphop_prediction	no_iphop_prediction	no_vpf_host_prediction	no_vpf_family_prediction	ProkaryoteVirus	No Realm	NA	NA	NA	NA
5068_L_run562_hifi_trimmed_deduplicated_s3790.ctg003946l||full	vOTU_4816	27795	27	dsDNAphage	Medium-quality	70.31	virus	Caudoviricetes	no_iphop_prediction	no_iphop_prediction	no_vpf_host_prediction	Podoviridae	ProkaryoteVirus	Duplodnaviria	Uroviricota	novel_order_65_of_Caudoviricetes	Autographiviridae	novel_subfamily_5_of_Autographiviridae
5516.AF.hifi_reads_s2095.ctg002107l||full	vOTU_1043	27765	60	dsDNAphage	Low-quality	15.02	virus	Caudoviricetes	Woeseiaceae	Woeseiaceae	no_vpf_host_prediction	Myoviridae	ProkaryoteVirus	Duplodnaviria	Uroviricota	novel_order_122_of_Caudoviricetes	novel_family_47_of_novel_order_122_of_Caudoviricetes	novel_subfamily_2_of_novel_family_47_of_novel_order_122_of_Caudoviricetes
5068_N_run562_hifi_trimmed_deduplicated_s1015.ctg001052l||full	vOTU_4205	27761	24	dsDNAphage	Low-quality	42.65	virus	Caudoviricetes	no_iphop_prediction	Vibrionaceae	Flavobacteriaceae	Podoviridae	ProkaryoteVirus	Duplodnaviria	Uroviricota	novel_order_90_of_Caudoviricetes	novel_family_25_of_novel_order_90_of_Caudoviricetes	novel_subfamily_0_of_novel_family_25_of_novel_order_90_of_Caudoviricetes||novel_family_15_of_novel_order_90_of_Caudoviricetes||novel_family_26_of_novel_order_90_of_Caudoviricetes
5516.AF.hifi_reads_s2306.ctg002318l||full	vOTU_1053	27756	46	dsDNAphage	Low-quality	7.79	virus	Caudoviricetes	Pelagibacteraceae	Pelagibacteraceae	Enterobacteriaceae	Myoviridae	EukaryoteVirus	Duplodnaviria	Uroviricota	novel_order_117_of_Caudoviricetes	novel_family_7_of_novel_order_117_of_Caudoviricetes	novel_subfamily_0_of_novel_family_7_of_novel_order_117_of_Caudoviricetes||novel_family_6_of_novel_order_117_of_Caudoviricetes||novel_family_2_of_novel_order_119_of_Caudoviricetes
5516_M_hifi_reads_s6.ctg000007l||full	vOTU_5374	27723	34	dsDNAphage	Low-quality	47.94	virus	Caudoviricetes	UBA1924	UBA1924	Flavobacteriaceae	no_vpf_family_prediction	ProkaryoteVirus	Duplodnaviria	Uroviricota	novel_order_90_of_Caudoviricetes	novel_family_24_of_novel_order_90_of_Caudoviricetes	novel_subfamily_0_of_novel_family_24_of_novel_order_90_of_Caudoviricetes||novel_family_25_of_novel_order_90_of_Caudoviricetes||novel_family_3_of_novel_order_90_of_Caudoviricetes||novel_family_15_of_novel_order_90_of_Caudoviricetes
5516_M_hifi_reads_s381.ctg000382l||full	vOTU_2618	27716	33	dsDNAphage	Low-quality	47.49	virus	Caudoviricetes	no_iphop_prediction	no_iphop_prediction	no_vpf_host_prediction	Siphoviridae	ProkaryoteVirus	Duplodnaviria	Uroviricota	novel_order_75_of_Caudoviricetes	novel_family_23_of_novel_order_75_of_Caudoviricetes	novel_subfamily_0_of_novel_family_5_of_novel_order_73_of_Caudoviricetes||novel_family_23_of_novel_order_75_of_Caudoviricetes
5068_N_run562_hifi_trimmed_deduplicated_s4449.ctg004609l||full	vOTU_4230	27686	39	dsDNAphage	Medium-quality	76.56	virus	Caudoviricetes	no_iphop_prediction	no_iphop_prediction	no_vpf_host_prediction	no_vpf_family_prediction	ProkaryoteVirus	Duplodnaviria	Uroviricota	novel_order_83_of_Caudoviricetes	novel_family_5_of_novel_order_83_of_Caudoviricetes	novel_subfamily_1_of_novel_family_5_of_novel_order_83_of_Caudoviricetes
5516_T_hifi_reads_s922.ctg000929l||full	vOTU_2845	27642	39	dsDNAphage	Low-quality	8.19	virus	Caudoviricetes	D2472	D2472	no_vpf_host_prediction	Myoviridae	ProkaryoteVirus	Duplodnaviria	Uroviricota	novel_order_122_of_Caudoviricetes	novel_family_18_of_novel_order_122_of_Caudoviricetes	novel_subfamily_0_of_novel_family_1_of_novel_order_42_of_Caudoviricetes||novel_family_3_of_novel_order_117_of_Caudoviricetes||novel_family_18_of_novel_order_122_of_Caudoviricetes
5516.L.hifi_reads_s60.ctg000061l||full	vOTU_2062	27639	37	dsDNAphage	Low-quality	7.52	virus	Caudoviricetes	no_iphop_prediction	no_iphop_prediction	Enterobacteriaceae	Myoviridae	ProkaryoteVirus	Duplodnaviria	Uroviricota	novel_order_119_of_Caudoviricetes	novel_family_14_of_novel_order_119_of_Caudoviricetes	novel_subfamily_0_of_novel_family_16_of_novel_order_119_of_Caudoviricetes||novel_family_14_of_novel_order_119_of_Caudoviricetes
5516.AF.hifi_reads_s525.ctg000529l||full	vOTU_1229	27623	34	dsDNAphage	Low-quality	45.54	virus	Caudoviricetes	no_iphop_prediction	no_iphop_prediction	Enterobacteriaceae	Siphoviridae	ProkaryoteVirus	Duplodnaviria	Uroviricota	novel_order_75_of_Caudoviricetes	novel_family_23_of_novel_order_75_of_Caudoviricetes	novel_subfamily_0_of_novel_family_5_of_novel_order_73_of_Caudoviricetes||novel_family_23_of_novel_order_75_of_Caudoviricetes
5068_E_run562_hifi_trimmed_deduplicated_s1290.ctg001337l||full	#N/A	27619	10	dsDNAphage	Low-quality	19.09	virus	Caudoviricetes	no_iphop_prediction	no_iphop_prediction	no_vpf_host_prediction	Myoviridae	ProkaryoteVirus	No Realm	NA	NA	NA	NA
5068_A_run562_hifi_trimmed_deduplicated_s2260.ctg002400l||full	vOTU_5631	27615	59	dsDNAphage	Low-quality	33.85	virus	Caudoviricetes	no_iphop_prediction	no_iphop_prediction	no_vpf_host_prediction	no_vpf_family_prediction	ProkaryoteVirus	Duplodnaviria	Uroviricota	novel_order_93_of_Caudoviricetes	novel_family_2_of_novel_order_93_of_Caudoviricetes	novel_subfamily_0_of_novel_family_2_of_novel_order_93_of_Caudoviricetes
5516.N.hifi_reads_s2544.ctg002586l||full	vOTU_5164	27597	30	dsDNAphage	Medium-quality	71.69	virus	Caudoviricetes	no_iphop_prediction	no_iphop_prediction	no_vpf_host_prediction	Podoviridae	ProkaryoteVirus	Duplodnaviria	Uroviricota	novel_order_65_of_Caudoviricetes	Autographiviridae	novel_subfamily_5_of_Autographiviridae
5516.L.hifi_reads_s1112.ctg001132l||full	vOTU_4416	27586	57	dsDNAphage	Low-quality	17.53	virus	Caudoviricetes	ARS21	ARS21	no_vpf_host_prediction	Myoviridae	ProkaryoteVirus	Duplodnaviria	Uroviricota	novel_order_122_of_Caudoviricetes	novel_family_47_of_novel_order_122_of_Caudoviricetes	novel_subfamily_2_of_novel_family_47_of_novel_order_122_of_Caudoviricetes
5516.AE.hifi_reads_s1054.ctg001081l||full	vOTU_888	27541	48	dsDNAphage	Medium-quality	89.24	virus	Caudoviricetes	no_iphop_prediction	no_iphop_prediction	no_vpf_host_prediction	Siphoviridae	ProkaryoteVirus	Duplodnaviria	Uroviricota	novel_order_92_of_Caudoviricetes	novel_family_7_of_novel_order_92_of_Caudoviricetes	novel_subfamily_6_of_novel_family_7_of_novel_order_92_of_Caudoviricetes
5516.L.hifi_reads_s1754.ctg001791l||full	vOTU_1947	27514	53	dsDNAphage	Low-quality	14.29	virus	Caudoviricetes	UA16	UA16	no_vpf_host_prediction	Myoviridae	ProkaryoteVirus	Duplodnaviria	Uroviricota	novel_order_122_of_Caudoviricetes	novel_family_39_of_novel_order_122_of_Caudoviricetes	novel_subfamily_3_of_novel_family_39_of_novel_order_122_of_Caudoviricetes
5516.E.hifi_reads_s2383.ctg002384l||full	vOTU_1632	27506	50	dsDNAphage	Low-quality	15.35	virus	Caudoviricetes	no_iphop_prediction	UA16	no_vpf_host_prediction	Myoviridae	ProkaryoteVirus	Duplodnaviria	Uroviricota	novel_order_122_of_Caudoviricetes	novel_family_43_of_novel_order_122_of_Caudoviricetes	novel_subfamily_1_of_novel_family_43_of_novel_order_122_of_Caudoviricetes
5516.AF.hifi_reads_s513.ctg000517l||full	vOTU_1226	27451	51	dsDNAphage	Low-quality	45.82	virus	Caudoviricetes	Flavobacteriaceae	Flavobacteriaceae	no_vpf_host_prediction	Podoviridae	ProkaryoteVirus	Duplodnaviria	Uroviricota	novel_order_75_of_Caudoviricetes	novel_family_41_of_novel_order_75_of_Caudoviricetes	novel_subfamily_0_of_novel_family_41_of_novel_order_75_of_Caudoviricetes||novel_family_38_of_novel_order_75_of_Caudoviricetes||novel_family_32_of_novel_order_75_of_Caudoviricetes
5516.D.hifi_reads_s1254.ctg001255l||full	vOTU_1576	27405	39	dsDNAphage	Low-quality	15.46	virus	Caudoviricetes	Pelagibacteraceae	Pelagibacteraceae	Rhodothermaceae	Myoviridae	ProkaryoteVirus	Duplodnaviria	Uroviricota	novel_order_106_of_Caudoviricetes	novel_family_9_of_novel_order_106_of_Caudoviricetes	novel_subfamily_0_of_novel_family_7_of_novel_order_107_of_Caudoviricetes||novel_family_9_of_novel_order_106_of_Caudoviricetes
4752_BW_run525_CCS_trimmed_deduplicated_s1371.ctg001372l||full	vOTU_20	27393	32	dsDNAphage	Low-quality	47.69	virus	Caudoviricetes	no_iphop_prediction	UBA9320	no_vpf_host_prediction	no_vpf_family_prediction	ProkaryoteVirus	Duplodnaviria	Uroviricota	novel_order_66_of_Caudoviricetes	novel_family_1_of_novel_order_66_of_Caudoviricetes	novel_subfamily_1_of_novel_family_1_of_novel_order_66_of_Caudoviricetes
5068_E_run562_hifi_trimmed_deduplicated_s5606.ctg005816l||full	vOTU_4742	27349	44	dsDNAphage	Medium-quality	61.47	virus	Caudoviricetes	no_iphop_prediction	no_iphop_prediction	no_vpf_host_prediction	Podoviridae	ProkaryoteVirus	Duplodnaviria	Uroviricota	novel_order_65_of_Caudoviricetes	Autographiviridae	novel_subfamily_2_of_Autographiviridae
5516.G.hifi_reads_s1550.ctg001572l||full	vOTU_1739	27337	35	dsDNAphage	Low-quality	17.02	virus	Caudoviricetes	no_iphop_prediction	no_iphop_prediction	no_vpf_host_prediction	Myoviridae	ProkaryoteVirus	Duplodnaviria	Uroviricota	novel_order_122_of_Caudoviricetes	novel_family_18_of_novel_order_122_of_Caudoviricetes	novel_subfamily_0_of_novel_family_10_of_novel_order_122_of_Caudoviricetes||novel_family_13_of_novel_order_122_of_Caudoviricetes||novel_family_18_of_novel_order_122_of_Caudoviricetes
5516.B.hifi_reads_s499.ctg000503l||full	vOTU_1536	27325	42	dsDNAphage	Low-quality	15.23	virus	Caudoviricetes	no_iphop_prediction	no_iphop_prediction	no_vpf_host_prediction	no_vpf_family_prediction	ProkaryoteVirus	Duplodnaviria	Uroviricota	novel_order_122_of_Caudoviricetes	novel_family_6_of_novel_order_122_of_Caudoviricetes	novel_subfamily_0_of_Kyanoviridae||novel_family_18_of_novel_order_122_of_Caudoviricetes||novel_family_13_of_novel_order_122_of_Caudoviricetes||novel_family_6_of_novel_order_122_of_Caudoviricetes||novel_family_16_of_novel_order_122_of_Caudoviricetes||novel_family_5_of_novel_order_122_of_Caudoviricetes||novel_family_12_of_novel_order_122_of_Caudoviricetes
5068_C_run562_hifi_trimmed_deduplicated_s1871.ctg001873l||full	vOTU_3119	27299	26	dsDNAphage	Low-quality	44.03	virus	Caudoviricetes	no_iphop_prediction	no_iphop_prediction	no_vpf_host_prediction	no_vpf_family_prediction	ProkaryoteVirus	Duplodnaviria	Uroviricota	novel_order_73_of_Caudoviricetes	novel_family_2_of_novel_order_73_of_Caudoviricetes	novel_subfamily_0_of_novel_family_8_of_novel_order_66_of_Caudoviricetes||novel_family_14_of_novel_order_66_of_Caudoviricetes||novel_family_2_of_novel_order_73_of_Caudoviricetes
5516_M_hifi_reads_s1920.ctg001924l||full	vOTU_4659	27255	47	dsDNAphage	Low-quality	44.86	virus	Caudoviricetes	no_iphop_prediction	Flavobacteriaceae	Flavobacteriaceae	Podoviridae	ProkaryoteVirus	Duplodnaviria	Uroviricota	novel_order_90_of_Caudoviricetes	novel_family_25_of_novel_order_90_of_Caudoviricetes	novel_subfamily_0_of_novel_family_25_of_novel_order_90_of_Caudoviricetes||novel_family_15_of_novel_order_90_of_Caudoviricetes||novel_family_26_of_novel_order_90_of_Caudoviricetes
5068_E_run562_hifi_trimmed_deduplicated_s3468.ctg003596l||full	vOTU_3153	27208	34	dsDNAphage	Low-quality	43.26	virus	Caudoviricetes	no_iphop_prediction	Flavobacteriaceae	no_vpf_host_prediction	no_vpf_family_prediction	ProkaryoteVirus	Duplodnaviria	Uroviricota	novel_order_75_of_Caudoviricetes	novel_family_33_of_novel_order_75_of_Caudoviricetes	novel_subfamily_0_of_novel_family_33_of_novel_order_75_of_Caudoviricetes
5516_U_hifi_reads_s463.ctg000464l||full	vOTU_2945	27185	42	dsDNAphage	Low-quality	25.4	virus	Caudoviricetes	no_iphop_prediction	no_iphop_prediction	Streptomycetaceae	Siphoviridae	ProkaryoteVirus	Duplodnaviria	Uroviricota	novel_order_6_of_Caudoviricetes	novel_family_2_of_novel_order_6_of_Caudoviricetes	novel_subfamily_0_of_novel_family_2_of_novel_order_6_of_Caudoviricetes
4752_CF_run525_CCS_trimmed_deduplicated_s3303.ctg003304l||full	vOTU_3020	27163	42	dsDNAphage	Medium-quality	74.83	virus	Caudoviricetes	no_iphop_prediction	no_iphop_prediction	no_vpf_host_prediction	Podoviridae	Plasmid	Duplodnaviria	Uroviricota	novel_order_69_of_Caudoviricetes	novel_family_10_of_novel_order_69_of_Caudoviricetes	novel_subfamily_0_of_novel_family_10_of_novel_order_69_of_Caudoviricetes
5516.AE.hifi_reads_s3564.ctg003617l||full	vOTU_945	27152	35	dsDNAphage	Medium-quality	63.67	virus	Caudoviricetes	no_iphop_prediction	no_iphop_prediction	no_vpf_host_prediction	no_vpf_family_prediction	ProkaryoteVirus	Duplodnaviria	Uroviricota	novel_order_61_of_Caudoviricetes	novel_family_0_of_novel_order_61_of_Caudoviricetes	novel_subfamily_0_of_novel_family_0_of_novel_order_61_of_Caudoviricetes
5516.E.hifi_reads_s511.ctg000512l||full	vOTU_1649	27150	34	dsDNAphage	Medium-quality	56.5	virus	Caudoviricetes	Pelagibacteraceae	Pelagibacteraceae	no_vpf_host_prediction	Podoviridae	ProkaryoteVirus	Duplodnaviria	Uroviricota	novel_order_122_of_Caudoviricetes	novel_family_6_of_novel_order_122_of_Caudoviricetes	novel_subfamily_0_of_Kyanoviridae||novel_family_18_of_novel_order_122_of_Caudoviricetes||novel_family_13_of_novel_order_122_of_Caudoviricetes||novel_family_6_of_novel_order_122_of_Caudoviricetes||novel_family_16_of_novel_order_122_of_Caudoviricetes||novel_family_5_of_novel_order_122_of_Caudoviricetes||novel_family_12_of_novel_order_122_of_Caudoviricetes
4752_BW_run525_CCS_trimmed_deduplicated_s1588.ctg001589l||full	vOTU_37	27139	41	dsDNAphage	Low-quality	15.12	virus	Caudoviricetes	no_iphop_prediction	no_iphop_prediction	no_vpf_host_prediction	Myoviridae	ProkaryoteVirus	Duplodnaviria	Uroviricota	novel_order_122_of_Caudoviricetes	novel_family_18_of_novel_order_122_of_Caudoviricetes	novel_subfamily_0_of_Kyanoviridae||novel_family_18_of_novel_order_122_of_Caudoviricetes||novel_family_13_of_novel_order_122_of_Caudoviricetes||novel_family_6_of_novel_order_122_of_Caudoviricetes||novel_family_16_of_novel_order_122_of_Caudoviricetes||novel_family_5_of_novel_order_122_of_Caudoviricetes||novel_family_12_of_novel_order_122_of_Caudoviricetes
5068_H_run562_hifi_trimmed_deduplicated_s2718.ctg002719l||full	vOTU_505	27126	45	dsDNAphage	Medium-quality	74.13	virus	Caudoviricetes	no_iphop_prediction	no_iphop_prediction	no_vpf_host_prediction	no_vpf_family_prediction	ProkaryoteVirus	Duplodnaviria	Uroviricota	novel_order_66_of_Caudoviricetes	novel_family_11_of_novel_order_66_of_Caudoviricetes	novel_subfamily_0_of_novel_family_11_of_novel_order_66_of_Caudoviricetes
5516.L.hifi_reads_s1087.ctg001106l||full	vOTU_1892	27120	53	dsDNAphage	Low-quality	14.99	virus	Caudoviricetes	no_iphop_prediction	no_iphop_prediction	no_vpf_host_prediction	Myoviridae	ProkaryoteVirus	Duplodnaviria	Uroviricota	novel_order_73_of_Caudoviricetes	novel_family_1_of_novel_order_73_of_Caudoviricetes	novel_subfamily_0_of_novel_family_1_of_novel_order_73_of_Caudoviricetes
5516.F.hifi_reads_s1011.ctg001012l||full	vOTU_1663	27076	30	dsDNAphage	Low-quality	45.81	virus	Caudoviricetes	no_iphop_prediction	no_iphop_prediction	Enterobacteriaceae	Siphoviridae	ProkaryoteVirus	Duplodnaviria	Uroviricota	novel_order_75_of_Caudoviricetes	novel_family_24_of_novel_order_75_of_Caudoviricetes	novel_subfamily_0_of_novel_family_24_of_novel_order_75_of_Caudoviricetes||novel_family_15_of_novel_order_75_of_Caudoviricetes
5516.A.hifi_reads_s437.ctg000444l||full_1	vOTU_832	27075	48	dsDNAphage	NA	NA	provirus	Caudoviricetes	no_iphop_prediction	Pseudohongiellaceae	Enterobacteriaceae	Myoviridae	ProkaryoteVirus	NA	NA	NA	NA	NA
4752_CF_run525_CCS_trimmed_deduplicated_s7835.ctg007837l||full	vOTU_239	27066	38	dsDNAphage	Low-quality	7.68	virus	Caudoviricetes	Pelagibacteraceae	Pelagibacteraceae	Enterobacteriaceae	Myoviridae	EukaryoteVirus	Duplodnaviria	Uroviricota	novel_order_119_of_Caudoviricetes	novel_family_2_of_novel_order_119_of_Caudoviricetes	novel_subfamily_2_of_novel_family_2_of_novel_order_119_of_Caudoviricetes
5516.AH.hifi_reads_s1124.ctg001126l||full	vOTU_1308	27066	35	dsDNAphage	Low-quality	14.99	virus	Caudoviricetes	no_iphop_prediction	Pelagibacteraceae	no_vpf_host_prediction	no_vpf_family_prediction	ProkaryoteVirus	Duplodnaviria	Uroviricota	novel_order_122_of_Caudoviricetes	novel_family_16_of_novel_order_122_of_Caudoviricetes	novel_subfamily_0_of_novel_family_16_of_novel_order_122_of_Caudoviricetes||novel_family_48_of_novel_order_122_of_Caudoviricetes||novel_family_18_of_novel_order_122_of_Caudoviricetes
5516.AE.hifi_reads_s4179.ctg004245l||full	vOTU_3810	27052	43	dsDNAphage	Low-quality	7.46	virus	Caudoviricetes	Enterobacteriaceae	Enterobacteriaceae	Enterobacteriaceae	Myoviridae	ProkaryoteVirus	Duplodnaviria	Uroviricota	novel_order_119_of_Caudoviricetes	novel_family_16_of_novel_order_119_of_Caudoviricetes	novel_subfamily_2_of_novel_family_16_of_novel_order_119_of_Caudoviricetes
5516_T_hifi_reads_s930.ctg000937l||full	vOTU_3601	27040	59	dsDNAphage	Low-quality	43.2	virus	Caudoviricetes	UA16	UA16	no_vpf_host_prediction	no_vpf_family_prediction	ProkaryoteVirus	Duplodnaviria	Uroviricota	novel_order_75_of_Caudoviricetes	novel_family_23_of_novel_order_75_of_Caudoviricetes	novel_subfamily_0_of_novel_family_23_of_novel_order_75_of_Caudoviricetes
5516_M_hifi_reads_s698.ctg000699l||full	vOTU_2637	27029	44	dsDNAphage	Medium-quality	71.55	virus	Caudoviricetes	no_iphop_prediction	no_iphop_prediction	no_vpf_host_prediction	no_vpf_family_prediction	ProkaryoteVirus	Duplodnaviria	Uroviricota	novel_order_66_of_Caudoviricetes	novel_family_13_of_novel_order_66_of_Caudoviricetes	novel_subfamily_1_of_novel_family_13_of_novel_order_66_of_Caudoviricetes
5516.N.hifi_reads_s1737.ctg001758l||full	vOTU_2205	26994	17	dsDNAphage	Low-quality	15.97	virus	Caudoviricetes	no_iphop_prediction	no_iphop_prediction	no_vpf_host_prediction	Myoviridae	ProkaryoteVirus	Duplodnaviria	Uroviricota	novel_order_122_of_Caudoviricetes	novel_family_2_of_novel_order_122_of_Caudoviricetes	novel_subfamily_0_of_novel_family_2_of_novel_order_122_of_Caudoviricetes
5068_L_run562_hifi_trimmed_deduplicated_s243.ctg001380l||full	vOTU_4162	26986	28	dsDNAphage	Low-quality	41.34	virus	Caudoviricetes	no_iphop_prediction	no_iphop_prediction	Flavobacteriaceae	Podoviridae	ProkaryoteVirus	Duplodnaviria	Uroviricota	novel_order_90_of_Caudoviricetes	novel_family_25_of_novel_order_90_of_Caudoviricetes	novel_subfamily_0_of_novel_family_25_of_novel_order_90_of_Caudoviricetes||novel_family_15_of_novel_order_90_of_Caudoviricetes||novel_family_26_of_novel_order_90_of_Caudoviricetes
5516.I.hifi_reads_s125.ctg000126l||full	vOTU_1805	26985	54	dsDNAphage	Low-quality	43.1	virus	Caudoviricetes	no_iphop_prediction	Akkermansiaceae	Flavobacteriaceae	no_vpf_family_prediction	ProkaryoteVirus	Duplodnaviria	Uroviricota	novel_order_90_of_Caudoviricetes	novel_family_24_of_novel_order_90_of_Caudoviricetes	novel_subfamily_0_of_novel_family_24_of_novel_order_90_of_Caudoviricetes||novel_family_25_of_novel_order_90_of_Caudoviricetes||novel_family_3_of_novel_order_90_of_Caudoviricetes||novel_family_15_of_novel_order_90_of_Caudoviricetes
5516.E.hifi_reads_s1192.ctg001193l||full	vOTU_3422	26983	43	dsDNAphage	Low-quality	18.06	virus	Caudoviricetes	no_iphop_prediction	Pelagibacteraceae	no_vpf_host_prediction	no_vpf_family_prediction	ProkaryoteVirus	Duplodnaviria	Uroviricota	novel_order_122_of_Caudoviricetes	novel_family_6_of_novel_order_122_of_Caudoviricetes	novel_subfamily_0_of_Kyanoviridae||novel_family_18_of_novel_order_122_of_Caudoviricetes||novel_family_13_of_novel_order_122_of_Caudoviricetes||novel_family_6_of_novel_order_122_of_Caudoviricetes||novel_family_16_of_novel_order_122_of_Caudoviricetes||novel_family_5_of_novel_order_122_of_Caudoviricetes||novel_family_12_of_novel_order_122_of_Caudoviricetes
5516_T_hifi_reads_s1455.ctg001464l||full	vOTU_4667	26951	26	dsDNAphage	Low-quality	6.8	virus	Caudoviricetes	no_iphop_prediction	no_iphop_prediction	no_vpf_host_prediction	Myoviridae	ProkaryoteVirus	Duplodnaviria	Uroviricota	novel_order_117_of_Caudoviricetes	novel_family_9_of_novel_order_117_of_Caudoviricetes	novel_subfamily_0_of_novel_family_9_of_novel_order_117_of_Caudoviricetes
5516.L.hifi_reads_s1545.ctg001579l||full	vOTU_1928	26905	43	dsDNAphage	Medium-quality	71.73	virus	Caudoviricetes	no_iphop_prediction	no_iphop_prediction	no_vpf_host_prediction	Podoviridae	ProkaryoteVirus	Duplodnaviria	Uroviricota	novel_order_72_of_Caudoviricetes	novel_family_8_of_novel_order_72_of_Caudoviricetes	novel_subfamily_0_of_novel_family_8_of_novel_order_72_of_Caudoviricetes
5516_T_hifi_reads_s1211.ctg001219l||full	vOTU_2698	26901	42	dsDNAphage	Low-quality	14.95	virus	Caudoviricetes	Pelagibacteraceae	Pelagibacteraceae	no_vpf_host_prediction	no_vpf_family_prediction	ProkaryoteVirus	Duplodnaviria	Uroviricota	novel_order_122_of_Caudoviricetes	novel_family_16_of_novel_order_122_of_Caudoviricetes	novel_subfamily_0_of_novel_family_16_of_novel_order_122_of_Caudoviricetes||novel_family_48_of_novel_order_122_of_Caudoviricetes||novel_family_18_of_novel_order_122_of_Caudoviricetes
5516_M_hifi_reads_s971.ctg000972l||full	vOTU_4663	26900	53	dsDNAphage	Medium-quality	51.16	virus	Caudoviricetes	no_iphop_prediction	no_iphop_prediction	no_vpf_host_prediction	Podoviridae	Plasmid	Duplodnaviria	Uroviricota	novel_order_68_of_Caudoviricetes	novel_family_10_of_novel_order_68_of_Caudoviricetes	novel_subfamily_0_of_novel_family_10_of_novel_order_68_of_Caudoviricetes
5516.AE.hifi_reads_s2723.ctg002765l||full	vOTU_5210	26895	37	dsDNAphage	Medium-quality	50.26	virus	Caudoviricetes	no_iphop_prediction	no_iphop_prediction	no_vpf_host_prediction	Podoviridae	ProkaryoteVirus	Duplodnaviria	Uroviricota	novel_order_68_of_Caudoviricetes	novel_family_9_of_novel_order_68_of_Caudoviricetes	novel_subfamily_0_of_novel_family_9_of_novel_order_68_of_Caudoviricetes
5516.L.hifi_reads_s1853.ctg001893l||full	vOTU_1961	26894	27	dsDNAphage	Low-quality	15.21	virus	Caudoviricetes	no_iphop_prediction	no_iphop_prediction	no_vpf_host_prediction	Myoviridae	ProkaryoteVirus	Duplodnaviria	Uroviricota	novel_order_122_of_Caudoviricetes	novel_family_12_of_novel_order_122_of_Caudoviricetes	novel_subfamily_0_of_novel_family_12_of_novel_order_122_of_Caudoviricetes
5068_D_run562_hifi_trimmed_deduplicated_s2279.ctg002284l||full	vOTU_349	26885	47	dsDNAphage	Low-quality	42.75	virus	Caudoviricetes	Pelagibacteraceae	Pelagibacteraceae	no_vpf_host_prediction	no_vpf_family_prediction	ProkaryoteVirus	Duplodnaviria	Uroviricota	novel_order_75_of_Caudoviricetes	novel_family_41_of_novel_order_75_of_Caudoviricetes	novel_subfamily_0_of_novel_family_41_of_novel_order_75_of_Caudoviricetes||novel_family_38_of_novel_order_75_of_Caudoviricetes||novel_family_32_of_novel_order_75_of_Caudoviricetes
5068_N_run562_hifi_trimmed_deduplicated_s3992.ctg004129l||full	vOTU_3771	26877	32	dsDNAphage	Low-quality	7.26	virus	Caudoviricetes	no_iphop_prediction	Pseudohongiellaceae	Enterobacteriaceae	Myoviridae	ProkaryoteVirus	Duplodnaviria	Uroviricota	novel_order_119_of_Caudoviricetes	novel_family_14_of_novel_order_119_of_Caudoviricetes	novel_subfamily_0_of_novel_family_16_of_novel_order_119_of_Caudoviricetes||novel_family_14_of_novel_order_119_of_Caudoviricetes||novel_family_30_of_novel_order_122_of_Caudoviricetes
5516_T_hifi_reads_s1015.ctg001023l||full	vOTU_2675	26876	22	dsDNAphage	Low-quality	7.69	virus	Caudoviricetes	Pelagibacteraceae	Pelagibacteraceae	Enterobacteriaceae	Myoviridae	ProkaryoteVirus	Duplodnaviria	Uroviricota	novel_order_119_of_Caudoviricetes	novel_family_2_of_novel_order_119_of_Caudoviricetes	novel_subfamily_2_of_novel_family_2_of_novel_order_119_of_Caudoviricetes
5516.L.hifi_reads_s806.ctg000817l||full	vOTU_2081	26874	53	dsDNAphage	Medium-quality	75.15	virus	Caudoviricetes	no_iphop_prediction	no_iphop_prediction	no_vpf_host_prediction	Podoviridae	ProkaryoteVirus	Duplodnaviria	Uroviricota	novel_order_72_of_Caudoviricetes	novel_family_18_of_novel_order_72_of_Caudoviricetes	novel_subfamily_1_of_novel_family_18_of_novel_order_72_of_Caudoviricetes
5516.F.hifi_reads_s2287.ctg002288l||full	vOTU_1682	26867	37	dsDNAphage	Low-quality	14.92	virus	Caudoviricetes	no_iphop_prediction	Pelagibacteraceae	no_vpf_host_prediction	Myoviridae	ProkaryoteVirus	Duplodnaviria	Uroviricota	novel_order_122_of_Caudoviricetes	novel_family_16_of_novel_order_122_of_Caudoviricetes	novel_subfamily_0_of_novel_family_16_of_novel_order_122_of_Caudoviricetes||novel_family_48_of_novel_order_122_of_Caudoviricetes||novel_family_18_of_novel_order_122_of_Caudoviricetes
5516_AB_hifi_reads_s221.ctg000222l||full	vOTU_4910	26835	35	NCLDV	Low-quality	5.73	virus	Other	no_iphop_prediction	no_iphop_prediction	no_vpf_host_prediction	no_vpf_family_prediction	EukaryoteVirus	No Realm	NA	NA	NA	NA
5516.F.hifi_reads_s1312.ctg001313l||full	vOTU_3460	26835	47	dsDNAphage	Low-quality	44.68	virus	Caudoviricetes	no_iphop_prediction	JALRDG01	no_vpf_host_prediction	no_vpf_family_prediction	ProkaryoteVirus	Duplodnaviria	Uroviricota	novel_order_75_of_Caudoviricetes	novel_family_28_of_novel_order_75_of_Caudoviricetes	novel_subfamily_0_of_novel_family_38_of_novel_order_75_of_Caudoviricetes||novel_family_28_of_novel_order_75_of_Caudoviricetes
5068_G_run562_hifi_trimmed_deduplicated_s1677.ctg001680l||full	vOTU_418	26833	52	dsDNAphage	Low-quality	13.27	virus	Caudoviricetes	no_iphop_prediction	BACL11	no_vpf_host_prediction	Myoviridae	ProkaryoteVirus	Duplodnaviria	Uroviricota	novel_order_113_of_Caudoviricetes	novel_family_0_of_novel_order_113_of_Caudoviricetes	novel_subfamily_0_of_novel_family_0_of_novel_order_113_of_Caudoviricetes
5516.D.hifi_reads_s160.ctg000161l||full	vOTU_1580	26805	35	NCLDV	Low-quality	14.52	virus	Other	UBA1096	UBA1096	Synechococcaceae	Myoviridae	Plasmid	Duplodnaviria	Uroviricota	novel_order_90_of_Caudoviricetes	novel_family_4_of_novel_order_90_of_Caudoviricetes	novel_subfamily_0_of_novel_family_4_of_novel_order_90_of_Caudoviricetes
5516.L.hifi_reads_s1002.ctg001020l||full	vOTU_1881	26789	44	dsDNAphage	Medium-quality	77	virus	Caudoviricetes	no_iphop_prediction	no_iphop_prediction	no_vpf_host_prediction	Podoviridae	ProkaryoteVirus	Duplodnaviria	Uroviricota	novel_order_72_of_Caudoviricetes	novel_family_14_of_novel_order_72_of_Caudoviricetes	novel_subfamily_0_of_novel_family_14_of_novel_order_72_of_Caudoviricetes||novel_family_15_of_novel_order_72_of_Caudoviricetes
5516_T_hifi_reads_s706.ctg000710l||full	vOTU_2829	26744	50	dsDNAphage	Low-quality	43.92	virus	Caudoviricetes	no_iphop_prediction	no_iphop_prediction	no_vpf_host_prediction	no_vpf_family_prediction	ProkaryoteVirus	Duplodnaviria	Uroviricota	novel_order_75_of_Caudoviricetes	novel_family_38_of_novel_order_75_of_Caudoviricetes	novel_subfamily_1_of_novel_family_38_of_novel_order_75_of_Caudoviricetes
5516.AF.hifi_reads_s585.ctg000590l||full	vOTU_1230	26731	32	dsDNAphage	Low-quality	42.92	virus	Caudoviricetes	no_iphop_prediction	Flavobacteriaceae	no_vpf_host_prediction	no_vpf_family_prediction	ProkaryoteVirus	Duplodnaviria	Uroviricota	novel_order_75_of_Caudoviricetes	novel_family_34_of_novel_order_75_of_Caudoviricetes	novel_subfamily_0_of_novel_family_34_of_novel_order_75_of_Caudoviricetes
5516.AH.hifi_reads_s2260.ctg002263l||full	vOTU_4973	26719	61	dsDNAphage	Low-quality	20.27	virus	Caudoviricetes	no_iphop_prediction	no_iphop_prediction	no_vpf_host_prediction	no_vpf_family_prediction	ProkaryoteVirus	Duplodnaviria	Uroviricota	novel_order_87_of_Caudoviricetes	novel_family_9_of_novel_order_87_of_Caudoviricetes	novel_subfamily_0_of_novel_family_9_of_novel_order_87_of_Caudoviricetes
5516.L.hifi_reads_s1346.ctg001372l||full	vOTU_1910	26710	55	dsDNAphage	Low-quality	8.66	virus	Caudoviricetes	no_iphop_prediction	no_iphop_prediction	no_vpf_host_prediction	Myoviridae	ProkaryoteVirus	Duplodnaviria	Uroviricota	novel_order_122_of_Caudoviricetes	novel_family_28_of_novel_order_122_of_Caudoviricetes	novel_subfamily_0_of_novel_family_28_of_novel_order_122_of_Caudoviricetes||novel_family_47_of_novel_order_122_of_Caudoviricetes||novel_family_10_of_novel_order_117_of_Caudoviricetes
5516.L.hifi_reads_s286.ctg000288l||full	vOTU_2026	26709	45	dsDNAphage	Low-quality	11.6	virus	Caudoviricetes	UBA1096	UBA1096	no_vpf_host_prediction	Myoviridae	ProkaryoteVirus	Duplodnaviria	Uroviricota	novel_order_122_of_Caudoviricetes	novel_family_27_of_novel_order_122_of_Caudoviricetes	novel_subfamily_0_of_novel_family_27_of_novel_order_122_of_Caudoviricetes||novel_family_47_of_novel_order_122_of_Caudoviricetes
5516.N.hifi_reads_s1533.ctg001549l||full	vOTU_2179	26692	30	dsDNAphage	Low-quality	43.83	virus	Caudoviricetes	no_iphop_prediction	no_iphop_prediction	Flavobacteriaceae	Podoviridae	ProkaryoteVirus	Duplodnaviria	Uroviricota	novel_order_90_of_Caudoviricetes	novel_family_25_of_novel_order_90_of_Caudoviricetes	novel_subfamily_0_of_novel_family_25_of_novel_order_90_of_Caudoviricetes||novel_family_15_of_novel_order_90_of_Caudoviricetes||novel_family_26_of_novel_order_90_of_Caudoviricetes
5068_D_run562_hifi_trimmed_deduplicated_s3864.ctg003869l||full	vOTU_375	26675	43	dsDNAphage	Low-quality	49.62	virus	Caudoviricetes	no_iphop_prediction	no_iphop_prediction	no_vpf_host_prediction	no_vpf_family_prediction	ProkaryoteVirus	Duplodnaviria	Uroviricota	novel_order_75_of_Caudoviricetes	novel_family_24_of_novel_order_75_of_Caudoviricetes	novel_subfamily_0_of_novel_family_24_of_novel_order_75_of_Caudoviricetes||novel_family_3_of_novel_order_75_of_Caudoviricetes||novel_family_11_of_novel_order_75_of_Caudoviricetes
5068_G_run562_hifi_trimmed_deduplicated_s1229.ctg001232l||full	vOTU_409	26671	33	dsDNAphage	Low-quality	14.82	virus	Caudoviricetes	no_iphop_prediction	no_iphop_prediction	no_vpf_host_prediction	no_vpf_family_prediction	ProkaryoteVirus	Duplodnaviria	Uroviricota	novel_order_122_of_Caudoviricetes	novel_family_18_of_novel_order_122_of_Caudoviricetes	novel_subfamily_0_of_Kyanoviridae||novel_family_18_of_novel_order_122_of_Caudoviricetes||novel_family_13_of_novel_order_122_of_Caudoviricetes||novel_family_6_of_novel_order_122_of_Caudoviricetes||novel_family_16_of_novel_order_122_of_Caudoviricetes||novel_family_5_of_novel_order_122_of_Caudoviricetes||novel_family_12_of_novel_order_122_of_Caudoviricetes
5068_C_run562_hifi_trimmed_deduplicated_s2542.ctg002547l||full	vOTU_3120	26642	43	dsDNAphage	Low-quality	46.14	virus	Caudoviricetes	no_iphop_prediction	no_iphop_prediction	Enterobacteriaceae	Siphoviridae	ProkaryoteVirus	Duplodnaviria	Uroviricota	novel_order_75_of_Caudoviricetes	novel_family_24_of_novel_order_75_of_Caudoviricetes	novel_subfamily_0_of_novel_family_24_of_novel_order_75_of_Caudoviricetes||novel_family_38_of_novel_order_75_of_Caudoviricetes
5516.L.hifi_reads_s164.ctg000165l||full	vOTU_4891	26634	58	dsDNAphage	Low-quality	12.86	virus	Caudoviricetes	no_iphop_prediction	no_iphop_prediction	no_vpf_host_prediction	Myoviridae	ProkaryoteVirus	Duplodnaviria	Uroviricota	novel_order_122_of_Caudoviricetes	novel_family_57_of_novel_order_122_of_Caudoviricetes	novel_subfamily_1_of_novel_family_57_of_novel_order_122_of_Caudoviricetes
5516.N.hifi_reads_s2152.ctg002183l||full	vOTU_2262	26630	47	dsDNAphage	Low-quality	41.85	virus	Caudoviricetes	no_iphop_prediction	no_iphop_prediction	Flavobacteriaceae	no_vpf_family_prediction	ProkaryoteVirus	Duplodnaviria	Uroviricota	novel_order_90_of_Caudoviricetes	novel_family_24_of_novel_order_90_of_Caudoviricetes	novel_subfamily_0_of_novel_family_24_of_novel_order_90_of_Caudoviricetes||novel_family_25_of_novel_order_90_of_Caudoviricetes||novel_family_3_of_novel_order_90_of_Caudoviricetes||novel_family_15_of_novel_order_90_of_Caudoviricetes
5516.L.hifi_reads_s2519.ctg002596l||full	vOTU_2015	26615	41	dsDNAphage	Medium-quality	83.28	virus	Caudoviricetes	Flavobacteriaceae	Flavobacteriaceae	no_vpf_host_prediction	Myoviridae	ProkaryoteVirus	Duplodnaviria	Uroviricota	novel_order_127_of_Caudoviricetes	novel_family_1_of_novel_order_127_of_Caudoviricetes	novel_subfamily_0_of_novel_family_3_of_novel_order_127_of_Caudoviricetes||novel_family_1_of_novel_order_127_of_Caudoviricetes
5068_L_run562_hifi_trimmed_deduplicated_s2708.ctg002804l||full	vOTU_3740	26586	52	dsDNAphage	Low-quality	18.26	virus	Caudoviricetes	TMED109	TMED109	no_vpf_host_prediction	Myoviridae	ProkaryoteVirus	Duplodnaviria	Uroviricota	novel_order_122_of_Caudoviricetes	novel_family_47_of_novel_order_122_of_Caudoviricetes	novel_subfamily_5_of_novel_family_47_of_novel_order_122_of_Caudoviricetes
5516.G.hifi_reads_s1433.ctg001451l||full	vOTU_3998	26575	48	dsDNAphage	Low-quality	17.89	virus	Caudoviricetes	CAG-312	CAG-312	no_vpf_host_prediction	Myoviridae	ProkaryoteVirus	Duplodnaviria	Uroviricota	novel_order_122_of_Caudoviricetes	novel_family_47_of_novel_order_122_of_Caudoviricetes	novel_subfamily_2_of_novel_family_47_of_novel_order_122_of_Caudoviricetes
5516.AE.hifi_reads_s958.ctg000981l||full	vOTU_4258	26568	24	dsDNAphage	Low-quality	39.53	virus	Caudoviricetes	no_iphop_prediction	no_iphop_prediction	no_vpf_host_prediction	no_vpf_family_prediction	ProkaryoteVirus	Duplodnaviria	Uroviricota	novel_order_127_of_Caudoviricetes	novel_family_3_of_novel_order_127_of_Caudoviricetes	novel_subfamily_0_of_novel_family_3_of_novel_order_127_of_Caudoviricetes||novel_family_1_of_novel_order_127_of_Caudoviricetes
5516.S.hifi_reads_s289.ctg000299l||full	vOTU_2480	26564	44	dsDNAphage	Medium-quality	70.88	virus	Caudoviricetes	no_iphop_prediction	no_iphop_prediction	no_vpf_host_prediction	no_vpf_family_prediction	ProkaryoteVirus	Duplodnaviria	Uroviricota	novel_order_72_of_Caudoviricetes	novel_family_8_of_novel_order_72_of_Caudoviricetes	novel_subfamily_0_of_novel_family_8_of_novel_order_72_of_Caudoviricetes
5516.N.hifi_reads_s2447.ctg002487l||full	vOTU_2290	26550	55	dsDNAphage	Low-quality	14.77	virus	Caudoviricetes	no_iphop_prediction	ARS21	no_vpf_host_prediction	Myoviridae	ProkaryoteVirus	Duplodnaviria	Uroviricota	novel_order_122_of_Caudoviricetes	novel_family_16_of_novel_order_122_of_Caudoviricetes	novel_subfamily_0_of_novel_family_16_of_novel_order_122_of_Caudoviricetes||novel_family_48_of_novel_order_122_of_Caudoviricetes||novel_family_18_of_novel_order_122_of_Caudoviricetes
5516.AD.hifi_reads_s2295.ctg002301l||full	vOTU_882	26541	25	NCLDV	Low-quality	14.38	virus	Other	UBA1096	UBA1096	no_vpf_host_prediction	Myoviridae	Plasmid	No Realm	NA	NA	NA	NA
5516_M_hifi_reads_s987.ctg000988l||full	vOTU_2657	26541	51	dsDNAphage	Low-quality	15.05	virus	Caudoviricetes	Porticoccaceae	Porticoccaceae	no_vpf_host_prediction	Myoviridae	ProkaryoteVirus	Duplodnaviria	Uroviricota	novel_order_122_of_Caudoviricetes	novel_family_43_of_novel_order_122_of_Caudoviricetes	novel_subfamily_0_of_novel_family_47_of_novel_order_122_of_Caudoviricetes||novel_family_43_of_novel_order_122_of_Caudoviricetes
5516.A.hifi_reads_s2149.ctg002171l||full	vOTU_783	26536	36	dsDNAphage	Medium-quality	50.46	virus	Caudoviricetes	no_iphop_prediction	no_iphop_prediction	no_vpf_host_prediction	no_vpf_family_prediction	ProkaryoteVirus	Duplodnaviria	Uroviricota	novel_order_75_of_Caudoviricetes	novel_family_0_of_novel_order_75_of_Caudoviricetes	novel_subfamily_0_of_novel_family_0_of_novel_order_75_of_Caudoviricetes
5516.N.hifi_reads_s157.ctg000160l||full	vOTU_2185	26532	40	dsDNAphage	Low-quality	7.2	virus	Caudoviricetes	no_iphop_prediction	no_iphop_prediction	Enterobacteriaceae	Myoviridae	ProkaryoteVirus	Duplodnaviria	Uroviricota	novel_order_119_of_Caudoviricetes	novel_family_16_of_novel_order_119_of_Caudoviricetes	novel_subfamily_0_of_novel_family_16_of_novel_order_119_of_Caudoviricetes||novel_family_14_of_novel_order_119_of_Caudoviricetes
5516.F.hifi_reads_s744.ctg000745l||full	vOTU_1701	26525	45	dsDNAphage	Low-quality	18.41	virus	Caudoviricetes	Pelagibacteraceae	Pelagibacteraceae	no_vpf_host_prediction	Myoviridae	ProkaryoteVirus	Duplodnaviria	Uroviricota	novel_order_122_of_Caudoviricetes	novel_family_13_of_novel_order_122_of_Caudoviricetes	novel_subfamily_0_of_novel_family_13_of_novel_order_122_of_Caudoviricetes||novel_family_47_of_novel_order_122_of_Caudoviricetes||novel_family_6_of_novel_order_122_of_Caudoviricetes
5516.E.hifi_reads_s2793.ctg002794l||full	vOTU_3444	26522	46	dsDNAphage	Low-quality	16.15	virus	Caudoviricetes	no_iphop_prediction	UA16	no_vpf_host_prediction	no_vpf_family_prediction	ProkaryoteVirus	Duplodnaviria	Uroviricota	novel_order_122_of_Caudoviricetes	novel_family_43_of_novel_order_122_of_Caudoviricetes	novel_subfamily_1_of_novel_family_43_of_novel_order_122_of_Caudoviricetes
5516.I.hifi_reads_s1119.ctg001161l||full	vOTU_4873	26491	38	dsDNAphage	Medium-quality	73.82	virus	Caudoviricetes	no_iphop_prediction	no_iphop_prediction	no_vpf_host_prediction	no_vpf_family_prediction	ProkaryoteVirus	Duplodnaviria	Uroviricota	novel_order_83_of_Caudoviricetes	novel_family_5_of_novel_order_83_of_Caudoviricetes	novel_subfamily_1_of_novel_family_5_of_novel_order_83_of_Caudoviricetes
5516.AG.hifi_reads_s3403.ctg003411l||full	vOTU_1289	26480	26	dsDNAphage	Low-quality	23.62	virus	Caudoviricetes	no_iphop_prediction	Pelagibacteraceae	no_vpf_host_prediction	Podoviridae	ProkaryoteVirus	Duplodnaviria	Uroviricota	novel_order_66_of_Caudoviricetes	novel_family_4_of_novel_order_66_of_Caudoviricetes	novel_subfamily_0_of_novel_family_3_of_novel_order_66_of_Caudoviricetes||novel_family_4_of_novel_order_66_of_Caudoviricetes||novel_family_1_of_novel_order_69_of_Caudoviricetes
5516_U_hifi_reads_s811.ctg000813l||full	vOTU_2967	26471	37	dsDNAphage	Low-quality	48.57	virus	Caudoviricetes	no_iphop_prediction	no_iphop_prediction	no_vpf_host_prediction	no_vpf_family_prediction	ProkaryoteVirus	Duplodnaviria	Uroviricota	novel_order_66_of_Caudoviricetes	novel_family_21_of_novel_order_66_of_Caudoviricetes	novel_subfamily_0_of_novel_family_8_of_novel_order_66_of_Caudoviricetes||novel_family_21_of_novel_order_66_of_Caudoviricetes
5516.AF.hifi_reads_s2121.ctg002133l||full	vOTU_3818	26461	34	dsDNAphage	Medium-quality	70.55	virus	Caudoviricetes	no_iphop_prediction	Chitinophagaceae	no_vpf_host_prediction	Podoviridae	ProkaryoteVirus	Duplodnaviria	Uroviricota	novel_order_66_of_Caudoviricetes	novel_family_14_of_novel_order_66_of_Caudoviricetes	novel_subfamily_2_of_novel_family_14_of_novel_order_66_of_Caudoviricetes
5068_A_run562_hifi_trimmed_deduplicated_s1269.ctg001356l||full	vOTU_5202	26460	40	dsDNAphage	NA	NA	virus	Caudoviricetes	no_iphop_prediction	no_iphop_prediction	no_vpf_host_prediction	Siphoviridae	ProkaryoteVirus	Duplodnaviria	Uroviricota	novel_order_92_of_Caudoviricetes	novel_family_7_of_novel_order_92_of_Caudoviricetes	novel_subfamily_3_of_novel_family_7_of_novel_order_92_of_Caudoviricetes
5516.L.hifi_reads_s1593.ctg001628l||full	vOTU_1934	26437	31	dsDNAphage	Medium-quality	55.61	virus	Caudoviricetes	no_iphop_prediction	no_iphop_prediction	no_vpf_host_prediction	no_vpf_family_prediction	ProkaryoteVirus	Duplodnaviria	Uroviricota	novel_order_127_of_Caudoviricetes	novel_family_3_of_novel_order_127_of_Caudoviricetes	novel_subfamily_0_of_novel_family_6_of_novel_order_127_of_Caudoviricetes||novel_family_3_of_novel_order_127_of_Caudoviricetes||novel_family_1_of_novel_order_127_of_Caudoviricetes
[truncated: 4,732 more rows]
