# Supplementary material for: Arctic Ocean virus communities and their seasonality, bipolarity, and prokaryotic associations
Source: Nat Commun. 2025 Jul 11;16:6427. doi: 10.1038/s41467-025-61568-6 (PMC12254263; doi:10.1038/s41467-025-61568-6)
Supplement: Supplementary file 5 — Supplementary Dataset 3 [file 41467_2025_61568_MOESM5_ESM.xlsx]

## Sheet: Sheet1
Supplementary Data 3. Mantel r statistics for various combinations of biological and environmental parameters. Statistics were determined using Bray-Curtis distances computed with different filtering criteria: all vOTUs, no Megaviricetes vOTUs, no unknown vOTUs, and no Megaviricetes or unknown vOTUs. The explanation for performing multiple sets of Mantel tests was because not all viruses are pred…
Parameters tested	all vOTUs** (used in main text)	No Megaviricetes vOTUs	No unknown vOTUs	No Megaviricetes and unknown vOTUs
ASV - cVCR (sum)	0.267**	0.267**	0.267**	0.267**
ASV - Evenness	0.526**	0.526**	0.526**	0.526**
ASV - Major modules	0.723**	0.723**	0.723**	0.723**
ASV - Module 1	0.213*	0.213*	0.213*	0.213*
ASV - Module 2	0.220*	0.220*	0.220*	0.220*
ASV - Module 3	0.035	0.035	0.035	0.035
ASV - Module 4	0.126*	0.126*	0.126*	0.126*
ASV - Module 5	0.536**	0.536**	0.536**	0.536**
ASV - Module 6	0.177*	0.177**	0.177*	0.177**
ASV - O2 conc	0.241**	0.242**	0.241**	0.241**
ASV - O2 sat	0.403**	0.411**	0.403**	0.403**
ASV - Polar water (%)	-0.003	-0.003	-0.003	-0.003
ASV - Richness	0.545**	0.545**	0.545**	0.545**
ASV - Shannon diversity	0.606**	0.606**	0.606**	0.606**
ASV - vOTU	0.632**	0.633**	0.629**	0.630**
cVCR (sum) - Module 1	0.628**	0.628**	0.628**	0.628**
cVCR (sum) - Module 2	0.901**	0.901**	0.901**	0.901**
cVCR (sum) - Module 3	0.372*	0.372*	0.372*	0.372*
cVCR (sum) - Module 4	0.536**	0.536**	0.536**	0.536**
cVCR (sum) - Module 5	-0.117	-0.117	-0.117	-0.117
cVCR (sum) - Module 6	0.044	0.044	0.044	0.044
Daylight - ASV	0.354**	0.354**	0.354**	0.354**
Daylight - cVCR (sum)	-0.101	-0.101	-0.101	-0.101
Daylight - Evenness	0.051	0.051	0.051	0.051
Daylight - iceDist	-0.074	-0.074	-0.074	-0.074
Daylight - icePast	-0.043	-0.043	-0.043	-0.043
Daylight - Major modules	0.272**	0.272**	0.272**	0.272**
Daylight - MLD	0.304**	0.304**	0.304**	0.304**
Daylight - Module 1	-0.064	-0.064	-0.064	-0.064
Daylight - Module 2	-0.101	-0.101	-0.101	-0.101
Daylight - Module 3	0.042	0.042	0.042	0.042
Daylight - Module 4	-0.038	-0.038	-0.038	-0.038
Daylight - Module 5	0.296**	0.296**	0.296**	0.296**
Daylight - Module 6	0.042	0.042	0.042	0.042
Daylight - PAR	0.462**	0.462**	0.462**	0.462**
Daylight - Polar water (%)	0.054	0.054	0.054	0.054
Daylight - Richness	0.206**	0.206*	0.206*	0.206*
Daylight - Shannon diversity	0.119	0.119	0.119	0.119
Daylight - vOTU	0.162*	0.166**	0.154*	0.158**
Evenness - cVCR (sum)	-0.084	-0.084	-0.084	-0.084
Evenness - Module 1	-0.056	-0.056	-0.056	-0.056
Evenness - Module 2	-0.087	-0.087	-0.087	-0.087
Evenness - Module 3	-0.096	-0.096	-0.096	-0.096
Evenness - Module 4	-0.114	-0.114	-0.114	-0.114
Evenness - Module 5	0.339*	0.339*	0.339*	0.339*
Evenness - Module 6	0.119	0.119	0.119	0.119
iceDist - ASV	-0.087	-0.087	-0.087	-0.087
iceDist - cVCR (sum)	-0.128	-0.128	-0.128	-0.128
iceDist - Evenness	-0.087	-0.087	-0.087	-0.087
iceDist - icePast	0.421*	0.421*	0.421**	0.421**
iceDist - Major modules	-0.088	-0.088	-0.088	-0.088
iceDist - Module 1	-0.125	-0.125	-0.125	-0.125
iceDist - Module 2	-0.12	-0.12	-0.12	-0.12
iceDist - Module 3	-0.115	-0.115	-0.115	-0.115
iceDist - Module 4	-0.097	-0.097	-0.097	-0.097
iceDist - Module 5	0.12	0.12	0.12	0.12
iceDist - Module 6	0.197*	0.197*	0.197*	0.197*
iceDist - PAR	0.002	0.002	0.002	0.002
iceDist - Polar water (%)	0.221*	0.221*	0.221*	0.221*
iceDist - Richness	0.076	0.076	0.076	0.076
iceDist - Shannon diversity	-0.026	-0.026	-0.026	-0.026
iceDist - vOTU	-0.056	-0.055	-0.051	-0.051
icePast - ASV	0.01	0.01	0.01	0.01
icePast - cVCR (sum)	-0.068	-0.068	-0.068	-0.068
icePast - Evenness	0.03	0.03	0.03	0.03
icePast - Major modules	-0.039	-0.039	-0.039	-0.039
icePast - Module 1	-0.052	-0.052	-0.052	-0.052
icePast - Module 2	-0.059	-0.059	-0.059	-0.059
icePast - Module 3	-0.052	-0.052	-0.052	-0.052
icePast - Module 4	-0.07	-0.07	-0.07	-0.07
icePast - Module 5	0.300*	0.300*	0.300*	0.300*
icePast - Module 6	0.452*	0.452*	0.452*	0.452**
icePast - PAR	-0.039	-0.039	-0.039	-0.039
icePast - Polar water (%)	0.359*	0.359*	0.359*	0.359*
icePast - Richness	0.079	0.079	0.079	0.079
icePast - Shannon diversity	0.067	0.067	0.067	0.067
icePast - vOTU	-0.079	-0.078	-0.084	-0.084
Major modules - cVCR (sum)	0.272**	0.272**	0.272**	0.272**
Major modules - Evenness	0.163*	0.163*	0.163*	0.163*
Major modules - Module 1	0.282**	0.282**	0.282**	0.282**
Major modules - Module 2	0.213*	0.213*	0.213*	0.213*
Major modules - Module 3	0.170*	0.170*	0.170*	0.170*
Major modules - Module 4	0.264**	0.264**	0.264**	0.264**
Major modules - Module 5	0.428**	0.428**	0.428**	0.428**
Major modules - Module 6	0.130*	0.130*	0.130*	0.130*
Major modules - Richness	0.527**	0.527**	0.527**	0.527**
Major modules - Shannon diversity	0.308**	0.308**	0.308**	0.308**
MLD - ASV	0.510**	0.510**	0.510**	0.510**
MLD - cVCR (sum)	-0.014	-0.014	-0.014	-0.014
MLD - Evenness	0.273**	0.273**	0.273**	0.273*
MLD - iceDist	-0.075	-0.075	-0.075	-0.075
MLD - icePast	-0.064	-0.064	-0.064	-0.064
MLD - Major modules	0.463**	0.463**	0.463**	0.463**
MLD - Module 1	-0.034	-0.034	-0.034	-0.034
MLD - Module 2	-0.063	-0.063	-0.063	-0.063
MLD - Module 3	-0.09	-0.09	-0.09	-0.09
MLD - Module 4	-0.079	-0.079	-0.079	-0.079
MLD - Module 5	0.512**	0.512**	0.512**	0.512**
MLD - Module 6	-0.012	-0.012	-0.012	-0.012
MLD - PAR	0.125*	0.125*	0.125*	0.125*
MLD - Polar water (%)	-0.02	-0.02	-0.02	-0.02
MLD - Richness	0.506**	0.506**	0.506**	0.506**
MLD - Shannon diversity	0.386**	0.386**	0.386**	0.386**
MLD - vOTU	0.259**	0.259**	0.264**	0.264**
Module 1 - Module 2	0.403*	0.403*	0.403*	0.403*
Module 1 - Module 3	0.011	0.011	0.011	0.011
Module 1 - Module 4	0.022	0.022	0.022	0.022
Module 1 - Module 5	-0.075	-0.075	-0.075	-0.075
Module 1 - Module 6	-0.013	-0.013	-0.013	-0.013
Module 2 - Module 3	0.360*	0.360*	0.360*	0.360*
Module 2 - Module 4	0.557**	0.557**	0.557**	0.557**
Module 2 - Module 5	-0.118	-0.118	-0.118	-0.118
Module 2 - Module 6	-0.021	-0.021	-0.021	-0.021
Module 3 - Module 5	-0.126	-0.126	-0.126	-0.126
Module 3 - Module 6	0.205*	0.205*	0.205*	0.205*
Module 4 - Module 3	0.596**	0.596**	0.596**	0.596**
Module 4 - Module 5	-0.14	-0.14	-0.14	-0.14
Module 4 - Module 6	0.022	0.022	0.022	0.022
Module 6 - Module 5	0.342**	0.342**	0.342**	0.342**
O2 conc - O2 sat	0.586**	0.590**	0.586**	0.586**
PAR - ASV	0.144*	0.144**	0.144*	0.144*
PAR - cVCR (sum)	-0.118	-0.118	-0.118	-0.118
PAR - Evenness	-0.05	-0.05	-0.05	-0.05
PAR - Major modules	0.194**	0.194**	0.194**	0.194**
PAR - Module 1	-0.015	-0.015	-0.015	-0.015
PAR - Module 2	-0.109	-0.109	-0.109	-0.109
PAR - Module 3	-0.041	-0.041	-0.041	-0.041
PAR - Module 4	-0.082	-0.082	-0.082	-0.082
PAR - Module 5	0.106	0.106	0.106	0.106
PAR - Module 6	-0.068	-0.068	-0.068	-0.068
PAR - Polar water (%)	0.022	0.022	0.022	0.022
PAR - Richness	0.023	0.023	0.023	0.023
PAR - Shannon diversity	-0.02	-0.02	-0.02	-0.02
PAR - vOTU	0.180**	0.178**	0.184**	0.182**
Polar water (%) - cVCR (sum)	-0.032	-0.032	-0.032	-0.032
Polar water (%) - Evenness	-0.033	-0.033	-0.033	-0.033
Polar water (%) - Major modules	0.039	0.039	0.039	0.039
Polar water (%) - Module 1	-0.121	-0.121	-0.121	-0.121
Polar water (%) - Module 2	-0.041	-0.041	-0.041	-0.041
Polar water (%) - Module 3	0.339**	0.339*	0.339**	0.339*
Polar water (%) - Module 4	0.089	0.089	0.089	0.089
Polar water (%) - Module 5	0.14	0.14	0.14	0.14
Polar water (%) - Module 6	0.392**	0.392**	0.392**	0.392**
Polar water (%) - Richness	0.021	0.021	0.021	0.021
Polar water (%) - Shannon diversity	-0.011	-0.011	-0.011	-0.011
Richness - cVCR (sum)	0.075	0.075	0.075	0.075
Richness - Evenness	0.208*	0.208*	0.208*	0.208*
Richness - Module 1	0.083	0.083	0.083	0.083
Richness - Module 2	0.038	0.038	0.038	0.038
Richness - Module 3	-0.107	-0.107	-0.107	-0.107
Richness - Module 4	-0.021	-0.021	-0.021	-0.021
Richness - Module 5	0.716**	0.716**	0.716**	0.716**
Richness - Module 6	0.081	0.081	0.081	0.081
Richness - Shannon diversity	0.552**	0.552**	0.552**	0.552**
Salinity - ASV	0.009	0.009	0.009	0.009
Salinity - cVCR (sum)	-0.08	-0.08	-0.08	-0.08
Salinity - Daylight	0.088	0.088	0.088	0.088
Salinity - Evenness	-0.033	-0.033	-0.033	-0.033
Salinity - iceDist	0.245*	0.245*	0.245*	0.245*
Salinity - icePast	0.469**	0.469**	0.469**	0.469**
Salinity - Major modules	0.004	0.004	0.004	0.004
Salinity - MLD	-0.051	-0.051	-0.051	-0.051
Salinity - Module 1	-0.118	-0.118	-0.118	-0.118
Salinity - Module 2	-0.081	-0.081	-0.081	-0.081
Salinity - Module 3	0.249*	0.249*	0.249*	0.249*
Salinity - Module 4	0.015	0.015	0.015	0.015
Salinity - Module 5	0.219*	0.219*	0.219*	0.219*
Salinity - Module 6	0.466**	0.466**	0.466**	0.466**
Salinity - PAR	0	0	0	0
Salinity - Polar water (%)	0.932**	0.932**	0.932**	0.932**
Salinity - Richness	0.074	0.074	0.074	0.074
Salinity - Shannon diversity	0.011	0.011	0.011	0.011
Salinity - vOTU	0.039	0.043	0.017	0.021
Shannon diversity - cVCR (sum)	-0.097	-0.097	-0.097	-0.097
Shannon diversity - Evenness	0.901**	0.901**	0.901**	0.901**
Shannon diversity - Module 1	-0.045	-0.045	-0.045	-0.045
Shannon diversity - Module 2	-0.112	-0.112	-0.112	-0.112
Shannon diversity - Module 3	-0.122	-0.122	-0.122	-0.122
Shannon diversity - Module 4	-0.11	-0.11	-0.11	-0.11
Shannon diversity - Module 5	0.576**	0.576**	0.576**	0.576**
Shannon diversity - Module 6	0.135	0.135*	0.135	0.135
Temperature - ASV	0.481**	0.481**	0.481**	0.481**
Temperature - cVCR (sum)	0.182*	0.182*	0.182*	0.182*
Temperature - Daylight	0.021	0.021	0.021	0.021
Temperature - Evenness	0.104	0.104	0.104	0.104
Temperature - iceDist	0.190*	0.190*	0.190*	0.190*
Temperature - icePast	0.359*	0.359*	0.359*	0.359*
Temperature - Major modules	0.375**	0.375**	0.375**	0.375**
Temperature - MLD	0.301**	0.301**	0.301**	0.301**
Temperature - Module 1	-0.012	-0.012	-0.012	-0.012
Temperature - Module 2	0.186*	0.186	0.186*	0.186*
Temperature - Module 3	0.055	0.055	0.055	0.055
Temperature - Module 4	0.247**	0.247*	0.247*	0.247*
Temperature - Module 5	0.393**	0.393**	0.393**	0.393**
Temperature - Module 6	0.250**	0.250*	0.250**	0.250**
Temperature - PAR	-0.102	-0.102	-0.102	-0.102
Temperature - Polar water (%)	0.182*	0.182*	0.182*	0.182*
Temperature - Richness	0.405**	0.405**	0.405**	0.405**
Temperature - Salinity	0.280**	0.280**	0.280**	0.280**
Temperature - Shannon diversity	0.206*	0.206*	0.206*	0.206*
Temperature - vOTU	0.291**	0.294**	0.285**	0.288**
vOTU - cVCR (sum)	0.297**	0.299**	0.279**	0.280**
vOTU - Evenness	0.078	0.079	0.082	0.083
vOTU - Major modules	0.782**	0.781**	0.779**	0.778**
vOTU - Module 1	0.279**	0.276**	0.269**	0.267**
vOTU - Module 2	0.216*	0.218*	0.201*	0.202*
vOTU - Module 3	0.148*	0.152*	0.125*	0.129*
vOTU - Module 4	0.229**	0.234**	0.210*	0.214**
vOTU - Module 5	0.229**	0.232**	0.226**	0.229**
vOTU - Module 6	0.228**	0.232**	0.216**	0.219**
vOTU - O2 conc	0.249**	0.236**	0.251**	0.253**
vOTU - O2 sat	0.371**	0.374**	0.371**	0.370**
vOTU - Polar water (%)	0.091	0.095	0.07	0.074
vOTU - Richness	0.308**	0.310**	0.310**	0.311**
vOTU - Shannon diversity	0.152*	0.154*	0.156*	0.158*
all vOTUs** as used in the main text	Mantel R statistics for pairwise distance matrix combinations of environmental and biological parameters, including all vOTUs.
No Megaviricetes vOTUs	Mantel R statistics for pairwise distance matrix combinations of environmental and biological parameters, excluding Megaviricetes vOTUs.
No unknown vOTUs	Mantel R statistics for pairwise distance matrix combinations of environmental and biological parameters, excluding unknown vOTUs.
No Megaviricetes and unknown vOTUs	Mantel R statistics for pairwise distance matrix combinations of environmental and biological parameters, excluding Megaviricetes and unknown vOTUs.
***, p≤0.0005
**, p ≤0.005
*, p≤0.5
