# Supplementary material for: Arctic Ocean virus communities and their seasonality, bipolarity, and prokaryotic associations
Source: Nat Commun. 2025 Jul 11;16:6427. doi: 10.1038/s41467-025-61568-6 (PMC12254263; doi:10.1038/s41467-025-61568-6)
Supplement: Supplementary file 6 — Supplementary Dataset 4 [file 41467_2025_61568_MOESM6_ESM.xlsx]

## Sheet: Sheet1
Supplementary Data 4: Information specifically about the vOTUs that are both correlated with and have host predictions for the same taxon.
ASV_ID	vOTU_ID	corr	p.value	Kingdom of ASV	Phylum of ASV	Class of ASV	Order of ASV	Family of ASV	Genus of ASV	Species of ASV	iPHoP_prediction_genus_actually_family of vOTU	iPHoP_prediction_genome_actually_family of vOTU	vConTACT3 prediction order level of vOTU	vConTACT3 prediction family level of vOTU	vConTACT3 prediction subfamily level of vOTU
mic_asv257	5516.L.hifi_reads_s80.ctg000081l||full	0.687165	0.0310703	Bacteria	Verrucomicrobiota	Verrucomicrobiae	Verrucomicrobiales	Akkermansiaceae	Roseibacillus_B	Bacteria	Akkermansiaceae	Akkermansiaceae	novel order 117 of Caudoviricetes	novel_family_22_of_novel_order_117_of_Caudoviricetes	novel_subfamily_2_of_novel_family_6_of_novel_order_117_of_Caudoviricetes||novel_family_22_of_novel_order_117_of_Caudoviricetes
mic_asv265	5068_L_run562_hifi_trimmed_deduplicated_s301.ctg000314l||full	0.67283	0.0389851	Bacteria	Proteobacteria	Gammaproteobacteria	SAR86_747617	D2472	D2472	D2472 sp002358345	D2472	D2472	novel order 90 of Caudoviricetes	novel_family_3_of_novel_order_90_of_Caudoviricetes	novel_subfamily_0_of_novel_family_3_of_novel_order_90_of_Caudoviricetes
mic_asv151	5068_C_run562_hifi_trimmed_deduplicated_s3442.ctg003448l||full	0.679005	0.0354239	Bacteria	Proteobacteria	Gammaproteobacteria	SAR86_747617	D2472	D2472	D2472 sp002358345	D2472	D2472	novel order 42 of Caudoviricetes	novel_family_1_of_novel_order_42_of_Caudoviricetes	novel_subfamily_0_of_novel_family_1_of_novel_order_42_of_Caudoviricetes||novel_family_3_of_novel_order_117_of_Caudoviricetes||novel_family_18_of_novel_order_122_of_Caudoviricetes
mic_asv151	5516.AG.hifi_reads_s1594.ctg001599l||full	0.688493	0.0304098	Bacteria	Proteobacteria	Gammaproteobacteria	SAR86_747617	D2472	D2472	D2472 sp002358345	D2472	D2472	NA	NA	NA
mic_asv265	5516.L.hifi_reads_s635.ctg000644l||full	0.699103	0.0254145	Bacteria	Proteobacteria	Gammaproteobacteria	SAR86_747617	D2472	D2472	D2472 sp002358345	D2472	D2472	novel order 117 of Caudoviricetes	novel_family_2_of_novel_order_117_of_Caudoviricetes	novel_subfamily_0_of_novel_family_2_of_novel_order_117_of_Caudoviricetes
mic_asv265	5068_K_run562_hifi_trimmed_deduplicated_s2595.ctg002683l||full	0.707049	0.0221476	Bacteria	Proteobacteria	Gammaproteobacteria	SAR86_747617	D2472	D2472	D2472 sp002358345	D2472	D2472	novel order 42 of Caudoviricetes	novel_family_0_of_novel_order_42_of_Caudoviricetes	novel_subfamily_0_of_novel_family_0_of_novel_order_42_of_Caudoviricetes
mic_asv184	4752_CF_run525_CCS_trimmed_deduplicated_s6383.ctg006385l||full	0.721615	0.0169846	Bacteria	Proteobacteria	Gammaproteobacteria	SAR86_747617	D2472	D2472	D2472 sp002358345	D2472	D2472	novel order 90 of Caudoviricetes	novel_family_2_of_novel_order_90_of_Caudoviricetes	novel_subfamily_0_of_novel_family_2_of_novel_order_90_of_Caudoviricetes
mic_asv151	5516.L.hifi_reads_s635.ctg000644l||full	0.726354	0.0154	Bacteria	Proteobacteria	Gammaproteobacteria	SAR86_747617	D2472	D2472	D2472 sp002358345	D2472	D2472	novel order 117 of Caudoviricetes	novel_family_2_of_novel_order_117_of_Caudoviricetes	novel_subfamily_0_of_novel_family_2_of_novel_order_117_of_Caudoviricetes
mic_asv86	5516.L.hifi_reads_s635.ctg000644l||full	0.729304	0.0144964	Bacteria	Proteobacteria	Gammaproteobacteria	SAR86_747617	D2472	D2472	D2472 sp002358345	D2472	D2472	novel order 117 of Caudoviricetes	novel_family_2_of_novel_order_117_of_Caudoviricetes	novel_subfamily_0_of_novel_family_2_of_novel_order_117_of_Caudoviricetes
mic_asv265	5516.AG.hifi_reads_s1594.ctg001599l||full	0.741464	0.0113237	Bacteria	Proteobacteria	Gammaproteobacteria	SAR86_747617	D2472	D2472	D2472 sp002358345	D2472	D2472	NA	NA	NA
mic_asv388	4752_CF_run525_CCS_trimmed_deduplicated_s6383.ctg006385l||full	0.758169	0.00780009	Bacteria	Proteobacteria	Gammaproteobacteria	SAR86_747617	D2472	D2472	D2472 sp002358345	D2472	D2472	novel order 90 of Caudoviricetes	novel_family_2_of_novel_order_90_of_Caudoviricetes	novel_subfamily_0_of_novel_family_2_of_novel_order_90_of_Caudoviricetes
mic_asv151	4752_E_run525_CCS_trimmed_deduplicated_s382.ctg000388l||full	0.761232	0.00733291	Bacteria	Proteobacteria	Gammaproteobacteria	SAR86_747617	D2472	D2472	D2472 sp002358345	D2472	D2472	novel order 90 of Caudoviricetes	novel_family_3_of_novel_order_90_of_Caudoviricetes	novel_subfamily_0_of_novel_family_24_of_novel_order_90_of_Caudoviricetes||novel_family_25_of_novel_order_90_of_Caudoviricetes||novel_family_3_of_novel_order_90_of_Caudoviricetes||novel_family_15_of_novel_order_90_of_Caudoviricetes
mic_asv265	4752_E_run525_CCS_trimmed_deduplicated_s382.ctg000388l||full	0.763383	0.00693246	Bacteria	Proteobacteria	Gammaproteobacteria	SAR86_747617	D2472	D2472	D2472 sp002358345	D2472	D2472	novel order 90 of Caudoviricetes	novel_family_3_of_novel_order_90_of_Caudoviricetes	novel_subfamily_0_of_novel_family_24_of_novel_order_90_of_Caudoviricetes||novel_family_25_of_novel_order_90_of_Caudoviricetes||novel_family_3_of_novel_order_90_of_Caudoviricetes||novel_family_15_of_novel_order_90_of_Caudoviricetes
mic_asv265	5516.AE.hifi_reads_s43.ctg000045l||full	0.7898	0.00348591	Bacteria	Proteobacteria	Gammaproteobacteria	SAR86_747617	D2472	D2472	D2472 sp002358345	D2472	D2472	novel order 85 of Caudoviricetes	novel_family_2_of_novel_order_85_of_Caudoviricetes	novel_subfamily_0_of_novel_family_2_of_novel_order_85_of_Caudoviricetes
mic_asv46	5516.AG.hifi_reads_s950.ctg000952l||full	0.657926	0.0489482	Bacteria	Bacteroidota	Bacteroidia	Flavobacteriales_877923	Flavobacteriaceae	GCA-002733185	GCA-002733185 sp002733185	Flavobacteriaceae	Flavobacteriaceae	novel order 112 of Caudoviricetes	novel_family_2_of_novel_order_112_of_Caudoviricetes	novel_subfamily_1_of_novel_family_2_of_novel_order_112_of_Caudoviricetes
mic_asv206	5516.AH.hifi_reads_s1992.ctg001995l||full	0.658132	0.0488028	Bacteria	Bacteroidota	Bacteroidia	Flavobacteriales_877923	Flavobacteriaceae	Polaribacter_A	Bacteria	Flavobacteriaceae	Flavobacteriaceae	novel order 113 of Caudoviricetes	novel_family_4_of_novel_order_113_of_Caudoviricetes	novel_subfamily_0_of_novel_family_33_of_novel_order_72_of_Caudoviricetes||novel_family_32_of_novel_order_72_of_Caudoviricetes||novel_family_4_of_novel_order_113_of_Caudoviricetes
mic_asv23	5516.AH.hifi_reads_s1659.ctg001661l||full	0.659014	0.0481559	Bacteria	Bacteroidota	Bacteroidia	Flavobacteriales_877923	Flavobacteriaceae	Hel1-33-131	Bacteria	Flavobacteriaceae	Flavobacteriaceae	novel order 112 of Caudoviricetes	novel_family_2_of_novel_order_112_of_Caudoviricetes	novel_subfamily_1_of_novel_family_2_of_novel_order_112_of_Caudoviricetes
mic_asv830	5516.L.hifi_reads_s1605.ctg001640c||full	0.659696	0.047675	Bacteria	Bacteroidota	Bacteroidia	Flavobacteriales_877923	Flavobacteriaceae	MS024-2A	MS024-2A sp902517245	Flavobacteriaceae	Flavobacteriaceae	novel order 68 of Caudoviricetes	novel_family_0_of_novel_order_68_of_Caudoviricetes	novel_subfamily_0_of_novel_family_0_of_novel_order_68_of_Caudoviricetes
mic_asv206	5516.J.hifi_reads_s1358.ctg001362l||full	0.660194	0.0473362	Bacteria	Bacteroidota	Bacteroidia	Flavobacteriales_877923	Flavobacteriaceae	Polaribacter_A	Bacteria	Flavobacteriaceae	Flavobacteriaceae	novel order 114 of Caudoviricetes	novel_family_2_of_novel_order_114_of_Caudoviricetes	novel_subfamily_0_of_novel_family_2_of_novel_order_114_of_Caudoviricetes||novel_family_1_of_novel_order_114_of_Caudoviricetes
mic_asv37	5516.AH.hifi_reads_s1659.ctg001661l||full	0.664451	0.0444612	Bacteria	Bacteroidota	Bacteroidia	Flavobacteriales_877923	Flavobacteriaceae	GCA-002733185	GCA-002733185 sp002733185	Flavobacteriaceae	Flavobacteriaceae	novel order 112 of Caudoviricetes	novel_family_2_of_novel_order_112_of_Caudoviricetes	novel_subfamily_1_of_novel_family_2_of_novel_order_112_of_Caudoviricetes
mic_asv46	5516.AH.hifi_reads_s1262.ctg001264l||full	0.66529	0.0439085	Bacteria	Bacteroidota	Bacteroidia	Flavobacteriales_877923	Flavobacteriaceae	GCA-002733185	GCA-002733185 sp002733185	Flavobacteriaceae	Flavobacteriaceae	novel order 112 of Caudoviricetes	novel_family_6_of_novel_order_112_of_Caudoviricetes	novel_subfamily_0_of_novel_family_6_of_novel_order_112_of_Caudoviricetes||novel_family_8_of_novel_order_112_of_Caudoviricetes
mic_asv659	5516.S.hifi_reads_s68.ctg000069l||full	0.66571	0.0435611	Bacteria	Bacteroidota	Bacteroidia	Flavobacteriales_877923	Flavobacteriaceae	Polaribacter_A	Bacteria	Flavobacteriaceae	Flavobacteriaceae	novel order 90 of Caudoviricetes	novel_family_24_of_novel_order_90_of_Caudoviricetes	novel_subfamily_0_of_novel_family_24_of_novel_order_90_of_Caudoviricetes||novel_family_25_of_novel_order_90_of_Caudoviricetes||novel_family_3_of_novel_order_90_of_Caudoviricetes||novel_family_15_of_novel_order_90_of_Caudoviricetes
mic_asv344	5068_N_run562_hifi_trimmed_deduplicated_s4481.ctg004642l||full	0.667948	0.0421133	Bacteria	Bacteroidota	Bacteroidia	Flavobacteriales_877923	Flavobacteriaceae	Bacteria	Bacteria	Flavobacteriaceae	Flavobacteriaceae	novel order 28 of Caudoviricetes	novel_family_10_of_novel_order_28_of_Caudoviricetes	novel_subfamily_0_of_novel_family_9_of_novel_order_28_of_Caudoviricetes||novel_family_10_of_novel_order_28_of_Caudoviricetes
mic_asv55	5068_N_run562_hifi_trimmed_deduplicated_s4481.ctg004642l||full	0.668757	0.0415845	Bacteria	Bacteroidota	Bacteroidia	Flavobacteriales_877923	Flavobacteriaceae	Patiriisocius	Patiriisocius sp000170815	Flavobacteriaceae	Flavobacteriaceae	novel order 28 of Caudoviricetes	novel_family_10_of_novel_order_28_of_Caudoviricetes	novel_subfamily_0_of_novel_family_9_of_novel_order_28_of_Caudoviricetes||novel_family_10_of_novel_order_28_of_Caudoviricetes
mic_asv206	5068_M_run562_hifi_trimmed_deduplicated_s1045.ctg001046l||full	0.680622	0.0344895	Bacteria	Bacteroidota	Bacteroidia	Flavobacteriales_877923	Flavobacteriaceae	Polaribacter_A	Bacteria	Flavobacteriaceae	Flavobacteriaceae	novel order 64 of Caudoviricetes	novel_family_3_of_novel_order_64_of_Caudoviricetes	novel_subfamily_0_of_novel_family_3_of_novel_order_64_of_Caudoviricetes||novel_family_24_of_novel_order_90_of_Caudoviricetes
mic_asv482	5516.S.hifi_reads_s84.ctg000085c||full	0.682467	0.0335397	Bacteria	Bacteroidota	Bacteroidia	Flavobacteriales_877923	Flavobacteriaceae	Pseudofulvibacter_835456	Bacteria	Flavobacteriaceae	Flavobacteriaceae	novel order 92 of Caudoviricetes	novel_family_7_of_novel_order_92_of_Caudoviricetes	novel_subfamily_0_of_novel_family_7_of_novel_order_92_of_Caudoviricetes||novel_family_4_of_novel_order_92_of_Caudoviricetes
mic_asv206	5516.AG.hifi_reads_s950.ctg000952l||full	0.684712	0.032335	Bacteria	Bacteroidota	Bacteroidia	Flavobacteriales_877923	Flavobacteriaceae	Polaribacter_A	Bacteria	Flavobacteriaceae	Flavobacteriaceae	novel order 112 of Caudoviricetes	novel_family_2_of_novel_order_112_of_Caudoviricetes	novel_subfamily_1_of_novel_family_2_of_novel_order_112_of_Caudoviricetes
mic_asv23	5516.AH.hifi_reads_s1992.ctg001995l||full	0.68523	0.0320766	Bacteria	Bacteroidota	Bacteroidia	Flavobacteriales_877923	Flavobacteriaceae	Hel1-33-131	Bacteria	Flavobacteriaceae	Flavobacteriaceae	novel order 113 of Caudoviricetes	novel_family_4_of_novel_order_113_of_Caudoviricetes	novel_subfamily_0_of_novel_family_33_of_novel_order_72_of_Caudoviricetes||novel_family_32_of_novel_order_72_of_Caudoviricetes||novel_family_4_of_novel_order_113_of_Caudoviricetes
mic_asv206	5068_N_run562_hifi_trimmed_deduplicated_s4481.ctg004642l||full	0.685849	0.0317685	Bacteria	Bacteroidota	Bacteroidia	Flavobacteriales_877923	Flavobacteriaceae	Polaribacter_A	Bacteria	Flavobacteriaceae	Flavobacteriaceae	novel order 28 of Caudoviricetes	novel_family_10_of_novel_order_28_of_Caudoviricetes	novel_subfamily_0_of_novel_family_9_of_novel_order_28_of_Caudoviricetes||novel_family_10_of_novel_order_28_of_Caudoviricetes
mic_asv968	5068_M_run562_hifi_trimmed_deduplicated_s1649.ctg001650l||full	0.687012	0.031161	Bacteria	Bacteroidota	Bacteroidia	Flavobacteriales_877923	Flavobacteriaceae	GCA-002733185	GCA-002733185 sp002733185	Flavobacteriaceae	Flavobacteriaceae	novel order 113 of Caudoviricetes	novel_family_2_of_novel_order_113_of_Caudoviricetes	novel_subfamily_0_of_novel_family_2_of_novel_order_113_of_Caudoviricetes
mic_asv206	5516.AG.hifi_reads_s896.ctg000898l||full_1	0.687038	0.0311473	Bacteria	Bacteroidota	Bacteroidia	Flavobacteriales_877923	Flavobacteriaceae	Polaribacter_A	Bacteria	Flavobacteriaceae	Flavobacteriaceae	N/A	NA	NA
mic_asv1215	5516.AH.hifi_reads_s1992.ctg001995l||full	0.688746	0.0302797	Bacteria	Bacteroidota	Bacteroidia	Flavobacteriales_877923	Flavobacteriaceae	Hel1-33-131	Bacteria	Flavobacteriaceae	Flavobacteriaceae	novel order 113 of Caudoviricetes	novel_family_4_of_novel_order_113_of_Caudoviricetes	novel_subfamily_0_of_novel_family_33_of_novel_order_72_of_Caudoviricetes||novel_family_32_of_novel_order_72_of_Caudoviricetes||novel_family_4_of_novel_order_113_of_Caudoviricetes
mic_asv533	5516.S.hifi_reads_s68.ctg000069l||full	0.692192	0.0286471	Bacteria	Bacteroidota	Bacteroidia	Flavobacteriales_877923	Flavobacteriaceae	Bacteria	Bacteria	Flavobacteriaceae	Flavobacteriaceae	novel order 90 of Caudoviricetes	novel_family_24_of_novel_order_90_of_Caudoviricetes	novel_subfamily_0_of_novel_family_24_of_novel_order_90_of_Caudoviricetes||novel_family_25_of_novel_order_90_of_Caudoviricetes||novel_family_3_of_novel_order_90_of_Caudoviricetes||novel_family_15_of_novel_order_90_of_Caudoviricetes
mic_asv23	5516.AG.hifi_reads_s896.ctg000898l||full_1	0.693863	0.0278137	Bacteria	Bacteroidota	Bacteroidia	Flavobacteriales_877923	Flavobacteriaceae	Hel1-33-131	Bacteria	Flavobacteriaceae	Flavobacteriaceae	N/A	NA	NA
mic_asv638	5068_N_run562_hifi_trimmed_deduplicated_s4481.ctg004642l||full	0.696181	0.0267373	Bacteria	Bacteroidota	Bacteroidia	Flavobacteriales_877923	Flavobacteriaceae	Bacteria	Bacteria	Flavobacteriaceae	Flavobacteriaceae	novel order 28 of Caudoviricetes	novel_family_10_of_novel_order_28_of_Caudoviricetes	novel_subfamily_0_of_novel_family_9_of_novel_order_28_of_Caudoviricetes||novel_family_10_of_novel_order_28_of_Caudoviricetes
mic_asv206	5516.AH.hifi_reads_s6232.ctg006243l||full	0.698849	0.0255411	Bacteria	Bacteroidota	Bacteroidia	Flavobacteriales_877923	Flavobacteriaceae	Polaribacter_A	Bacteria	Flavobacteriaceae	Flavobacteriaceae	novel order 83 of Caudoviricetes	novel_family_6_of_novel_order_83_of_Caudoviricetes	novel_subfamily_0_of_novel_family_6_of_novel_order_83_of_Caudoviricetes
mic_asv1215	5516.AH.hifi_reads_s1262.ctg001264l||full	0.702017	0.0240882	Bacteria	Bacteroidota	Bacteroidia	Flavobacteriales_877923	Flavobacteriaceae	Hel1-33-131	Bacteria	Flavobacteriaceae	Flavobacteriaceae	novel order 112 of Caudoviricetes	novel_family_6_of_novel_order_112_of_Caudoviricetes	novel_subfamily_0_of_novel_family_6_of_novel_order_112_of_Caudoviricetes||novel_family_8_of_novel_order_112_of_Caudoviricetes
mic_asv23	5516.AG.hifi_reads_s950.ctg000952l||full	0.703298	0.0235475	Bacteria	Bacteroidota	Bacteroidia	Flavobacteriales_877923	Flavobacteriaceae	Hel1-33-131	Bacteria	Flavobacteriaceae	Flavobacteriaceae	novel order 112 of Caudoviricetes	novel_family_2_of_novel_order_112_of_Caudoviricetes	novel_subfamily_1_of_novel_family_2_of_novel_order_112_of_Caudoviricetes
mic_asv23	5516.AH.hifi_reads_s1262.ctg001264l||full	0.706025	0.0225155	Bacteria	Bacteroidota	Bacteroidia	Flavobacteriales_877923	Flavobacteriaceae	Hel1-33-131	Bacteria	Flavobacteriaceae	Flavobacteriaceae	novel order 112 of Caudoviricetes	novel_family_6_of_novel_order_112_of_Caudoviricetes	novel_subfamily_0_of_novel_family_6_of_novel_order_112_of_Caudoviricetes||novel_family_8_of_novel_order_112_of_Caudoviricetes
mic_asv181	5516.AH.hifi_reads_s5530.ctg005539l||full	0.70929	0.0212321	Bacteria	Bacteroidota	Bacteroidia	Flavobacteriales_877923	Flavobacteriaceae	MAG-121220-bin8	Bacteria	Flavobacteriaceae	Flavobacteriaceae	novel order 113 of Caudoviricetes	novel_family_4_of_novel_order_113_of_Caudoviricetes	novel_subfamily_0_of_novel_family_33_of_novel_order_72_of_Caudoviricetes||novel_family_32_of_novel_order_72_of_Caudoviricetes||novel_family_4_of_novel_order_113_of_Caudoviricetes
mic_asv968	5516.AG.hifi_reads_s950.ctg000952l||full	0.711815	0.0202395	Bacteria	Bacteroidota	Bacteroidia	Flavobacteriales_877923	Flavobacteriaceae	GCA-002733185	GCA-002733185 sp002733185	Flavobacteriaceae	Flavobacteriaceae	novel order 112 of Caudoviricetes	novel_family_2_of_novel_order_112_of_Caudoviricetes	novel_subfamily_1_of_novel_family_2_of_novel_order_112_of_Caudoviricetes
mic_asv1948	5516.J.hifi_reads_s1358.ctg001362l||full	0.713609	0.0195516	Bacteria	Bacteroidota	Bacteroidia	Flavobacteriales_877923	Flavobacteriaceae	Bacteria	Bacteria	Flavobacteriaceae	Flavobacteriaceae	novel order 114 of Caudoviricetes	novel_family_2_of_novel_order_114_of_Caudoviricetes	novel_subfamily_0_of_novel_family_2_of_novel_order_114_of_Caudoviricetes||novel_family_1_of_novel_order_114_of_Caudoviricetes
mic_asv830	5516.AF.hifi_reads_s257.ctg000260c||full	0.716671	0.018506	Bacteria	Bacteroidota	Bacteroidia	Flavobacteriales_877923	Flavobacteriaceae	MS024-2A	MS024-2A sp902517245	Flavobacteriaceae	Flavobacteriaceae	novel order 75 of Caudoviricetes	novel_family_34_of_novel_order_75_of_Caudoviricetes	novel_subfamily_0_of_novel_family_32_of_novel_order_75_of_Caudoviricetes||novel_family_40_of_novel_order_75_of_Caudoviricetes||novel_family_41_of_novel_order_75_of_Caudoviricetes||novel_family_34_of_novel_order_75_of_Caudoviricetes
mic_asv968	5516.AH.hifi_reads_s6232.ctg006243l||full	0.718995	0.0177752	Bacteria	Bacteroidota	Bacteroidia	Flavobacteriales_877923	Flavobacteriaceae	GCA-002733185	GCA-002733185 sp002733185	Flavobacteriaceae	Flavobacteriaceae	novel order 83 of Caudoviricetes	novel_family_6_of_novel_order_83_of_Caudoviricetes	novel_subfamily_0_of_novel_family_6_of_novel_order_83_of_Caudoviricetes
mic_asv1215	5516.AH.hifi_reads_s1659.ctg001661l||full	0.720297	0.0173577	Bacteria	Bacteroidota	Bacteroidia	Flavobacteriales_877923	Flavobacteriaceae	Hel1-33-131	Bacteria	Flavobacteriaceae	Flavobacteriaceae	novel order 112 of Caudoviricetes	novel_family_2_of_novel_order_112_of_Caudoviricetes	novel_subfamily_1_of_novel_family_2_of_novel_order_112_of_Caudoviricetes
mic_asv968	5068_N_run562_hifi_trimmed_deduplicated_s3457.ctg003573l||full	0.721468	0.0170223	Bacteria	Bacteroidota	Bacteroidia	Flavobacteriales_877923	Flavobacteriaceae	GCA-002733185	GCA-002733185 sp002733185	Flavobacteriaceae	Flavobacteriaceae	novel order 119 of Caudoviricetes	novel_family_16_of_novel_order_119_of_Caudoviricetes	novel_subfamily_2_of_novel_family_16_of_novel_order_119_of_Caudoviricetes
mic_asv23	5068_N_run562_hifi_trimmed_deduplicated_s4481.ctg004642l||full	0.724352	0.016052	Bacteria	Bacteroidota	Bacteroidia	Flavobacteriales_877923	Flavobacteriaceae	Hel1-33-131	Bacteria	Flavobacteriaceae	Flavobacteriaceae	novel order 28 of Caudoviricetes	novel_family_10_of_novel_order_28_of_Caudoviricetes	novel_subfamily_0_of_novel_family_9_of_novel_order_28_of_Caudoviricetes||novel_family_10_of_novel_order_28_of_Caudoviricetes
mic_asv968	5516.AE.hifi_reads_s1466.ctg001499l||full	0.727912	0.0149003	Bacteria	Bacteroidota	Bacteroidia	Flavobacteriales_877923	Flavobacteriaceae	GCA-002733185	GCA-002733185 sp002733185	Flavobacteriaceae	Flavobacteriaceae	novel order 113 of Caudoviricetes	novel_family_4_of_novel_order_113_of_Caudoviricetes	novel_subfamily_0_of_novel_family_4_of_novel_order_113_of_Caudoviricetes||novel_family_3_of_novel_order_113_of_Caudoviricetes
mic_asv482	5516.AF.hifi_reads_s4505.ctg004529l||full	0.730076	0.0142654	Bacteria	Bacteroidota	Bacteroidia	Flavobacteriales_877923	Flavobacteriaceae	Pseudofulvibacter_835456	Bacteria	Flavobacteriaceae	Flavobacteriaceae	novel order 90 of Caudoviricetes	novel_family_25_of_novel_order_90_of_Caudoviricetes	novel_subfamily_0_of_novel_family_25_of_novel_order_90_of_Caudoviricetes||novel_family_15_of_novel_order_90_of_Caudoviricetes||novel_family_26_of_novel_order_90_of_Caudoviricetes
mic_asv968	5516.AH.hifi_reads_s1992.ctg001995l||full	0.73305	0.0134285	Bacteria	Bacteroidota	Bacteroidia	Flavobacteriales_877923	Flavobacteriaceae	GCA-002733185	GCA-002733185 sp002733185	Flavobacteriaceae	Flavobacteriaceae	novel order 113 of Caudoviricetes	novel_family_4_of_novel_order_113_of_Caudoviricetes	novel_subfamily_0_of_novel_family_33_of_novel_order_72_of_Caudoviricetes||novel_family_32_of_novel_order_72_of_Caudoviricetes||novel_family_4_of_novel_order_113_of_Caudoviricetes
mic_asv1215	5068_N_run562_hifi_trimmed_deduplicated_s4481.ctg004642l||full	0.740096	0.0116368	Bacteria	Bacteroidota	Bacteroidia	Flavobacteriales_877923	Flavobacteriaceae	Hel1-33-131	Bacteria	Flavobacteriaceae	Flavobacteriaceae	novel order 28 of Caudoviricetes	novel_family_10_of_novel_order_28_of_Caudoviricetes	novel_subfamily_0_of_novel_family_9_of_novel_order_28_of_Caudoviricetes||novel_family_10_of_novel_order_28_of_Caudoviricetes
mic_asv659	5068_N_run562_hifi_trimmed_deduplicated_s4481.ctg004642l||full	0.743963	0.0107213	Bacteria	Bacteroidota	Bacteroidia	Flavobacteriales_877923	Flavobacteriaceae	Polaribacter_A	Bacteria	Flavobacteriaceae	Flavobacteriaceae	novel order 28 of Caudoviricetes	novel_family_10_of_novel_order_28_of_Caudoviricetes	novel_subfamily_0_of_novel_family_9_of_novel_order_28_of_Caudoviricetes||novel_family_10_of_novel_order_28_of_Caudoviricetes
mic_asv1948	5516.S.hifi_reads_s68.ctg000069l||full	0.748242	0.00982798	Bacteria	Bacteroidota	Bacteroidia	Flavobacteriales_877923	Flavobacteriaceae	Bacteria	Bacteria	Flavobacteriaceae	Flavobacteriaceae	novel order 90 of Caudoviricetes	novel_family_24_of_novel_order_90_of_Caudoviricetes	novel_subfamily_0_of_novel_family_24_of_novel_order_90_of_Caudoviricetes||novel_family_25_of_novel_order_90_of_Caudoviricetes||novel_family_3_of_novel_order_90_of_Caudoviricetes||novel_family_15_of_novel_order_90_of_Caudoviricetes
mic_asv597	5068_N_run562_hifi_trimmed_deduplicated_s4481.ctg004642l||full	0.752084	0.00895522	Bacteria	Bacteroidota	Bacteroidia	Flavobacteriales_877923	Flavobacteriaceae	Pseudofulvibacter_835456	Bacteria	Flavobacteriaceae	Flavobacteriaceae	novel order 28 of Caudoviricetes	novel_family_10_of_novel_order_28_of_Caudoviricetes	novel_subfamily_0_of_novel_family_9_of_novel_order_28_of_Caudoviricetes||novel_family_10_of_novel_order_28_of_Caudoviricetes
mic_asv638	5068_M_run562_hifi_trimmed_deduplicated_s1045.ctg001046l||full	0.753696	0.00863349	Bacteria	Bacteroidota	Bacteroidia	Flavobacteriales_877923	Flavobacteriaceae	Bacteria	Bacteria	Flavobacteriaceae	Flavobacteriaceae	novel order 64 of Caudoviricetes	novel_family_3_of_novel_order_64_of_Caudoviricetes	novel_subfamily_0_of_novel_family_3_of_novel_order_64_of_Caudoviricetes||novel_family_24_of_novel_order_90_of_Caudoviricetes
mic_asv283	5516.AH.hifi_reads_s2588.ctg002591l||full	0.75471	0.00842985	Bacteria	Bacteroidota	Bacteroidia	Flavobacteriales_877923	Flavobacteriaceae	GCA-002733185	GCA-002733185 sp002733185	Flavobacteriaceae	Flavobacteriaceae	novel order 107 of Caudoviricetes	novel_family_12_of_novel_order_107_of_Caudoviricetes	novel_subfamily_1_of_novel_family_12_of_novel_order_107_of_Caudoviricetes
mic_asv968	5516.AH.hifi_reads_s1659.ctg001661l||full	0.755446	0.00829637	Bacteria	Bacteroidota	Bacteroidia	Flavobacteriales_877923	Flavobacteriaceae	GCA-002733185	GCA-002733185 sp002733185	Flavobacteriaceae	Flavobacteriaceae	novel order 112 of Caudoviricetes	novel_family_2_of_novel_order_112_of_Caudoviricetes	novel_subfamily_1_of_novel_family_2_of_novel_order_112_of_Caudoviricetes
mic_asv1215	5516.AG.hifi_reads_s896.ctg000898l||full_1	0.75836	0.00776758	Bacteria	Bacteroidota	Bacteroidia	Flavobacteriales_877923	Flavobacteriaceae	Hel1-33-131	Bacteria	Flavobacteriaceae	Flavobacteriaceae	N/A	NA	NA
mic_asv968	5516.AH.hifi_reads_s1262.ctg001264l||full	0.763963	0.00682979	Bacteria	Bacteroidota	Bacteroidia	Flavobacteriales_877923	Flavobacteriaceae	GCA-002733185	GCA-002733185 sp002733185	Flavobacteriaceae	Flavobacteriaceae	novel order 112 of Caudoviricetes	novel_family_6_of_novel_order_112_of_Caudoviricetes	novel_subfamily_0_of_novel_family_6_of_novel_order_112_of_Caudoviricetes||novel_family_8_of_novel_order_112_of_Caudoviricetes
mic_asv968	5516.AG.hifi_reads_s896.ctg000898l||full_1	0.773883	0.0053478	Bacteria	Bacteroidota	Bacteroidia	Flavobacteriales_877923	Flavobacteriaceae	GCA-002733185	GCA-002733185 sp002733185	Flavobacteriaceae	Flavobacteriaceae	N/A	NA	NA
mic_asv1215	5516.AH.hifi_reads_s6232.ctg006243l||full	0.777902	0.0048327	Bacteria	Bacteroidota	Bacteroidia	Flavobacteriales_877923	Flavobacteriaceae	Hel1-33-131	Bacteria	Flavobacteriaceae	Flavobacteriaceae	novel order 83 of Caudoviricetes	novel_family_6_of_novel_order_83_of_Caudoviricetes	novel_subfamily_0_of_novel_family_6_of_novel_order_83_of_Caudoviricetes
mic_asv968	5068_M_run562_hifi_trimmed_deduplicated_s1045.ctg001046l||full	0.784111	0.00412936	Bacteria	Bacteroidota	Bacteroidia	Flavobacteriales_877923	Flavobacteriaceae	GCA-002733185	GCA-002733185 sp002733185	Flavobacteriaceae	Flavobacteriaceae	novel order 64 of Caudoviricetes	novel_family_3_of_novel_order_64_of_Caudoviricetes	novel_subfamily_0_of_novel_family_3_of_novel_order_64_of_Caudoviricetes||novel_family_24_of_novel_order_90_of_Caudoviricetes
mic_asv6	5068_A_run562_hifi_trimmed_deduplicated_s1559.ctg001673l||full	0.78982	0.0034842	Bacteria	Bacteroidota	Bacteroidia	Flavobacteriales_877923	Flavobacteriaceae	Polaribacter_A	Bacteria	Flavobacteriaceae	Flavobacteriaceae	novel order 69 of Caudoviricetes	novel_family_3_of_novel_order_69_of_Caudoviricetes	novel_subfamily_0_of_novel_family_3_of_novel_order_69_of_Caudoviricetes||novel_family_10_of_novel_order_72_of_Caudoviricetes
mic_asv37	5516.AH.hifi_reads_s6232.ctg006243l||full	0.790832	0.00339521	Bacteria	Bacteroidota	Bacteroidia	Flavobacteriales_877923	Flavobacteriaceae	GCA-002733185	GCA-002733185 sp002733185	Flavobacteriaceae	Flavobacteriaceae	novel order 83 of Caudoviricetes	novel_family_6_of_novel_order_83_of_Caudoviricetes	novel_subfamily_0_of_novel_family_6_of_novel_order_83_of_Caudoviricetes
mic_asv968	5516.AH.hifi_reads_s5530.ctg005539l||full	0.792144	0.00327371	Bacteria	Bacteroidota	Bacteroidia	Flavobacteriales_877923	Flavobacteriaceae	GCA-002733185	GCA-002733185 sp002733185	Flavobacteriaceae	Flavobacteriaceae	novel order 113 of Caudoviricetes	novel_family_4_of_novel_order_113_of_Caudoviricetes	novel_subfamily_0_of_novel_family_33_of_novel_order_72_of_Caudoviricetes||novel_family_32_of_novel_order_72_of_Caudoviricetes||novel_family_4_of_novel_order_113_of_Caudoviricetes
mic_asv6	5068_A_run562_hifi_trimmed_deduplicated_s23.ctg000028l||full	0.79711	0.00284589	Bacteria	Bacteroidota	Bacteroidia	Flavobacteriales_877923	Flavobacteriaceae	Polaribacter_A	Bacteria	Flavobacteriaceae	Flavobacteriaceae	novel order 72 of Caudoviricetes	novel_family_10_of_novel_order_72_of_Caudoviricetes	novel_subfamily_0_of_novel_family_3_of_novel_order_69_of_Caudoviricetes||novel_family_10_of_novel_order_72_of_Caudoviricetes
mic_asv23	5516.AH.hifi_reads_s5889.ctg005899l||full	0.80671	0.00220415	Bacteria	Bacteroidota	Bacteroidia	Flavobacteriales_877923	Flavobacteriaceae	Hel1-33-131	Bacteria	Flavobacteriaceae	Flavobacteriaceae	novel order 75 of Caudoviricetes	novel_family_34_of_novel_order_75_of_Caudoviricetes	novel_subfamily_0_of_novel_family_34_of_novel_order_75_of_Caudoviricetes
mic_asv7	5068_A_run562_hifi_trimmed_deduplicated_s23.ctg000028l||full	0.822312	0.00138786	Bacteria	Bacteroidota	Bacteroidia	Flavobacteriales_877923	Flavobacteriaceae	Bacteria	Bacteria	Flavobacteriaceae	Flavobacteriaceae	novel order 72 of Caudoviricetes	novel_family_10_of_novel_order_72_of_Caudoviricetes	novel_subfamily_0_of_novel_family_3_of_novel_order_69_of_Caudoviricetes||novel_family_10_of_novel_order_72_of_Caudoviricetes
mic_asv605	5068_N_run562_hifi_trimmed_deduplicated_s4481.ctg004642l||full	0.834078	0.000903565	Bacteria	Bacteroidota	Bacteroidia	Flavobacteriales_877923	Flavobacteriaceae	Pseudofulvibacter_835456	Bacteria	Flavobacteriaceae	Flavobacteriaceae	novel order 28 of Caudoviricetes	novel_family_10_of_novel_order_28_of_Caudoviricetes	novel_subfamily_0_of_novel_family_9_of_novel_order_28_of_Caudoviricetes||novel_family_10_of_novel_order_28_of_Caudoviricetes
mic_asv1948	5068_N_run562_hifi_trimmed_deduplicated_s4481.ctg004642l||full	0.843416	0.000597243	Bacteria	Bacteroidota	Bacteroidia	Flavobacteriales_877923	Flavobacteriaceae	Bacteria	Bacteria	Flavobacteriaceae	Flavobacteriaceae	novel order 28 of Caudoviricetes	novel_family_10_of_novel_order_28_of_Caudoviricetes	novel_subfamily_0_of_novel_family_9_of_novel_order_28_of_Caudoviricetes||novel_family_10_of_novel_order_28_of_Caudoviricetes
mic_asv166	5068_A_run562_hifi_trimmed_deduplicated_s1559.ctg001673l||full	0.856117	0.000379908	Bacteria	Bacteroidota	Bacteroidia	Flavobacteriales_877923	Flavobacteriaceae	Bacteria	Bacteria	Flavobacteriaceae	Flavobacteriaceae	novel order 69 of Caudoviricetes	novel_family_3_of_novel_order_69_of_Caudoviricetes	novel_subfamily_0_of_novel_family_3_of_novel_order_69_of_Caudoviricetes||novel_family_10_of_novel_order_72_of_Caudoviricetes
mic_asv547	5068_A_run562_hifi_trimmed_deduplicated_s730.ctg000792l||full	0.702163	0.0240249	Bacteria	Proteobacteria	Gammaproteobacteria	GCA-002705445_740138	GCA-002716945	GCA-2720195	GCA-2720195 sp902628335	GCA-002716945	GCA-002716945	NA	NA	NA
mic_asv792	5068_A_run562_hifi_trimmed_deduplicated_s730.ctg000792l||full	0.735157	0.0128741	Bacteria	Proteobacteria	Gammaproteobacteria	GCA-002705445_740138	GCA-002716945	GCA-2720195	GCA-2720195 sp902628335	GCA-002716945	GCA-002716945	NA	NA	NA
mic_asv486	5516.AG.hifi_reads_s3352.ctg003360l||full	0.707667	0.021867	Bacteria	Proteobacteria	Alphaproteobacteria	HIMB59	GCA-002718135	Bacteria	Bacteria	GCA-002718135	GCA-002718135	novel order 122 of Caudoviricetes	novel_family_44_of_novel_order_122_of_Caudoviricetes	novel_subfamily_0_of_novel_family_44_of_novel_order_122_of_Caudoviricetes
mic_asv519	5516.Q.hifi_reads_s970.ctg000971l||full	0.693838	0.0278274	Bacteria	Proteobacteria	Gammaproteobacteria	Pseudomonadales_641035	Nitrincolaceae	ASP10-02a	Bacteria	Nitrincolaceae	Nitrincolaceae	novel order 72 of Caudoviricetes	novel_family_20_of_novel_order_72_of_Caudoviricetes	novel_subfamily_0_of_novel_family_20_of_novel_order_72_of_Caudoviricetes
mic_asv1089	5068_E_run562_hifi_trimmed_deduplicated_s2806.ctg002907l||full	0.680736	0.0344262	Bacteria	Proteobacteria	Alphaproteobacteria	Pelagibacterales	Pelagibacteraceae	AG-414-E02	AG-414-E02 sp902588625	Pelagibacteraceae	Pelagibacteraceae	novel order 90 of Caudoviricetes	novel_family_1_of_novel_order_90_of_Caudoviricetes	novel_subfamily_0_of_novel_family_1_of_novel_order_90_of_Caudoviricetes||novel_family_25_of_novel_order_90_of_Caudoviricetes
mic_asv434	5068_E_run562_hifi_trimmed_deduplicated_s2806.ctg002907l||full	0.706478	0.0223667	Bacteria	Proteobacteria	Alphaproteobacteria	Pelagibacterales	Pelagibacteraceae	AG-414-E02	AG-414-E02 sp902588625	Pelagibacteraceae	Pelagibacteraceae	novel order 90 of Caudoviricetes	novel_family_1_of_novel_order_90_of_Caudoviricetes	novel_subfamily_0_of_novel_family_1_of_novel_order_90_of_Caudoviricetes||novel_family_25_of_novel_order_90_of_Caudoviricetes
mic_asv358	5068_E_run562_hifi_trimmed_deduplicated_s2806.ctg002907l||full	0.717868	0.018138	Bacteria	Proteobacteria	Alphaproteobacteria	Pelagibacterales	Pelagibacteraceae	Pelagibacter_A_533952	Bacteria	Pelagibacteraceae	Pelagibacteraceae	novel order 90 of Caudoviricetes	novel_family_1_of_novel_order_90_of_Caudoviricetes	novel_subfamily_0_of_novel_family_1_of_novel_order_90_of_Caudoviricetes||novel_family_25_of_novel_order_90_of_Caudoviricetes
mic_asv889	5068_E_run562_hifi_trimmed_deduplicated_s2806.ctg002907l||full	0.718847	0.017818	Bacteria	Proteobacteria	Alphaproteobacteria	Pelagibacterales	Pelagibacteraceae	AG-414-E02	AG-414-E02 sp902588625	Pelagibacteraceae	Pelagibacteraceae	novel order 90 of Caudoviricetes	novel_family_1_of_novel_order_90_of_Caudoviricetes	novel_subfamily_0_of_novel_family_1_of_novel_order_90_of_Caudoviricetes||novel_family_25_of_novel_order_90_of_Caudoviricetes
mic_asv250	5068_E_run562_hifi_trimmed_deduplicated_s2806.ctg002907l||full	0.761681	0.00724905	Bacteria	Proteobacteria	Alphaproteobacteria	Pelagibacterales	Pelagibacteraceae	Pelagibacter_A_533952	Bacteria	Pelagibacteraceae	Pelagibacteraceae	novel order 90 of Caudoviricetes	novel_family_1_of_novel_order_90_of_Caudoviricetes	novel_subfamily_0_of_novel_family_1_of_novel_order_90_of_Caudoviricetes||novel_family_25_of_novel_order_90_of_Caudoviricetes
mic_asv610	5068_E_run562_hifi_trimmed_deduplicated_s2806.ctg002907l||full	0.766656	0.00636774	Bacteria	Proteobacteria	Alphaproteobacteria	Pelagibacterales	Pelagibacteraceae	AG-414-E02	AG-414-E02 sp902588625	Pelagibacteraceae	Pelagibacteraceae	novel order 90 of Caudoviricetes	novel_family_1_of_novel_order_90_of_Caudoviricetes	novel_subfamily_0_of_novel_family_1_of_novel_order_90_of_Caudoviricetes||novel_family_25_of_novel_order_90_of_Caudoviricetes
mic_asv407	5068_E_run562_hifi_trimmed_deduplicated_s2806.ctg002907l||full	0.801831	0.00250876	Bacteria	Proteobacteria	Alphaproteobacteria	Pelagibacterales	Pelagibacteraceae	Pelagibacter_A_533952	Bacteria	Pelagibacteraceae	Pelagibacteraceae	novel order 90 of Caudoviricetes	novel_family_1_of_novel_order_90_of_Caudoviricetes	novel_subfamily_0_of_novel_family_1_of_novel_order_90_of_Caudoviricetes||novel_family_25_of_novel_order_90_of_Caudoviricetes
mic_asv559	5068_E_run562_hifi_trimmed_deduplicated_s2806.ctg002907l||full	0.830715	0.00103534	Bacteria	Proteobacteria	Alphaproteobacteria	Pelagibacterales	Pelagibacteraceae	AG-414-E02	AG-414-E02 sp902588625	Pelagibacteraceae	Pelagibacteraceae	novel order 90 of Caudoviricetes	novel_family_1_of_novel_order_90_of_Caudoviricetes	novel_subfamily_0_of_novel_family_1_of_novel_order_90_of_Caudoviricetes||novel_family_25_of_novel_order_90_of_Caudoviricetes
mic_asv666	5516.AH.hifi_reads_s6830.ctg006845l||full	0.709682	0.02109	Bacteria	Proteobacteria	Gammaproteobacteria	Pseudomonadales_650612	Porticoccaceae	HTCC2207	HTCC2207 sp002335945	Porticoccaceae	Porticoccaceae	novel order 117 of Caudoviricetes	novel_family_7_of_novel_order_117_of_Caudoviricetes	novel_subfamily_0_of_novel_family_7_of_novel_order_117_of_Caudoviricetes||novel_family_6_of_novel_order_117_of_Caudoviricetes
mic_asv666	5068_A_run562_hifi_trimmed_deduplicated_s1895.ctg002024c||full	0.744793	0.0105279	Bacteria	Proteobacteria	Gammaproteobacteria	Pseudomonadales_650612	Porticoccaceae	HTCC2207	HTCC2207 sp002335945	Porticoccaceae	Porticoccaceae	novel order 64 of Caudoviricetes	novel_family_7_of_novel_order_64_of_Caudoviricetes	novel_subfamily_0_of_novel_family_7_of_novel_order_64_of_Caudoviricetes
mic_asv618	5068_N_run562_hifi_trimmed_deduplicated_s3120.ctg003224l||full	0.791941	0.00330109	Bacteria	Proteobacteria	Gammaproteobacteria	Pseudomonadales_650612	Porticoccaceae	HTCC2207	HTCC2207 sp002335945	Porticoccaceae	Porticoccaceae	novel order 68 of Caudoviricetes	novel_family_5_of_novel_order_68_of_Caudoviricetes	novel_subfamily_0_of_novel_family_4_of_novel_order_68_of_Caudoviricetes||novel_family_5_of_novel_order_68_of_Caudoviricetes
mic_asv146	5516.I.hifi_reads_s813.ctg000842l||full	0.719978	0.0174501	Bacteria	Bacteroidota	Bacteroidia	Flavobacteriales_877923	Schleiferiaceae	UBA10364	UBA10364 sp003045825	Schleiferiaceae	Schleiferiaceae	novel order 107 of Caudoviricetes	novel_family_4_of_novel_order_107_of_Caudoviricetes	novel_subfamily_0_of_novel_family_4_of_novel_order_107_of_Caudoviricetes
mic_asv511	5068_E_run562_hifi_trimmed_deduplicated_s1113.ctg001151l||full	0.660115	0.0473824	Bacteria	Verrucomicrobiota	Verrucomicrobiae	Pedosphaerales	UBA1096	UBA1096	Bacteria	UBA1096	UBA1096	novel order 122 of Caudoviricetes	Kyanoviridae	novel_subfamily_0_of_Kyanoviridae||novel_family_18_of_novel_order_122_of_Caudoviricetes||novel_family_32_of_novel_order_122_of_Caudoviricetes
mic_asv511	5516.B.hifi_reads_s951.ctg000955l||full	0.665106	0.0440676	Bacteria	Verrucomicrobiota	Verrucomicrobiae	Pedosphaerales	UBA1096	UBA1096	Bacteria	UBA1096	UBA1096	novel order 75 of Caudoviricetes	novel_family_41_of_novel_order_75_of_Caudoviricetes	novel_subfamily_0_of_novel_family_41_of_novel_order_75_of_Caudoviricetes||novel_family_38_of_novel_order_75_of_Caudoviricetes||novel_family_32_of_novel_order_75_of_Caudoviricetes
mic_asv892	5516.B.hifi_reads_s951.ctg000955l||full	0.673855	0.0383861	Bacteria	Verrucomicrobiota	Verrucomicrobiae	Pedosphaerales	UBA1096	UBA1096	Bacteria	UBA1096	UBA1096	novel order 75 of Caudoviricetes	novel_family_41_of_novel_order_75_of_Caudoviricetes	novel_subfamily_0_of_novel_family_41_of_novel_order_75_of_Caudoviricetes||novel_family_38_of_novel_order_75_of_Caudoviricetes||novel_family_32_of_novel_order_75_of_Caudoviricetes
mic_asv120	5068_E_run562_hifi_trimmed_deduplicated_s487.ctg000501l||full	0.679448	0.0351723	Bacteria	Verrucomicrobiota	Verrucomicrobiae	Pedosphaerales	UBA1096	UBA1096	Bacteria	UBA1096	UBA1096	novel order 72 of Caudoviricetes	novel_family_18_of_novel_order_72_of_Caudoviricetes	novel_subfamily_2_of_novel_family_18_of_novel_order_72_of_Caudoviricetes
mic_asv8	5068_E_run562_hifi_trimmed_deduplicated_s1113.ctg001151l||full	0.685155	0.0321193	Bacteria	Verrucomicrobiota	Verrucomicrobiae	Pedosphaerales	UBA1096	UBA1096	Bacteria	UBA1096	UBA1096	novel order 122 of Caudoviricetes	Kyanoviridae	novel_subfamily_0_of_Kyanoviridae||novel_family_18_of_novel_order_122_of_Caudoviricetes||novel_family_32_of_novel_order_122_of_Caudoviricetes
mic_asv120	5068_E_run562_hifi_trimmed_deduplicated_s1113.ctg001151l||full	0.693245	0.0281594	Bacteria	Verrucomicrobiota	Verrucomicrobiae	Pedosphaerales	UBA1096	UBA1096	Bacteria	UBA1096	UBA1096	novel order 122 of Caudoviricetes	Kyanoviridae	novel_subfamily_0_of_Kyanoviridae||novel_family_18_of_novel_order_122_of_Caudoviricetes||novel_family_32_of_novel_order_122_of_Caudoviricetes
mic_asv511	5068_E_run562_hifi_trimmed_deduplicated_s487.ctg000501l||full	0.720177	0.017397	Bacteria	Verrucomicrobiota	Verrucomicrobiae	Pedosphaerales	UBA1096	UBA1096	Bacteria	UBA1096	UBA1096	novel order 72 of Caudoviricetes	novel_family_18_of_novel_order_72_of_Caudoviricetes	novel_subfamily_2_of_novel_family_18_of_novel_order_72_of_Caudoviricetes
mic_asv8	5516.B.hifi_reads_s951.ctg000955l||full	0.723533	0.0163087	Bacteria	Verrucomicrobiota	Verrucomicrobiae	Pedosphaerales	UBA1096	UBA1096	Bacteria	UBA1096	UBA1096	novel order 75 of Caudoviricetes	novel_family_41_of_novel_order_75_of_Caudoviricetes	novel_subfamily_0_of_novel_family_41_of_novel_order_75_of_Caudoviricetes||novel_family_38_of_novel_order_75_of_Caudoviricetes||novel_family_32_of_novel_order_75_of_Caudoviricetes
mic_asv892	5514_V_hifi_reads_s239.ctg000240l||full	0.737972	0.0121519	Bacteria	Verrucomicrobiota	Verrucomicrobiae	Pedosphaerales	UBA1096	UBA1096	Bacteria	UBA1096	UBA1096	novel order 75 of Caudoviricetes	novel_family_15_of_novel_order_75_of_Caudoviricetes	novel_subfamily_0_of_novel_family_15_of_novel_order_75_of_Caudoviricetes
mic_asv120	5516.AD.hifi_reads_s2295.ctg002301l||full	0.74015	0.0116214	Bacteria	Verrucomicrobiota	Verrucomicrobiae	Pedosphaerales	UBA1096	UBA1096	Bacteria	UBA1096	UBA1096	NA	NA	NA
mic_asv330	5516.B.hifi_reads_s951.ctg000955l||full	0.767844	0.0061949	Bacteria	Verrucomicrobiota	Verrucomicrobiae	Pedosphaerales	UBA1096	UBA1096	Bacteria	UBA1096	UBA1096	novel order 75 of Caudoviricetes	novel_family_41_of_novel_order_75_of_Caudoviricetes	novel_subfamily_0_of_novel_family_41_of_novel_order_75_of_Caudoviricetes||novel_family_38_of_novel_order_75_of_Caudoviricetes||novel_family_32_of_novel_order_75_of_Caudoviricetes
mic_asv892	5068_D_run562_hifi_trimmed_deduplicated_s187.ctg000188l||full	0.790221	0.00345511	Bacteria	Verrucomicrobiota	Verrucomicrobiae	Pedosphaerales	UBA1096	UBA1096	Bacteria	UBA1096	UBA1096	novel order 72 of Caudoviricetes	novel_family_14_of_novel_order_72_of_Caudoviricetes	novel_subfamily_0_of_novel_family_14_of_novel_order_72_of_Caudoviricetes||novel_family_15_of_novel_order_72_of_Caudoviricetes
mic_asv120	5516.E.hifi_reads_s1329.ctg001330l||full	0.792557	0.00323435	Bacteria	Verrucomicrobiota	Verrucomicrobiae	Pedosphaerales	UBA1096	UBA1096	Bacteria	UBA1096	UBA1096	novel order 105 of Caudoviricetes	novel_family_0_of_novel_order_105_of_Caudoviricetes	novel_subfamily_0_of_novel_family_0_of_novel_order_105_of_Caudoviricetes
mic_asv120	5068_D_run562_hifi_trimmed_deduplicated_s187.ctg000188l||full	0.792577	0.00323435	Bacteria	Verrucomicrobiota	Verrucomicrobiae	Pedosphaerales	UBA1096	UBA1096	Bacteria	UBA1096	UBA1096	novel order 72 of Caudoviricetes	novel_family_14_of_novel_order_72_of_Caudoviricetes	novel_subfamily_0_of_novel_family_14_of_novel_order_72_of_Caudoviricetes||novel_family_15_of_novel_order_72_of_Caudoviricetes
mic_asv8	5516.E.hifi_reads_s1329.ctg001330l||full	0.792938	0.00320697	Bacteria	Verrucomicrobiota	Verrucomicrobiae	Pedosphaerales	UBA1096	UBA1096	Bacteria	UBA1096	UBA1096	novel order 105 of Caudoviricetes	novel_family_0_of_novel_order_105_of_Caudoviricetes	novel_subfamily_0_of_novel_family_0_of_novel_order_105_of_Caudoviricetes
mic_asv8	5516.AD.hifi_reads_s2295.ctg002301l||full	0.79661	0.00288525	Bacteria	Verrucomicrobiota	Verrucomicrobiae	Pedosphaerales	UBA1096	UBA1096	Bacteria	UBA1096	UBA1096	NA	NA	NA
mic_asv511	5516.AD.hifi_reads_s2295.ctg002301l||full	0.799209	0.00269187	Bacteria	Verrucomicrobiota	Verrucomicrobiae	Pedosphaerales	UBA1096	UBA1096	Bacteria	UBA1096	UBA1096	NA	NA	NA
mic_asv511	5068_D_run562_hifi_trimmed_deduplicated_s187.ctg000188l||full	0.806186	0.00223667	Bacteria	Verrucomicrobiota	Verrucomicrobiae	Pedosphaerales	UBA1096	UBA1096	Bacteria	UBA1096	UBA1096	novel order 72 of Caudoviricetes	novel_family_14_of_novel_order_72_of_Caudoviricetes	novel_subfamily_0_of_novel_family_14_of_novel_order_72_of_Caudoviricetes||novel_family_15_of_novel_order_72_of_Caudoviricetes
mic_asv330	5068_D_run562_hifi_trimmed_deduplicated_s187.ctg000188l||full	0.807066	0.00218019	Bacteria	Verrucomicrobiota	Verrucomicrobiae	Pedosphaerales	UBA1096	UBA1096	Bacteria	UBA1096	UBA1096	novel order 72 of Caudoviricetes	novel_family_14_of_novel_order_72_of_Caudoviricetes	novel_subfamily_0_of_novel_family_14_of_novel_order_72_of_Caudoviricetes||novel_family_15_of_novel_order_72_of_Caudoviricetes
mic_asv330	5516.AD.hifi_reads_s2295.ctg002301l||full	0.811191	0.0019697	Bacteria	Verrucomicrobiota	Verrucomicrobiae	Pedosphaerales	UBA1096	UBA1096	Bacteria	UBA1096	UBA1096	NA	NA	NA
mic_asv8	5514_V_hifi_reads_s239.ctg000240l||full	0.812394	0.00191836	Bacteria	Verrucomicrobiota	Verrucomicrobiae	Pedosphaerales	UBA1096	UBA1096	Bacteria	UBA1096	UBA1096	novel order 75 of Caudoviricetes	novel_family_15_of_novel_order_75_of_Caudoviricetes	novel_subfamily_0_of_novel_family_15_of_novel_order_75_of_Caudoviricetes
mic_asv120	5516.B.hifi_reads_s951.ctg000955l||full	0.814165	0.00179002	Bacteria	Verrucomicrobiota	Verrucomicrobiae	Pedosphaerales	UBA1096	UBA1096	Bacteria	UBA1096	UBA1096	novel order 75 of Caudoviricetes	novel_family_41_of_novel_order_75_of_Caudoviricetes	novel_subfamily_0_of_novel_family_41_of_novel_order_75_of_Caudoviricetes||novel_family_38_of_novel_order_75_of_Caudoviricetes||novel_family_32_of_novel_order_75_of_Caudoviricetes
mic_asv511	5514_V_hifi_reads_s239.ctg000240l||full	0.821896	0.00140669	Bacteria	Verrucomicrobiota	Verrucomicrobiae	Pedosphaerales	UBA1096	UBA1096	Bacteria	UBA1096	UBA1096	novel order 75 of Caudoviricetes	novel_family_15_of_novel_order_75_of_Caudoviricetes	novel_subfamily_0_of_novel_family_15_of_novel_order_75_of_Caudoviricetes
mic_asv330	5514_V_hifi_reads_s239.ctg000240l||full	0.829691	0.001061	Bacteria	Verrucomicrobiota	Verrucomicrobiae	Pedosphaerales	UBA1096	UBA1096	Bacteria	UBA1096	UBA1096	novel order 75 of Caudoviricetes	novel_family_15_of_novel_order_75_of_Caudoviricetes	novel_subfamily_0_of_novel_family_15_of_novel_order_75_of_Caudoviricetes
mic_asv8	5516.D.hifi_reads_s160.ctg000161l||full	0.832101	0.000982285	Bacteria	Verrucomicrobiota	Verrucomicrobiae	Pedosphaerales	UBA1096	UBA1096	Bacteria	UBA1096	UBA1096	novel order 90 of Caudoviricetes	novel_family_4_of_novel_order_90_of_Caudoviricetes	novel_subfamily_0_of_novel_family_4_of_novel_order_90_of_Caudoviricetes
mic_asv511	5516.D.hifi_reads_s160.ctg000161l||full	0.843419	0.000597243	Bacteria	Verrucomicrobiota	Verrucomicrobiae	Pedosphaerales	UBA1096	UBA1096	Bacteria	UBA1096	UBA1096	novel order 90 of Caudoviricetes	novel_family_4_of_novel_order_90_of_Caudoviricetes	novel_subfamily_0_of_novel_family_4_of_novel_order_90_of_Caudoviricetes
mic_asv511	5516.E.hifi_reads_s1329.ctg001330l||full	0.852319	0.000441515	Bacteria	Verrucomicrobiota	Verrucomicrobiae	Pedosphaerales	UBA1096	UBA1096	Bacteria	UBA1096	UBA1096	novel order 105 of Caudoviricetes	novel_family_0_of_novel_order_105_of_Caudoviricetes	novel_subfamily_0_of_novel_family_0_of_novel_order_105_of_Caudoviricetes
mic_asv892	5516.D.hifi_reads_s160.ctg000161l||full	0.858262	0.000343971	Bacteria	Verrucomicrobiota	Verrucomicrobiae	Pedosphaerales	UBA1096	UBA1096	Bacteria	UBA1096	UBA1096	novel order 90 of Caudoviricetes	novel_family_4_of_novel_order_90_of_Caudoviricetes	novel_subfamily_0_of_novel_family_4_of_novel_order_90_of_Caudoviricetes
mic_asv330	5516.E.hifi_reads_s1329.ctg001330l||full	0.861778	0.000301188	Bacteria	Verrucomicrobiota	Verrucomicrobiae	Pedosphaerales	UBA1096	UBA1096	Bacteria	UBA1096	UBA1096	novel order 105 of Caudoviricetes	novel_family_0_of_novel_order_105_of_Caudoviricetes	novel_subfamily_0_of_novel_family_0_of_novel_order_105_of_Caudoviricetes
mic_asv120	5514_V_hifi_reads_s239.ctg000240l||full	0.865727	0.000260117	Bacteria	Verrucomicrobiota	Verrucomicrobiae	Pedosphaerales	UBA1096	UBA1096	Bacteria	UBA1096	UBA1096	novel order 75 of Caudoviricetes	novel_family_15_of_novel_order_75_of_Caudoviricetes	novel_subfamily_0_of_novel_family_15_of_novel_order_75_of_Caudoviricetes
mic_asv120	5516.D.hifi_reads_s160.ctg000161l||full	0.872124	0.000195088	Bacteria	Verrucomicrobiota	Verrucomicrobiae	Pedosphaerales	UBA1096	UBA1096	Bacteria	UBA1096	UBA1096	novel order 90 of Caudoviricetes	novel_family_4_of_novel_order_90_of_Caudoviricetes	novel_subfamily_0_of_novel_family_4_of_novel_order_90_of_Caudoviricetes
mic_asv892	5516.E.hifi_reads_s1329.ctg001330l||full	0.878717	0.000142038	Bacteria	Verrucomicrobiota	Verrucomicrobiae	Pedosphaerales	UBA1096	UBA1096	Bacteria	UBA1096	UBA1096	novel order 105 of Caudoviricetes	novel_family_0_of_novel_order_105_of_Caudoviricetes	novel_subfamily_0_of_novel_family_0_of_novel_order_105_of_Caudoviricetes
mic_asv892	5516.AD.hifi_reads_s2295.ctg002301l||full	0.8802	0.000133481	Bacteria	Verrucomicrobiota	Verrucomicrobiae	Pedosphaerales	UBA1096	UBA1096	Bacteria	UBA1096	UBA1096	NA	NA	NA
mic_asv330	5516.D.hifi_reads_s160.ctg000161l||full	0.88459	0.000104389	Bacteria	Verrucomicrobiota	Verrucomicrobiae	Pedosphaerales	UBA1096	UBA1096	Bacteria	UBA1096	UBA1096	novel order 90 of Caudoviricetes	novel_family_4_of_novel_order_90_of_Caudoviricetes	novel_subfamily_0_of_novel_family_4_of_novel_order_90_of_Caudoviricetes
mic_asv432	4752_CF_run525_CCS_trimmed_deduplicated_s1091.ctg001092l||full	0.721933	0.0168956	Bacteria	Desulfobacterota_D	UBA1144	UBA1144	UBA1144	Bacteria	Bacteria	UBA1144	UBA1144	novel order 65 of Caudoviricetes	novel_family_10_of_novel_order_65_of_Caudoviricetes	novel_subfamily_0_of_novel_family_10_of_novel_order_65_of_Caudoviricetes
