# Supplementary material for: Arctic Ocean virus communities and their seasonality, bipolarity, and prokaryotic associations
Source: Nat Commun. 2025 Jul 11;16:6427. doi: 10.1038/s41467-025-61568-6 (PMC12254263; doi:10.1038/s41467-025-61568-6)
Supplement: Supplementary file 7 — Supplementary Dataset 5 [file 41467_2025_61568_MOESM7_ESM.xlsx]

## Sheet: Sheet1
Supplementary Data 5: eLSA results for cyanobacteria and putative cyanophages
X	Y	LS	lowCI	upCI	Xs	Ys	Len	Delay	P	PCC	Ppcc	SPCC	Pspcc	Dspcc	SCC	Pscc	SSCC	Psscc	Dsscc	Q	Qpcc	Qspcc	Qscc	Qsscc	Xi	Yi
Microbial_sum	vOTU_sum	0.433942	0.433942	0.433942	1	1	46	0	0.063941	0.732705	0	0.732705	0	0	0.475301	0.000844	0.506456	0.000386	-1	0.019869	0	0	4e-05	2e-06	2	3
mic_asv161	5516_T_hifi_reads_s1160.ctg001168l||full	0.80842	0.80842	0.80842	1	1	46	0	1e-06	0.487415	0.000591	0.487415	0.000591	0	0.73132	0	0.73132	0	0	0	0.000439	1.5e-05	0	0	4	37
mic_asv161	5068_N_run562_hifi_trimmed_deduplicated_s937.ctg000970l||full	0.510814	0.510814	0.510814	1	1	45	0	0.010757	0.484668	0.000642	0.71697	0	1	0.707711	0	0.707711	0	0	0.003842	0.000473	0	0	0	4	7
mic_asv161	5516.N.hifi_reads_s1617.ctg001636l||full	0.661161	0.661161	0.661161	1	2	45	-1	0.000149	0.652709	1e-06	0.652709	1e-06	0	0.560635	5.1e-05	0.668639	1e-06	-1	6.5e-05	1e-06	0	3e-06	0	4	20
mic_asv161	5516.N.hifi_reads_s882.ctg000891l||full	0.676095	0.676095	0.676095	1	2	45	-1	8.9e-05	0.687458	0	0.687458	0	0	0.528395	0.00016	0.65591	1e-06	-1	3.9e-05	0	0	9e-06	0	4	23
mic_asv161	5516_U_hifi_reads_s1425.ctg001430l||full	0.655923	0.655923	0.655923	1	1	46	0	0.000172	0.669994	0	0.669994	0	0	0.575972	2.8e-05	0.594484	1.7e-05	-1	7.4e-05	0	0	2e-06	0	4	30
mic_asv161	5516.N.hifi_reads_s138.ctg000140l||full	0.611509	0.611509	0.611509	10	10	37	0	0.000665	0.574279	3e-05	0.574279	3e-05	0	0.566678	4e-05	0.571061	4.2e-05	-1	0.000273	2.6e-05	1e-06	3e-06	0	4	32
mic_asv161	5516.N.hifi_reads_s2251.ctg002286l||full	0.557079	0.557079	0.557079	1	2	37	-1	0.003133	0.630822	3e-06	0.630822	3e-06	0	0.373101	0.010655	0.570575	5.3e-05	-2	0.001196	3e-06	0	0.000364	0	4	15
mic_asv161	5516.N.hifi_reads_s1466.ctg001482l||full	0.673314	0.673314	0.673314	1	1	37	0	9.8e-05	0.686432	0	0.686432	0	0	0.424888	0.003247	0.556994	8.6e-05	-2	4.3e-05	0	0	0.000126	0	4	29
mic_asv161	4752_BW_run525_CCS_trimmed_deduplicated_s928.ctg000929l||full	0.538625	0.538625	0.538625	1	1	37	0	0.005234	0.419119	0.003742	0.658838	1e-06	-1	0.451195	0.001649	0.537377	0.000141	-1	0.001932	0.00251	0	7.1e-05	1e-06	4	18
mic_asv161	5068_G_run562_hifi_trimmed_deduplicated_s4218.ctg004221l||full	0.434171	0.434171	0.434171	1	3	44	-2	0.063941	0.198962	0.184976	0.345592	0.02006	-1	0.1455	0.334636	0.529495	0.000219	-2	0.019869	0.089993	0.00043	0.008526	1e-06	4	38
mic_asv161	5516.N.hifi_reads_s1413.ctg001429c||full	0.644293	0.644293	0.644293	1	1	39	0	0.000248	0.583575	2.1e-05	0.583575	2.1e-05	0	0.445783	0.001904	0.524894	0.000214	-1	0.000106	1.9e-05	1e-06	8e-05	1e-06	4	31
mic_asv161	5516_U_hifi_reads_s1556.ctg001561l||full	0.535635	0.535635	0.535635	1	1	46	0	0.005656	0.529227	0.000156	0.637406	2e-06	-1	0.513091	0.000266	0.513091	0.000266	0	0.002077	0.000125	0	1.5e-05	1e-06	4	24
mic_asv161	5516.AF.hifi_reads_s4458.ctg004482l||full	0.65011	0.65011	0.65011	1	1	38	0	0.000207	0.731045	0	0.731045	0	0	0.509146	0.000302	0.509146	0.000302	0	8.9e-05	0	0	1.6e-05	1e-06	4	28
mic_asv161	5068_C_run562_hifi_trimmed_deduplicated_s3472.ctg003478l||full	0.475999	0.475999	0.475999	1	1	46	0	0.024514	0.243363	0.103154	0.358241	0.016952	-2	0.373944	0.010466	0.50396	0.000487	-2	0.008221	0.052646	0.000369	0.00036	2e-06	4	40
mic_asv161	5516.N.hifi_reads_s2435.ctg002475l||full	0.533527	0.533527	0.533527	1	1	46	0	0.005878	0.722851	0	0.722851	0	0	0.492926	0.000501	0.492926	0.000501	0	0.002155	0	0	2.5e-05	2e-06	4	21
mic_asv161	5516.A.hifi_reads_s948.ctg000958l||full	0.684502	0.684502	0.684502	1	1	37	0	7e-05	0.664834	0	0.664834	0	0	0.47531	0.000844	0.492037	0.000597	-1	3.1e-05	1e-06	0	4e-05	2e-06	4	22
mic_asv161	5516_T_hifi_reads_s2356.ctg002370l||full	0.655252	0.655252	0.655252	1	1	40	0	0.00018	0.730263	0	0.730263	0	0	0.469556	0.000994	0.469556	0.000994	0	7.8e-05	0	0	4.6e-05	3e-06	4	36
mic_asv161	5516_T_hifi_reads_s860.ctg000865l||full	0.465963	0.465963	0.465963	1	2	38	-1	0.031158	0.353414	0.015982	0.415216	0.004565	-1	0.329042	0.02556	0.451329	0.001859	-1	0.010262	0.009686	0.000103	0.000776	6e-06	4	41
mic_asv161	5516_T_hifi_reads_s1450.ctg001459l||full	0.548088	0.548088	0.548088	11	11	36	0	0.003978	0.651154	1e-06	0.651154	1e-06	0	0.441385	0.002136	0.441385	0.002136	0	0.001491	1e-06	0	8.8e-05	7e-06	4	27
mic_asv161	4752_BW_run525_CCS_trimmed_deduplicated_s841.ctg000842l||full	0.565718	0.565718	0.565718	1	2	38	-1	0.002458	0.693175	0	0.693175	0	0	0.282713	0.056947	0.434563	0.002856	-1	0.000944	0	0	0.001616	9e-06	4	14
mic_asv161	5516_M_hifi_reads_s573.ctg000574c||full	0.435459	0.435459	0.435459	11	11	36	0	0.061959	0.548684	7.9e-05	0.548684	7.9e-05	0	0.348316	0.017683	0.419898	0.004085	-1	0.019362	6.6e-05	2e-06	0.00056	1.2e-05	4	25
mic_asv161	5516_U_hifi_reads_s2100.ctg002105l||full	0.367442	0.367442	0.367442	1	2	40	-1	0.230657	0.284234	0.055568	0.689462	0	-1	0.261053	0.079714	0.39979	0.00651	-1	0.066333	0.030138	0	0.002205	1.8e-05	4	26
mic_asv161	5068_G_run562_hifi_trimmed_deduplicated_s784.ctg000787l||full	0.363784	0.363784	0.363784	1	2	45	-1	0.242529	0.259925	0.081071	0.460053	0.001475	-1	0.322934	0.028597	0.399571	0.006543	-1	0.069565	0.042951	3.5e-05	0.00086	1.8e-05	4	34
mic_asv161	5516_U_hifi_reads_s1224.ctg001229l||full	0.4596	0.4596	0.4596	1	2	41	-1	0.035651	0.417841	0.00386	0.469953	0.001125	-1	0.308151	0.037209	0.375454	0.011038	-1	0.011517	0.002584	2.7e-05	0.001093	2.9e-05	4	11
mic_asv161	5516_U_hifi_reads_s2137.ctg002142l||full	0.449932	0.449932	0.449932	10	10	30	0	0.044938	0.280244	0.059242	0.573161	3.9e-05	-1	0.374241	0.0104	0.374241	0.0104	0	0.014307	0.031969	1e-06	0.000359	2.8e-05	4	13
mic_asv161	5516.N.hifi_reads_s1560.ctg001577l||full_1	0.415987	0.415987	0.415987	1	2	45	-1	0.092427	0.692424	0	0.692424	0	0	0.329269	0.025452	0.367498	0.013011	-1	0.028281	0	0	0.000774	3.4e-05	4	12
mic_asv161	4752_BW_run525_CCS_trimmed_deduplicated_s1865.ctg001866l||full	0.370381	0.370381	0.370381	1	3	38	-2	0.219223	0.242533	0.104372	0.342592	0.021239	-1	0.124981	0.407904	0.313	0.038571	-2	0.063293	0.053183	0.000453	0.010353	9.2e-05	4	42
mic_asv161	5068_C_run562_hifi_trimmed_deduplicated_s1170.ctg001172l||full	0.174594	0.174594	0.174594	1	3	43	-2	0.999756	0.323064	0.02853	0.699782	0	-1	0.038812	0.797883	0.311574	0.039512	-2	0.268293	0.01642	0	0.01958	9.4e-05	4	9
mic_asv161	5068_C_run562_hifi_trimmed_deduplicated_s3391.ctg003397l||full	0.584144	0.584144	0.584144	1	1	37	0	0.001498	0.69154	0	0.69154	0	0	0.297006	0.045023	0.300873	0.047193	-2	0.000594	0	0	0.001297	0.000111	4	16
mic_asv161	5068_G_run562_hifi_trimmed_deduplicated_s1158.ctg001161l||full	0.270872	0.270872	0.270872	1	1	46	0	0.779904	0.137937	0.360629	0.180276	0.236003	-1	0.294101	0.047266	0.294101	0.047266	0	0.216367	0.165568	0.004609	0.001354	0.000111	4	39
mic_asv161	5068_C_run562_hifi_trimmed_deduplicated_s3399.ctg003405l||full	0.406594	0.406594	0.406594	1	1	42	0	0.110378	0.353571	0.015932	0.52806	0.000193	-1	0.286101	0.053913	0.286101	0.053913	0	0.033356	0.009674	5e-06	0.001536	0.000126	4	35
mic_asv161	4752_BW_run525_CCS_trimmed_deduplicated_s2637.ctg002638l||full	0.399384	0.399384	0.399384	10	11	29	-1	0.127513	0.310474	0.035729	0.633552	3e-06	-1	0.068866	0.649282	0.271857	0.070833	-1	0.038064	0.020236	0	0.016111	0.000164	4	19
mic_asv161	4752_BW_run525_CCS_trimmed_deduplicated_s3199.ctg003200l||full	0.166383	0.166383	0.166383	1	1	46	0	0.999928	0.164646	0.274203	0.504879	0.000405	-1	0.249903	0.093939	0.249903	0.093939	0	0.268293	0.128847	1e-05	0.002574	0.000214	4	17
mic_asv161	5516_U_hifi_reads_s264.ctg000265l||full	-0.202851	-0.202851	-0.202851	3	1	21	2	0.992537	0.327615	0.026244	0.696847	0	-1	-0.054953	0.716811	0.169774	0.270567	-2	0.268293	0.015223	0	0.017677	0.000603	4	8
mic_asv161	5516.N.hifi_reads_s1436.ctg001452l||full	-0.369035	-0.369035	-0.369035	3	1	43	2	0.224885	0.546042	8.7e-05	0.546042	8.7e-05	0	0.189511	0.207158	-0.265439	0.081609	2	0.064758	7.2e-05	2e-06	0.005402	0.000187	4	10
mic_asv161	4752_BW_run525_CCS_trimmed_deduplicated_s3210.ctg003211l||full	-0.27965	-0.27965	-0.27965	3	1	44	2	0.726808	0.144168	0.339127	0.489042	0.000756	-2	0.144825	0.336908	-0.334765	0.026339	2	0.203432	0.156822	1.9e-05	0.008573	6.5e-05	4	33
mic_asv374	5516.N.hifi_reads_s1617.ctg001636l||full	0.825691	0.825691	0.825691	1	1	46	0	0	0.62173	4e-06	0.669319	0	1	0.738325	0	0.738325	0	0	0	4e-06	0	0	0	5	20
mic_asv374	5516_U_hifi_reads_s1425.ctg001430l||full	0.757047	0.757047	0.757047	1	1	46	0	6e-06	0.655387	1e-06	0.655387	1e-06	0	0.688423	0	0.688423	0	0	3e-06	1e-06	0	0	0	5	30
mic_asv374	5516.N.hifi_reads_s882.ctg000891l||full	0.794002	0.794002	0.794002	1	1	46	0	1e-06	0.80579	0	0.80579	0	0	0.680107	0	0.680107	0	0	1e-06	0	0	0	0	5	23
mic_asv374	5516_T_hifi_reads_s1160.ctg001168l||full	0.737818	0.737818	0.737818	1	1	46	0	1.1e-05	0.334711	0.022986	0.518174	0.000266	1	0.676947	0	0.676947	0	0	5e-06	0.013621	7e-06	0	0	5	37
mic_asv374	5516.N.hifi_reads_s1413.ctg001429c||full	0.813995	0.813995	0.813995	1	1	39	0	1e-06	0.52107	0.000205	0.697629	0	1	0.664195	0	0.664195	0	0	0	0.000162	0	0	0	5	31
mic_asv374	mic_asv660	0.582993	0.582993	0.582993	1	1	46	0	0.001562	0.689329	0	0.689329	0	0	0.653639	1e-06	0.653639	1e-06	0	0.000617	0	0	0	0	5	6
mic_asv374	5516.N.hifi_reads_s1466.ctg001482l||full	0.794521	0.794521	0.794521	1	1	37	0	1e-06	0.697631	0	0.697631	0	0	0.620814	4e-06	0.620814	4e-06	0	1e-06	0	0	0	0	5	29
mic_asv374	5516.AF.hifi_reads_s4458.ctg004482l||full	0.705535	0.705535	0.705535	1	1	38	0	3.3e-05	0.682856	0	0.682856	0	0	0.60403	9e-06	0.60403	9e-06	0	1.5e-05	0	0	1e-06	0	5	28
mic_asv374	5516.N.hifi_reads_s138.ctg000140l||full	0.640188	0.640188	0.640188	10	10	37	0	0.000285	0.518155	0.000226	0.675114	0	1	0.602783	9e-06	0.602783	9e-06	0	0.00012	0.000177	0	1e-06	0	5	32
mic_asv374	5516.N.hifi_reads_s2435.ctg002475l||full	0.663556	0.663556	0.663556	1	1	46	0	0.000136	0.74337	0	0.74337	0	0	0.602315	9e-06	0.602315	9e-06	0	5.9e-05	0	0	1e-06	0	5	21
mic_asv374	5068_G_run562_hifi_trimmed_deduplicated_s4218.ctg004221l||full	0.59595	0.59595	0.59595	1	2	37	-1	0.001069	0.411876	0.004455	0.644093	2e-06	-1	0.448049	0.001793	0.591437	2.4e-05	-2	0.00043	0.002927	0	7.6e-05	0	5	38
mic_asv374	5516_T_hifi_reads_s2356.ctg002370l||full	0.775981	0.775981	0.775981	1	1	40	0	3e-06	0.836771	0	0.836771	0	0	0.585814	1.9e-05	0.585814	1.9e-05	0	1e-06	0	0	2e-06	0	5	36
mic_asv374	5516.N.hifi_reads_s2251.ctg002286l||full	0.643543	0.643543	0.643543	1	2	37	-1	0.00026	0.714325	0	0.714325	0	0	0.516359	0.000239	0.576596	4.2e-05	-2	0.00011	0	0	1.3e-05	0	5	15
mic_asv374	5068_N_run562_hifi_trimmed_deduplicated_s937.ctg000970l||full	0.40519	0.40519	0.40519	1	1	45	0	0.11364	0.275618	0.063743	0.741254	0	1	0.575336	2.9e-05	0.575336	2.9e-05	0	0.034201	0.034167	0	2e-06	0	5	7
mic_asv374	4752_BW_run525_CCS_trimmed_deduplicated_s928.ctg000929l||full	0.647792	0.647792	0.647792	1	1	37	0	0.000227	0.728289	0	0.728289	0	0	0.562535	4.7e-05	0.562535	4.7e-05	0	9.7e-05	0	0	3e-06	0	5	18
mic_asv374	5516.A.hifi_reads_s948.ctg000958l||full	0.742965	0.742965	0.742965	1	1	37	0	9e-06	0.686984	0	0.686984	0	0	0.557994	5.6e-05	0.557994	5.6e-05	0	4e-06	0	0	4e-06	0	5	22
mic_asv374	5516_U_hifi_reads_s2100.ctg002105l||full	0.484602	0.484602	0.484602	1	2	40	-1	0.019878	0.423494	0.003361	0.691365	0	-1	0.464788	0.001137	0.54223	0.000119	-1	0.00679	0.00226	0	5.1e-05	1e-06	5	26
mic_asv374	5068_G_run562_hifi_trimmed_deduplicated_s784.ctg000787l||full	0.570875	0.570875	0.570875	1	1	46	0	0.002175	0.60709	8e-06	0.780074	0	-1	0.53171	0.000143	0.53171	0.000143	0	0.000842	7e-06	0	9e-06	1e-06	5	34
mic_asv374	5068_C_run562_hifi_trimmed_deduplicated_s3472.ctg003478l||full	0.613294	0.613294	0.613294	1	1	14	0	0.000636	0.567895	3.8e-05	0.646042	2e-06	-1	0.499064	0.000415	0.527305	0.000198	-1	0.000262	3.3e-05	0	2.2e-05	1e-06	5	40
mic_asv374	4752_BW_run525_CCS_trimmed_deduplicated_s841.ctg000842l||full	0.691778	0.691778	0.691778	1	1	39	0	5.5e-05	0.836224	0	0.836224	0	0	0.4652	0.001124	0.525765	0.000208	-1	2.5e-05	0	0	5.1e-05	1e-06	5	14
mic_asv374	5516_U_hifi_reads_s1556.ctg001561l||full	0.581207	0.581207	0.581207	1	1	46	0	0.001629	0.696561	0	0.696561	0	0	0.516718	0.000237	0.516718	0.000237	0	0.000641	0	0	1.3e-05	1e-06	5	24
mic_asv374	4752_BW_run525_CCS_trimmed_deduplicated_s1865.ctg001866l||full	0.611856	0.611856	0.611856	1	1	14	0	0.000665	0.621862	4e-06	0.674892	0	-1	0.330371	0.024936	0.503666	0.000492	-2	0.000273	4e-06	0	0.00076	2e-06	5	42
mic_asv374	5516_M_hifi_reads_s573.ctg000574c||full	0.554989	0.554989	0.554989	1	1	46	0	0.003394	0.318451	0.031013	0.318451	0.031013	0	0.493131	0.000498	0.493131	0.000498	0	0.001285	0.017722	0.000648	2.5e-05	2e-06	5	25
mic_asv374	5516_T_hifi_reads_s860.ctg000865l||full	0.596139	0.596139	0.596139	1	1	39	0	0.001069	0.672842	0	0.672842	0	0	0.476554	0.000814	0.476554	0.000814	0	0.00043	0	0	3.9e-05	3e-06	5	41
mic_asv374	5516.N.hifi_reads_s1560.ctg001577l||full_1	0.613519	0.613519	0.613519	1	1	15	0	0.000636	0.791714	0	0.791714	0	0	0.464635	0.001142	0.464635	0.001142	0	0.000262	0	0	5.1e-05	4e-06	5	12
mic_asv374	5068_C_run562_hifi_trimmed_deduplicated_s3391.ctg003397l||full	0.658396	0.658396	0.658396	1	1	37	0	0.000156	0.790959	0	0.790959	0	0	0.461318	0.001252	0.461318	0.001252	0	6.8e-05	0	0	5.5e-05	4e-06	5	16
mic_asv374	4752_BW_run525_CCS_trimmed_deduplicated_s3210.ctg003211l||full	0.370837	0.370837	0.370837	1	2	45	-1	0.213669	0.550428	7.4e-05	0.760489	0	-1	0.384801	0.008277	0.426031	0.003524	-1	0.061852	6.2e-05	0	0.000292	1.1e-05	5	33
mic_asv374	5516_T_hifi_reads_s1450.ctg001459l||full	0.536838	0.536838	0.536838	1	1	46	0	0.005441	0.682219	0	0.682219	0	0	0.424117	0.00331	0.424117	0.00331	0	0.002002	0	0	0.000129	1e-05	5	27
mic_asv374	5068_G_run562_hifi_trimmed_deduplicated_s1158.ctg001161l||full	0.394337	0.394337	0.394337	1	1	46	0	0.142769	0.451714	0.001626	0.539118	0.000133	-1	0.413407	0.004295	0.413407	0.004295	0	0.04233	0.001141	4e-06	0.000162	1.3e-05	5	39
mic_asv374	5516_U_hifi_reads_s2137.ctg002142l||full	0.478814	0.478814	0.478814	10	10	30	0	0.022869	0.357275	0.014789	0.591564	1.9e-05	-1	0.40865	0.004809	0.40865	0.004809	0	0.007717	0.009031	1e-06	0.00018	1.4e-05	5	13
mic_asv374	5516_U_hifi_reads_s1224.ctg001229l||full	0.520196	0.520196	0.520196	1	1	42	0	0.008284	0.40434	0.00532	0.528485	0.00019	1	0.406098	0.005106	0.406098	0.005106	0	0.003012	0.003453	5e-06	0.000189	1.5e-05	5	11
mic_asv374	4752_BW_run525_CCS_trimmed_deduplicated_s2637.ctg002638l||full	0.51525	0.51525	0.51525	1	2	38	-1	0.009623	0.633221	2e-06	0.670822	0	-1	0.345149	0.018814	0.3574	0.015942	-1	0.003459	2e-06	0	0.000589	4e-05	5	19
mic_asv374	5516.N.hifi_reads_s1436.ctg001452l||full	0.524052	0.524052	0.524052	1	1	14	0	0.007681	0.470898	0.000957	0.680624	0	1	0.356057	0.015156	0.356057	0.015156	0	0.002798	0.000694	0	0.000486	3.9e-05	5	10
mic_asv374	5068_C_run562_hifi_trimmed_deduplicated_s1170.ctg001172l||full	0.204928	0.204928	0.204928	1	2	25	-1	0.991541	0.677746	0	0.743162	0	-1	0.182026	0.226	0.33923	0.024279	-2	0.268293	0	0	0.005863	6e-05	5	9
mic_asv374	5068_C_run562_hifi_trimmed_deduplicated_s3399.ctg003405l||full	0.519127	0.519127	0.519127	1	2	14	-1	0.008601	0.706488	0	0.706488	0	0	0.307318	0.037752	0.321838	0.031089	-1	0.003112	0	0	0.001107	7.5e-05	5	35
mic_asv374	4752_BW_run525_CCS_trimmed_deduplicated_s3199.ctg003200l||full	0.240194	0.240194	0.240194	1	1	46	0	0.924485	0.545358	8.9e-05	0.572668	3.9e-05	-1	0.314591	0.033227	0.314591	0.033227	0	0.254552	7.3e-05	1e-06	0.000987	8e-05	5	17
mic_asv374	5516_U_hifi_reads_s264.ctg000265l||full	0.214178	0.214178	0.214178	1	2	14	-1	0.983234	0.684758	0	0.732843	0	-1	0.05791	0.702257	0.181879	0.237362	-2	0.268293	0	0	0.01734	0.00053	5	8
mic_asv660	5068_N_run562_hifi_trimmed_deduplicated_s937.ctg000970l||full	0.429732	0.429732	0.429732	1	1	45	0	0.070225	0.325823	0.027125	0.547563	9.9e-05	1	0.604774	9e-06	0.604774	9e-06	0	0.021729	0.01564	3e-06	1e-06	0	6	7
mic_asv660	5516_T_hifi_reads_s1160.ctg001168l||full	0.642247	0.642247	0.642247	1	2	45	-1	0.00026	0.220727	0.140456	0.351917	0.017755	-1	0.546354	8.6e-05	0.600075	1.3e-05	-1	0.00011	0.070009	0.000385	5e-06	0	6	37
mic_asv660	5516.N.hifi_reads_s882.ctg000891l||full	0.591594	0.591594	0.591594	1	2	45	-1	0.001214	0.306356	0.038386	0.440078	0.002486	-1	0.325475	0.027299	0.520715	0.000245	-1	0.000486	0.021528	5.8e-05	0.000822	1e-06	6	23
mic_asv660	5516.N.hifi_reads_s1466.ctg001482l||full	0.507369	0.507369	0.507369	1	3	37	-2	0.01158	0.308045	0.037278	0.389258	0.00822	-1	0.230686	0.122973	0.50695	0.000445	-2	0.004116	0.021001	0.000182	0.003324	2e-06	6	29
mic_asv660	5516_U_hifi_reads_s1425.ctg001430l||full	0.497598	0.497598	0.497598	1	3	44	-2	0.014944	0.291934	0.048997	0.357681	0.015853	-1	0.422198	0.00347	0.498286	0.000577	-2	0.005243	0.02694	0.000346	0.000134	2e-06	6	30
mic_asv660	5516.N.hifi_reads_s1617.ctg001636l||full	0.496632	0.496632	0.496632	1	2	45	-1	0.014944	0.327582	0.02626	0.377412	0.010594	-1	0.363126	0.013124	0.4704	0.001272	-2	0.005243	0.015223	0.000234	0.00043	4e-06	6	20
mic_asv660	5516_M_hifi_reads_s573.ctg000574c||full	0.475106	0.475106	0.475106	1	3	44	-2	0.025377	0.290342	0.050301	0.290342	0.050301	0	0.22164	0.138781	0.451279	0.002108	-2	0.008459	0.027562	0.001025	0.003711	7e-06	6	25
mic_asv660	5516.N.hifi_reads_s138.ctg000140l||full	0.401276	0.401276	0.401276	8	10	37	-2	0.123919	0.280737	0.058778	0.320503	0.031835	-1	0.364256	0.012822	0.425687	0.003966	-2	0.037193	0.031825	0.000664	0.000421	1.2e-05	6	32
mic_asv660	5516.N.hifi_reads_s2435.ctg002475l||full	0.448526	0.448526	0.448526	1	2	45	-1	0.046429	0.322927	0.028601	0.452806	0.001789	-1	0.254652	0.087658	0.419419	0.004132	-1	0.014718	0.016432	4.2e-05	0.002412	1.2e-05	6	21
mic_asv660	4752_BW_run525_CCS_trimmed_deduplicated_s928.ctg000929l||full	0.399775	0.399775	0.399775	1	2	45	-1	0.127513	0.512879	0.000268	0.512879	0.000268	0	0.266622	0.073272	0.407388	0.005477	-1	0.038064	0.000207	7e-06	0.00205	1.6e-05	6	18
mic_asv660	5516.N.hifi_reads_s1413.ctg001429c||full	0.486655	0.486655	0.486655	1	3	37	-2	0.019188	0.326416	0.026831	0.326416	0.026831	0	0.262444	0.078065	0.402602	0.006741	-2	0.006575	0.015526	0.000564	0.002162	1.9e-05	6	31
mic_asv660	5068_G_run562_hifi_trimmed_deduplicated_s784.ctg000787l||full	0.389757	0.389757	0.389757	1	2	45	-1	0.155169	0.475801	0.000832	0.798852	0	-1	0.191447	0.202468	0.393385	0.007509	-1	0.045822	0.000608	0	0.005286	2.1e-05	6	34
mic_asv660	5516_U_hifi_reads_s1224.ctg001229l||full	0.44941	0.44941	0.44941	1	3	31	-2	0.044938	0.095358	0.528439	0.358271	0.015669	-1	0.153137	0.309606	0.376988	0.011652	-2	0.014307	0.233887	0.000342	0.007908	3.1e-05	6	11
mic_asv660	5516.AF.hifi_reads_s4458.ctg004482l||full	0.460084	0.460084	0.460084	1	1	38	0	0.035651	0.296866	0.045129	0.310795	0.037711	-1	0.334026	0.023285	0.363647	0.015248	-2	0.011517	0.025115	0.000781	0.000718	3.9e-05	6	28
mic_asv660	5516.A.hifi_reads_s948.ctg000958l||full	0.493332	0.493332	0.493332	1	1	37	0	0.016058	0.33426	0.023183	0.341022	0.021879	-1	0.362522	0.013288	0.362522	0.013288	0	0.00559	0.013712	0.000466	0.000434	3.4e-05	6	22
mic_asv660	5068_G_run562_hifi_trimmed_deduplicated_s1158.ctg001161l||full	0.279554	0.279554	0.279554	1	2	45	-1	0.726808	0.489692	0.000552	0.701799	0	-1	0.195835	0.192119	0.330724	0.026488	-1	0.203432	0.000413	0	0.005029	6.5e-05	6	39
mic_asv660	5516_U_hifi_reads_s1556.ctg001561l||full	0.399758	0.399758	0.399758	1	2	14	-1	0.127513	0.337218	0.021919	0.370981	0.012113	-1	0.240343	0.107636	0.324111	0.029854	-1	0.038064	0.013038	0.000266	0.002933	7.2e-05	6	24
mic_asv660	5068_C_run562_hifi_trimmed_deduplicated_s3399.ctg003405l||full	0.377694	0.377694	0.377694	1	3	13	-2	0.192523	0.562776	4.7e-05	0.634589	4e-06	-2	0.173514	0.248823	0.295091	0.051822	-2	0.056174	4e-05	0	0.006396	0.000121	6	35
mic_asv660	5516_T_hifi_reads_s1450.ctg001459l||full	0.346222	0.346222	0.346222	1	2	26	-1	0.323079	0.15398	0.306917	0.379739	0.011009	-2	0.226635	0.129876	0.283605	0.059037	-1	0.092069	0.143587	0.000242	0.003505	0.000137	6	27
mic_asv660	5516_U_hifi_reads_s2137.ctg002142l||full	0.325285	0.325285	0.325285	9	10	30	-1	0.436372	0.058197	0.700851	0.313977	0.037937	-2	0.222284	0.137607	0.266047	0.077318	-1	0.123714	0.29903	0.000785	0.003689	0.000178	6	13
mic_asv660	4752_BW_run525_CCS_trimmed_deduplicated_s3199.ctg003200l||full	0.180816	0.180816	0.180816	1	1	12	0	0.999303	0.715753	0	0.715753	0	0	0.133734	0.375588	0.246677	0.10648	-2	0.268293	0	0	0.009545	0.000241	6	17
mic_asv660	5516_U_hifi_reads_s264.ctg000265l||full	-0.255245	-0.255245	-0.255245	4	2	20	2	0.865191	0.414849	0.004149	0.414849	0.004149	0	-0.21513	0.151058	-0.254855	0.091117	1	0.238823	0.002749	9.4e-05	0.004028	0.000208	6	8
mic_asv660	5516_U_hifi_reads_s2100.ctg002105l||full	0.290693	0.290693	0.290693	9	11	31	-2	0.661324	-0.016915	0.91116	0.400232	0.007103	-2	0.18755	0.211983	-0.257535	0.091466	2	0.185339	0.369077	0.000159	0.00552	0.000208	6	26
mic_asv660	5068_C_run562_hifi_trimmed_deduplicated_s3391.ctg003397l||full	0.448481	0.448481	0.448481	1	2	14	-1	0.046429	0.347522	0.017961	0.559668	6.4e-05	-1	0.16193	0.282305	-0.299455	0.048296	2	0.014718	0.010803	2e-06	0.007239	0.000113	6	16
mic_asv660	4752_BW_run525_CCS_trimmed_deduplicated_s2637.ctg002638l||full	-0.404842	-0.404842	-0.404842	4	2	40	2	0.11364	0.438601	0.002296	0.438601	0.002296	0	-0.082829	0.584203	-0.311686	0.039438	2	0.034201	0.00158	5.4e-05	0.014569	9.4e-05	6	19
mic_asv660	4752_BW_run525_CCS_trimmed_deduplicated_s3210.ctg003211l||full	-0.273723	-0.273723	-0.273723	4	2	43	2	0.762614	0.664489	0	0.664489	0	0	0.042642	0.778416	-0.319028	0.034792	2	0.212374	1e-06	0	0.019149	8.4e-05	6	33
mic_asv660	4752_BW_run525_CCS_trimmed_deduplicated_s1865.ctg001866l||full	-0.400242	-0.400242	-0.400242	4	2	40	2	0.127513	0.638188	2e-06	0.774555	0	-1	-0.029327	0.846587	-0.32273	0.032626	2	0.038064	2e-06	0	0.02075	7.9e-05	6	42
mic_asv660	5516.N.hifi_reads_s1560.ctg001577l||full_1	0.435057	0.435057	0.435057	1	2	14	-1	0.061959	0.35202	0.016433	0.469274	0.001146	-1	0.122338	0.417967	-0.334449	0.02649	2	0.019362	0.009922	2.8e-05	0.010555	6.5e-05	6	12
mic_asv660	5516_T_hifi_reads_s860.ctg000865l||full	-0.44308	-0.44308	-0.44308	4	2	19	2	0.051169	0.492947	0.0005	0.648787	1e-06	-1	0.154996	0.303699	-0.342208	0.022982	2	0.016128	0.000377	0	0.007767	5.7e-05	6	41
mic_asv660	5516.N.hifi_reads_s1436.ctg001452l||full	-0.460648	-0.460648	-0.460648	5	3	41	2	0.035651	0.287591	0.052621	0.287591	0.052621	0	0.124415	0.410047	-0.348147	0.020567	2	0.011517	0.028637	0.00107	0.010394	5.1e-05	6	10
mic_asv660	5516_T_hifi_reads_s2356.ctg002370l||full	-0.464857	-0.464857	-0.464857	4	2	40	2	0.03223	0.412118	0.004429	0.422956	0.003796	-1	0.299119	0.043447	-0.377244	0.011591	2	0.010567	0.002916	8.7e-05	0.001258	3.1e-05	6	36
mic_asv660	5068_C_run562_hifi_trimmed_deduplicated_s3472.ctg003478l||full	-0.455987	-0.455987	-0.455987	4	2	43	2	0.039395	0.558892	5.4e-05	0.728595	0	-1	0.200557	0.181407	-0.410387	0.00566	2	0.012616	4.6e-05	0	0.004774	1.6e-05	6	40
mic_asv660	5068_C_run562_hifi_trimmed_deduplicated_s1170.ctg001172l||full	-0.228525	-0.228525	-0.228525	4	2	22	2	0.957834	0.409156	0.004752	0.409156	0.004752	0	-0.185308	0.217598	-0.419649	0.004572	2	0.263075	0.003097	0.000107	0.005652	1.3e-05	6	9
mic_asv660	5516.N.hifi_reads_s2251.ctg002286l||full	-0.464606	-0.464606	-0.464606	4	2	43	2	0.03223	0.432749	0.002667	0.432749	0.002667	0	0.122332	0.41799	-0.427304	0.003816	2	0.010567	0.001812	6.2e-05	0.010555	1.1e-05	6	15
mic_asv660	5068_G_run562_hifi_trimmed_deduplicated_s4218.ctg004221l||full	-0.46695	-0.46695	-0.46695	4	2	43	2	0.030118	0.11229	0.457493	0.727257	0	-1	0.01825	0.904182	-0.451086	0.002118	2	0.009949	0.206194	0	0.02208	7e-06	6	38
mic_asv660	4752_BW_run525_CCS_trimmed_deduplicated_s841.ctg000842l||full	-0.555119	-0.555119	-0.555119	4	2	43	2	0.003261	0.426628	0.00311	0.453431	0.001759	-1	0.084982	0.574435	-0.492106	0.000692	2	0.001241	0.002104	4.2e-05	0.014343	3e-06	6	14
mic_sum	5516_T_hifi_reads_s1160.ctg001168l||full	0.813568	0.813568	0.813568	1	1	46	0	1e-06	0.456109	0.001444	0.471955	0.001064	1	0.735594	0	0.735594	0	0	0	0.00102	2.6e-05	0	0	2	37
mic_sum	5068_N_run562_hifi_trimmed_deduplicated_s937.ctg000970l||full	0.500187	0.500187	0.500187	1	1	45	0	0.013901	0.447472	0.001821	0.735716	0	1	0.695005	0	0.695005	0	0	0.004901	0.001269	0	0	0	2	7
mic_sum	5516.N.hifi_reads_s1617.ctg001636l||full	0.696143	0.696143	0.696143	1	1	46	0	4.7e-05	0.655731	1e-06	0.655731	1e-06	0	0.592467	1.4e-05	0.677441	0	-1	2.1e-05	1e-06	0	1e-06	0	2	20
mic_sum	5516.N.hifi_reads_s882.ctg000891l||full	0.69925	0.69925	0.69925	1	2	45	-1	4.3e-05	0.724764	0	0.724764	0	0	0.567143	4e-05	0.656666	1e-06	-1	1.9e-05	0	0	3e-06	0	2	23
mic_sum	5516_U_hifi_reads_s1425.ctg001430l||full	0.682871	0.682871	0.682871	1	1	46	0	7.3e-05	0.673993	0	0.673993	0	0	0.602976	9e-06	0.602976	9e-06	0	3.3e-05	0	0	1e-06	0	2	30
mic_sum	5516.N.hifi_reads_s1466.ctg001482l||full	0.696327	0.696327	0.696327	1	1	37	0	4.7e-05	0.697616	0	0.697616	0	0	0.464065	0.00116	0.586854	2.8e-05	-2	2.1e-05	0	0	5.2e-05	0	2	29
mic_sum	5516.N.hifi_reads_s138.ctg000140l||full	0.617648	0.617648	0.617648	10	10	37	0	0.000558	0.569299	3.6e-05	0.569299	3.6e-05	0	0.567985	3.8e-05	0.572445	4e-05	-1	0.000232	3.2e-05	1e-06	3e-06	0	2	32
mic_sum	5516.N.hifi_reads_s2251.ctg002286l||full	0.583083	0.583083	0.583083	1	2	37	-1	0.001562	0.670258	0	0.670258	0	0	0.377416	0.009717	0.567072	6e-05	-2	0.000617	0	0	0.000337	0	2	15
mic_sum	5516.N.hifi_reads_s1413.ctg001429c||full	0.682187	0.682187	0.682187	1	2	38	-1	7.3e-05	0.580251	2.4e-05	0.580251	2.4e-05	0	0.487124	0.000596	0.556269	7.3e-05	-1	3.3e-05	2.1e-05	1e-06	3e-05	0	2	31
mic_sum	4752_BW_run525_CCS_trimmed_deduplicated_s928.ctg000929l||full	0.568383	0.568383	0.568383	1	1	37	0	0.00236	0.524406	0.000183	0.660087	1e-06	-1	0.486204	0.000613	0.543121	0.000116	-1	0.000909	0.000146	0	3e-05	1e-06	2	18
mic_sum	5068_G_run562_hifi_trimmed_deduplicated_s4218.ctg004221l||full	0.468421	0.468421	0.468421	1	2	37	-1	0.02911	0.255342	0.086773	0.465158	0.001284	-1	0.224804	0.133089	0.539293	0.000159	-2	0.009645	0.045446	3.1e-05	0.003578	1e-06	2	38
mic_sum	5516.N.hifi_reads_s2435.ctg002475l||full	0.572373	0.572373	0.572373	1	1	46	0	0.002087	0.736658	0	0.736658	0	0	0.513371	0.000264	0.528606	0.000189	-1	0.00081	0	0	1.5e-05	1e-06	2	21
mic_sum	5516.AF.hifi_reads_s4458.ctg004482l||full	0.668168	0.668168	0.668168	1	1	38	0	0.000118	0.725877	0	0.725877	0	0	0.526322	0.000172	0.526322	0.000172	0	5.2e-05	0	0	1e-05	1e-06	2	28
mic_sum	5068_C_run562_hifi_trimmed_deduplicated_s3472.ctg003478l||full	0.490046	0.490046	0.490046	1	1	46	0	0.017874	0.359608	0.014104	0.429705	0.003221	-1	0.387364	0.007822	0.514105	0.000357	-2	0.006164	0.008646	7.4e-05	0.000277	1e-06	2	40
mic_sum	5516.A.hifi_reads_s948.ctg000958l||full	0.699959	0.699959	0.699959	1	1	37	0	4.1e-05	0.681126	0	0.681126	0	0	0.505746	0.000337	0.505746	0.000337	0	1.9e-05	0	0	1.8e-05	1e-06	2	22
mic_sum	5516_U_hifi_reads_s1556.ctg001561l||full	0.543723	0.543723	0.543723	1	1	46	0	0.004477	0.584233	2e-05	0.64911	1e-06	-1	0.496193	0.000453	0.496193	0.000453	0	0.001661	1.8e-05	0	2.3e-05	2e-06	2	24
mic_sum	5516_T_hifi_reads_s2356.ctg002370l||full	0.679153	0.679153	0.679153	1	1	40	0	8.1e-05	0.771677	0	0.771677	0	0	0.485985	0.000617	0.485985	0.000617	0	3.6e-05	0	0	3e-05	2e-06	2	36
mic_sum	5516_T_hifi_reads_s860.ctg000865l||full	0.503451	0.503451	0.503451	1	2	38	-1	0.012925	0.461124	0.001259	0.508517	0.000362	-1	0.358058	0.014556	0.481481	0.000812	-1	0.004579	0.000899	9e-06	0.00047	3e-06	2	41
mic_sum	4752_BW_run525_CCS_trimmed_deduplicated_s841.ctg000842l||full	0.58932	0.58932	0.58932	1	2	38	-1	0.001266	0.745427	0	0.745427	0	0	0.30978	0.036166	0.456071	0.001862	-2	0.000506	0	0	0.001068	6e-06	2	14
mic_sum	5068_G_run562_hifi_trimmed_deduplicated_s784.ctg000787l||full	0.417892	0.417892	0.417892	1	2	45	-1	0.089693	0.375146	0.010202	0.587527	2.2e-05	-1	0.373451	0.010576	0.446619	0.002102	-1	0.027482	0.006364	1e-06	0.000362	7e-06	2	34
mic_sum	5516_M_hifi_reads_s573.ctg000574c||full	0.458636	0.458636	0.458636	1	1	46	0	0.036862	0.502272	0.000375	0.502272	0.000375	0	0.382858	0.008637	0.446213	0.002124	-1	0.011856	0.000286	1e-05	0.000303	7e-06	2	25
mic_sum	5516_U_hifi_reads_s2100.ctg002105l||full	0.412505	0.412505	0.412505	1	2	40	-1	0.098111	0.31106	0.035364	0.690464	0	-1	0.309282	0.036483	0.427997	0.003358	-1	0.029895	0.020065	0	0.001076	1e-05	2	26
mic_sum	5516_T_hifi_reads_s1450.ctg001459l||full	0.533369	0.533369	0.533369	1	1	46	0	0.005878	0.656425	1e-06	0.656425	1e-06	0	0.419424	0.003714	0.419424	0.003714	0	0.002155	1e-06	0	0.000143	1.1e-05	2	27
mic_sum	5516_U_hifi_reads_s2137.ctg002142l||full	0.475161	0.475161	0.475161	10	10	30	0	0.025377	0.297519	0.044636	0.579742	3e-05	-1	0.391211	0.00718	0.391211	0.00718	0	0.008459	0.024884	1e-06	0.000257	2e-05	2	13
mic_sum	5516_U_hifi_reads_s1224.ctg001229l||full	0.484719	0.484719	0.484719	1	2	41	-1	0.019878	0.412765	0.004361	0.478075	0.000896	-1	0.333772	0.023397	0.384256	0.00916	-1	0.00679	0.002877	2.2e-05	0.00072	2.5e-05	2	11
mic_sum	5516.N.hifi_reads_s1560.ctg001577l||full_1	0.461483	0.461483	0.461483	1	1	15	0	0.034476	0.728375	0	0.728375	0	0	0.347747	0.017882	0.365805	0.013468	-1	0.01122	0	0	0.000564	3.5e-05	2	12
mic_sum	4752_BW_run525_CCS_trimmed_deduplicated_s1865.ctg001866l||full	0.409943	0.409943	0.409943	1	3	38	-2	0.104091	0.378171	0.009561	0.474081	0.001003	-1	0.156479	0.299038	0.356043	0.01769	-2	0.031586	0.005987	2.4e-05	0.007658	4.4e-05	2	42
mic_sum	5068_C_run562_hifi_trimmed_deduplicated_s3391.ctg003397l||full	0.616422	0.616422	0.616422	1	1	37	0	0.000583	0.727204	0	0.727204	0	0	0.341489	0.020198	0.341489	0.020198	0	0.000241	0	0	0.000625	5e-05	2	16
mic_sum	4752_BW_run525_CCS_trimmed_deduplicated_s3210.ctg003211l||full	0.274979	0.274979	0.274979	1	2	45	-1	0.762614	0.290476	0.05019	0.537765	0.000167	-2	0.200061	0.182511	0.340257	0.023825	-2	0.212374	0.027549	4e-06	0.004797	5.9e-05	2	33
mic_sum	5068_G_run562_hifi_trimmed_deduplicated_s1158.ctg001161l||full	0.299838	0.299838	0.299838	1	1	46	0	0.603797	0.24861	0.095709	0.316733	0.03402	-1	0.320578	0.029847	0.320578	0.029847	0	0.169866	0.04916	0.000706	0.000894	7.2e-05	2	39
mic_sum	5068_C_run562_hifi_trimmed_deduplicated_s1170.ctg001172l||full	0.169378	0.169378	0.169378	1	2	43	-1	0.99988	0.433792	0.002597	0.717288	0	-1	0.024825	0.86992	0.304713	0.044309	-2	0.268293	0.001776	0	0.021295	0.000105	2	9
mic_sum	5068_C_run562_hifi_trimmed_deduplicated_s3399.ctg003405l||full	0.43557	0.43557	0.43557	1	2	14	-1	0.061959	0.474719	0.000858	0.595315	1.6e-05	-1	0.297437	0.044698	0.297437	0.044698	0	0.019362	0.000625	0	0.00129	0.000106	2	35
mic_sum	4752_BW_run525_CCS_trimmed_deduplicated_s2637.ctg002638l||full	0.450526	0.450526	0.450526	1	2	38	-1	0.04349	0.415844	0.004051	0.645418	2e-06	-1	0.109549	0.468613	0.297079	0.047504	-1	0.013887	0.0027	0	0.011774	0.000111	2	19
mic_sum	4752_BW_run525_CCS_trimmed_deduplicated_s3199.ctg003200l||full	0.177574	0.177574	0.177574	1	1	46	0	0.999622	0.308091	0.037248	0.514687	0.000298	-1	0.258105	0.083299	0.258105	0.083299	0	0.268293	0.021001	8e-06	0.002301	0.000191	2	17
mic_sum	5516.N.hifi_reads_s1436.ctg001452l||full	0.380337	0.380337	0.380337	1	1	14	0	0.182579	0.537512	0.000117	0.537512	0.000117	0	0.240461	0.107459	0.240461	0.107459	0	0.053414	9.5e-05	3e-06	0.002932	0.000243	2	10
mic_sum	5516_U_hifi_reads_s264.ctg000265l||full	-0.199901	-0.199901	-0.199901	3	1	21	2	0.994252	0.439276	0.002256	0.711652	0	-1	-0.06119	0.686235	0.162635	0.291524	-2	0.268293	0.001556	0	0.016965	0.000648	2	8
X	factor name X, i.e. ASV
Y	factor name Y, i.e. vOTU
LS	Local Similarity Score
lowCI	lower bound of the 95% confidence interval for the LS score
upCI	upper bound of the 95% confidence interval for the LS score
Xs	index of the first time point in the time series for X, i.e. ASV, where the LS score calculation begins
Ys	index of the first time point in the time series for Y, i.e. vOTU, where the LS score calculation begins
Len	length of alignment window
Delay	calculated delay for alignment window, Xs-Ys
P	p-value for LS
PCC	Pearson's Correlation Coefficient
Ppcc	Pearson's Correlation Coefficient, p-value for PCC
SPCC	delay-Shifted Pearson's Correlation Coefficient
Pspcc	delay-Shifted Pearson's Correlation Coefficient, p-value
Dspcc	delay-Shifted Pearson's Correlation Coefficient, delay size for SPCC
SCC	Spearman's Correlation Coefficient,
Pscc	Spearman's Correlation Coefficient, p-value for SCC
SSCC	delay-Shifted Spearman's Correlation Coefficient
Psscc	delay-Shifted Spearman's Correlation Coefficient, p/value
Dsscc	delay-Shifted Spearman's Correlation Coefficient, delay size for SSCC
Q	q-value for LS
Qpcc	Pearson's Correlation Coefficient, q-value for PCC
Qspcc	delay-Shifted Pearson's Correlation Coefficient, q-value
Qscc	Spearman's Correlation Coefficient, q-value for SCC
Qsscc	delay-Shifted Spearman's Correlation Coefficient, q-value
