# Supplementary material for: Arctic Ocean virus communities and their seasonality, bipolarity, and prokaryotic associations
Source: Nat Commun. 2025 Jul 11;16:6427. doi: 10.1038/s41467-025-61568-6 (PMC12254263; doi:10.1038/s41467-025-61568-6)
Supplement: Supplementary file 8 — Supplementary Dataset 6 [file 41467_2025_61568_MOESM8_ESM.xlsx]

## Sheet: Sheet1
Supplementary Data 6: Taxonomy and host prediction of vOTUs that correlated with Nitrosopumilaceae ASVs.
ASV_ID	vOTU_ID	Contig_ID	vOTU module	corr	p.value	Kingdom of ASV	Phylum of ASV	Class of ASV	Order of ASV	Family of ASV	Genus of ASV	iPHoP_prediction_genus_actually_family of vOTU	iPHoP_prediction_genome_actually_family of vOTU	vConTACT3 prediction order level of vOTU	vConTACT3 prediction family level of vOTU	vConTACT3 prediction subfamily level of vOTU
bac_asv17	virOTU_3411	5516.D.hifi_reads_s2713.ctg002714l||full	6	0.656762	0.0498176	Archaea	Thermoproteota	Nitrososphaeria_A	Nitrososphaerales	Nitrosopumilaceae	Nitrosopumilus_5141	no_iphop_prediction	no_iphop_prediction	novel_order_98_of_Caudoviricetes	novel_family_0_of_novel_order_98_of_Caudoviricetes	novel_subfamily_0_of_novel_family_0_of_novel_order_98_of_Caudoviricetes						novel_subfamily_0_of_novel_family_16_of_novel_order_117_of_Caudoviricetes
bac_asv9	virOTU_3389	5516.D.hifi_reads_s1127.ctg001128l||full	5	0.657903	0.0489585	Archaea	Thermoproteota	Nitrososphaeria_A	Nitrososphaerales	Nitrosopumilaceae	Nitrosopumilus_5141	no_iphop_prediction	no_iphop_prediction	novel_order_75_of_Caudoviricetes	novel_family_24_of_novel_order_75_of_Caudoviricetes	novel_subfamily_0_of_novel_family_24_of_novel_order_75_of_Caudoviricetes||novel_family_38_of_novel_order_75_of_Caudoviricetes						novel_subfamily_0_of_novel_family_41_of_novel_order_75_of_Caudoviricetes||novel_family_38_of_novel_order_75_of_Caudoviricetes||novel_family_32_of_novel_order_75_of_Caudoviricetes
bac_asv33	virOTU_703	5514_W_hifi_reads_s830.ctg000831l||full	5	0.660657	0.0469785	Archaea	Thermoproteota	Nitrososphaeria_A	Nitrososphaerales	Nitrosopumilaceae	Nitrosopumilus_5141	no_iphop_prediction	UBA1096	novel_order_64_of_Caudoviricetes	novel_family_0_of_novel_order_64_of_Caudoviricetes	novel_subfamily_2_of_novel_family_0_of_novel_order_64_of_Caudoviricetes						novel_subfamily_2_of_novel_family_2_of_novel_order_106_of_Caudoviricetes
bac_asv81	virOTU_1611	5516.E.hifi_reads_s1078.ctg001079l||full	5	0.667915	0.0421339	Archaea	Thermoproteota	Nitrososphaeria_A	Nitrososphaerales	Nitrosopumilaceae	Nitrosopelagicus	Bacteroidaceae	Bacteroidaceae	novel_order_122_of_Caudoviricetes	novel_family_8_of_novel_order_122_of_Caudoviricetes	novel_subfamily_0_of_novel_family_8_of_novel_order_122_of_Caudoviricetes||novel_family_13_of_novel_order_122_of_Caudoviricetes						novel_subfamily_0_of_novel_family_15_of_novel_order_75_of_Caudoviricetes
bac_asv81	virOTU_3993	5516.F.hifi_reads_s738.ctg000739l||full	5	0.668342	0.0418378	Archaea	Thermoproteota	Nitrososphaeria_A	Nitrososphaerales	Nitrosopumilaceae	Nitrosopelagicus	Berkiellaceae	Berkiellaceae	novel_order_122_of_Caudoviricetes	novel_family_47_of_novel_order_122_of_Caudoviricetes	novel_subfamily_0_of_novel_family_47_of_novel_order_122_of_Caudoviricetes||novel_family_43_of_novel_order_122_of_Caudoviricetes						novel_subfamily_0_of_novel_family_4_of_novel_order_90_of_Caudoviricetes
bac_asv81	virOTU_1573	5516.D.hifi_reads_s112.ctg000113c||full	6	0.6686	0.0416889	Archaea	Thermoproteota	Nitrososphaeria_A	Nitrososphaerales	Nitrosopumilaceae	Nitrosopelagicus	no_iphop_prediction	no_iphop_prediction	novel_order_75_of_Caudoviricetes	novel_family_15_of_novel_order_75_of_Caudoviricetes	novel_subfamily_0_of_novel_family_15_of_novel_order_75_of_Caudoviricetes						novel_subfamily_0_of_novel_family_8_of_novel_order_122_of_Caudoviricetes||novel_family_13_of_novel_order_122_of_Caudoviricetes
bac_asv33	virOTU_1564	5516.C.hifi_reads_s795.ctg000796l||full	6	0.670511	0.0404397	Archaea	Thermoproteota	Nitrososphaeria_A	Nitrososphaerales	Nitrosopumilaceae	Nitrosopumilus_5141	UBA823	UBA823	novel_order_122_of_Caudoviricetes	novel_family_18_of_novel_order_122_of_Caudoviricetes	novel_subfamily_0_of_Kyanoviridae||novel_family_18_of_novel_order_122_of_Caudoviricetes||novel_family_13_of_novel_order_122_of_Caudoviricetes||novel_family_6_of_novel_order_122_of_Caudoviricetes||novel_family_16_of_novel_order_122_of_Caudoviricetes||novel_family_5_of_novel_order_122_of_Caudoviricetes||novel_family_12_of_novel_order_122_of_Caudoviricetes						NA
bac_asv81	virOTU_3067	4752_CF_run525_CCS_trimmed_deduplicated_s8573.ctg008575l||full	6	0.670565	0.0403952	Archaea	Thermoproteota	Nitrososphaeria_A	Nitrososphaerales	Nitrosopumilaceae	Nitrosopelagicus	no_iphop_prediction	no_iphop_prediction	novel_order_75_of_Caudoviricetes	novel_family_15_of_novel_order_75_of_Caudoviricetes	novel_subfamily_0_of_novel_family_15_of_novel_order_75_of_Caudoviricetes						novel_subfamily_0_of_Kyanoviridae||novel_family_18_of_novel_order_122_of_Caudoviricetes||novel_family_13_of_novel_order_122_of_Caudoviricetes||novel_family_6_of_novel_order_122_of_Caudoviricetes||novel_family_16_of_novel_order_122_of_Caudoviricetes||novel_family_5_of_novel_order_122_of_Caudoviricetes||novel_family_12_of_novel_order_122_of_Caudoviricetes
bac_asv17	virOTU_3170	5068_F_run562_hifi_trimmed_deduplicated_s2113.ctg002125c||full	5	0.67122	0.0399537	Archaea	Thermoproteota	Nitrososphaeria_A	Nitrososphaerales	Nitrosopumilaceae	Nitrosopumilus_5141	no_iphop_prediction	no_iphop_prediction	novel_order_54_of_Caudoviricetes	novel_family_1_of_novel_order_54_of_Caudoviricetes	novel_subfamily_0_of_novel_family_1_of_novel_order_54_of_Caudoviricetes						novel_subfamily_0_of_novel_family_24_of_novel_order_75_of_Caudoviricetes||novel_family_15_of_novel_order_75_of_Caudoviricetes
bac_asv17	virOTU_1611	5516.E.hifi_reads_s1078.ctg001079l||full	5	0.673091	0.0388293	Archaea	Thermoproteota	Nitrososphaeria_A	Nitrososphaerales	Nitrosopumilaceae	Nitrosopumilus_5141	Bacteroidaceae	Bacteroidaceae	novel_order_122_of_Caudoviricetes	novel_family_8_of_novel_order_122_of_Caudoviricetes	novel_subfamily_0_of_novel_family_8_of_novel_order_122_of_Caudoviricetes||novel_family_13_of_novel_order_122_of_Caudoviricetes						novel_subfamily_0_of_novel_family_4_of_novel_order_99_of_Caudoviricetes||novel_family_6_of_novel_order_99_of_Caudoviricetes
bac_asv61	virOTU_883	5516.AD.hifi_reads_s241.ctg000242l||0_partial	6	0.674217	0.0381825	Archaea	Thermoproteota	Nitrososphaeria_A	Nitrososphaerales	Nitrosopumilaceae	Nitrosopumilus_5141	no_iphop_prediction	no_iphop_prediction	novel_order_105_of_Caudoviricetes	novel_family_0_of_novel_order_105_of_Caudoviricetes	novel_subfamily_1_of_novel_family_0_of_novel_order_105_of_Caudoviricetes						novel_subfamily_0_of_novel_family_15_of_novel_order_75_of_Caudoviricetes
bac_asv17	virOTU_3370	5516.C.hifi_reads_s1253.ctg001254l||full	6	0.676547	0.036875	Archaea	Thermoproteota	Nitrososphaeria_A	Nitrososphaerales	Nitrosopumilaceae	Nitrosopumilus_5141	no_iphop_prediction	no_iphop_prediction	novel_order_75_of_Caudoviricetes	novel_family_15_of_novel_order_75_of_Caudoviricetes	novel_subfamily_0_of_novel_family_15_of_novel_order_75_of_Caudoviricetes						novel_subfamily_0_of_novel_family_1_of_novel_order_99_of_Caudoviricetes||novel_family_4_of_novel_order_99_of_Caudoviricetes
bac_asv17	virOTU_3068	4752_CF_run525_CCS_trimmed_deduplicated_s8721.ctg008723c||full	5	0.684152	0.0326276	Archaea	Thermoproteota	Nitrososphaeria_A	Nitrososphaerales	Nitrosopumilaceae	Nitrosopumilus_5141	no_iphop_prediction	no_iphop_prediction	novel_order_72_of_Caudoviricetes	novel_family_17_of_novel_order_72_of_Caudoviricetes	novel_subfamily_1_of_novel_family_17_of_novel_order_72_of_Caudoviricetes						NA
bac_asv17	virOTU_3169	5068_F_run562_hifi_trimmed_deduplicated_s2083.ctg002095l||full	5	0.684181	0.0326053	Archaea	Thermoproteota	Nitrososphaeria_A	Nitrososphaerales	Nitrosopumilaceae	Nitrosopumilus_5141	no_iphop_prediction	no_iphop_prediction	novel_order_75_of_Caudoviricetes	novel_family_24_of_novel_order_75_of_Caudoviricetes	novel_subfamily_0_of_novel_family_24_of_novel_order_75_of_Caudoviricetes||novel_family_38_of_novel_order_75_of_Caudoviricetes						novel_subfamily_0_of_novel_family_24_of_novel_order_75_of_Caudoviricetes||novel_family_15_of_novel_order_75_of_Caudoviricetes
bac_asv17	virOTU_3389	5516.D.hifi_reads_s1127.ctg001128l||full	5	0.68817	0.0305689	Archaea	Thermoproteota	Nitrososphaeria_A	Nitrososphaerales	Nitrosopumilaceae	Nitrosopumilus_5141	no_iphop_prediction	no_iphop_prediction	novel_order_75_of_Caudoviricetes	novel_family_24_of_novel_order_75_of_Caudoviricetes	novel_subfamily_0_of_novel_family_24_of_novel_order_75_of_Caudoviricetes||novel_family_38_of_novel_order_75_of_Caudoviricetes						novel_subfamily_0_of_novel_family_1_of_novel_order_54_of_Caudoviricetes
bac_asv81	virOTU_3231	5514_V_hifi_reads_s824.ctg000825l||full	5	0.689344	0.0299905	Archaea	Thermoproteota	Nitrososphaeria_A	Nitrososphaerales	Nitrosopumilaceae	Nitrosopelagicus	no_iphop_prediction	no_iphop_prediction	novel_order_181_of_Caudoviricetes	novel_family_1_of_novel_order_181_of_Caudoviricetes	novel_subfamily_0_of_novel_family_1_of_novel_order_181_of_Caudoviricetes						novel_subfamily_0_of_novel_family_13_of_novel_order_72_of_Caudoviricetes
bac_asv17	virOTU_1587	5516.D.hifi_reads_s2179.ctg002180l||full	5	0.690455	0.0294343	Archaea	Thermoproteota	Nitrososphaeria_A	Nitrososphaerales	Nitrosopumilaceae	Nitrosopumilus_5141	no_iphop_prediction	no_iphop_prediction	novel_order_122_of_Caudoviricetes	novel_family_16_of_novel_order_122_of_Caudoviricetes	novel_subfamily_0_of_novel_family_16_of_novel_order_122_of_Caudoviricetes||novel_family_48_of_novel_order_122_of_Caudoviricetes||novel_family_18_of_novel_order_122_of_Caudoviricetes						novel_subfamily_0_of_novel_family_15_of_novel_order_75_of_Caudoviricetes
bac_asv17	virOTU_3349	5516.B.hifi_reads_s1259.ctg001263l||full	5	0.69166	0.0289175	Archaea	Thermoproteota	Nitrososphaeria_A	Nitrososphaerales	Nitrosopumilaceae	Nitrosopumilus_5141	no_iphop_prediction	no_iphop_prediction	novel_order_193_of_Caudoviricetes	novel_family_0_of_novel_order_193_of_Caudoviricetes	novel_subfamily_0_of_novel_family_0_of_novel_order_193_of_Caudoviricetes						novel_subfamily_0_of_novel_family_15_of_novel_order_75_of_Caudoviricetes
bac_asv81	virOTU_1587	5516.D.hifi_reads_s2179.ctg002180l||full	5	0.691694	0.0289021	Archaea	Thermoproteota	Nitrososphaeria_A	Nitrososphaerales	Nitrosopumilaceae	Nitrosopelagicus	no_iphop_prediction	no_iphop_prediction	novel_order_122_of_Caudoviricetes	novel_family_16_of_novel_order_122_of_Caudoviricetes	novel_subfamily_0_of_novel_family_16_of_novel_order_122_of_Caudoviricetes||novel_family_48_of_novel_order_122_of_Caudoviricetes||novel_family_18_of_novel_order_122_of_Caudoviricetes						novel_subfamily_0_of_novel_family_15_of_novel_order_75_of_Caudoviricetes
bac_asv81	virOTU_3170	5068_F_run562_hifi_trimmed_deduplicated_s2113.ctg002125c||full	5	0.692761	0.0283784	Archaea	Thermoproteota	Nitrososphaeria_A	Nitrososphaerales	Nitrosopumilaceae	Nitrosopelagicus	no_iphop_prediction	no_iphop_prediction	novel_order_54_of_Caudoviricetes	novel_family_1_of_novel_order_54_of_Caudoviricetes	novel_subfamily_0_of_novel_family_1_of_novel_order_54_of_Caudoviricetes						novel_subfamily_0_of_novel_family_24_of_novel_order_75_of_Caudoviricetes||novel_family_38_of_novel_order_75_of_Caudoviricetes
bac_asv17	virOTU_3097	4752_Q_run525_CCS_trimmed_deduplicated_s4171.ctg004177l||full	5	0.693258	0.0281474	Archaea	Thermoproteota	Nitrososphaeria_A	Nitrososphaerales	Nitrosopumilaceae	Nitrosopumilus_5141	no_iphop_prediction	Thioglobaceae	novel_order_184_of_Caudoviricetes	novel_family_0_of_novel_order_184_of_Caudoviricetes	novel_subfamily_0_of_novel_family_0_of_novel_order_184_of_Caudoviricetes						novel_subfamily_0_of_novel_family_0_of_novel_order_98_of_Caudoviricetes
bac_asv81	virOTU_3452	5516.E.hifi_reads_s663.ctg000664l||full	5	0.69357	0.0279797	Archaea	Thermoproteota	Nitrososphaeria_A	Nitrososphaerales	Nitrosopumilaceae	Nitrosopelagicus	UBA3495	UBA3495	novel_order_53_of_Caudoviricetes	novel_family_0_of_novel_order_53_of_Caudoviricetes	novel_subfamily_0_of_novel_family_0_of_novel_order_53_of_Caudoviricetes						novel_subfamily_0_of_novel_family_24_of_novel_order_75_of_Caudoviricetes||novel_family_15_of_novel_order_75_of_Caudoviricetes
bac_asv81	virOTU_1620	5516.E.hifi_reads_s1855.ctg001856l||full	5	0.694965	0.0272798	Archaea	Thermoproteota	Nitrososphaeria_A	Nitrososphaerales	Nitrosopumilaceae	Nitrosopelagicus	no_iphop_prediction	no_iphop_prediction	novel_order_122_of_Caudoviricetes	novel_family_48_of_novel_order_122_of_Caudoviricetes	novel_subfamily_0_of_novel_family_48_of_novel_order_122_of_Caudoviricetes						novel_subfamily_1_of_novel_family_11_of_novel_order_122_of_Caudoviricetes
bac_asv81	virOTU_3164	5068_F_run562_hifi_trimmed_deduplicated_s152.ctg000153c||full	5	0.695138	0.0272079	Archaea	Thermoproteota	Nitrososphaeria_A	Nitrososphaerales	Nitrosopumilaceae	Nitrosopelagicus	no_iphop_prediction	no_iphop_prediction	novel_order_72_of_Caudoviricetes	novel_family_13_of_novel_order_72_of_Caudoviricetes	novel_subfamily_0_of_novel_family_13_of_novel_order_72_of_Caudoviricetes						NA
bac_asv17	virOTU_3006	4752_CF_run525_CCS_trimmed_deduplicated_s12417.ctg012419l||full	5	0.697851	0.0259621	Archaea	Thermoproteota	Nitrososphaeria_A	Nitrososphaerales	Nitrosopumilaceae	Nitrosopumilus_5141	no_iphop_prediction	no_iphop_prediction	novel_order_99_of_Caudoviricetes	novel_family_1_of_novel_order_99_of_Caudoviricetes	novel_subfamily_0_of_novel_family_1_of_novel_order_99_of_Caudoviricetes||novel_family_4_of_novel_order_99_of_Caudoviricetes						NA
bac_asv33	virOTU_1613	5516.E.hifi_reads_s1363.ctg001364l||full	6	0.698382	0.0257105	Archaea	Thermoproteota	Nitrososphaeria_A	Nitrososphaerales	Nitrosopumilaceae	Nitrosopumilus_5141	no_iphop_prediction	no_iphop_prediction	NA	NA	NA						novel_subfamily_0_of_novel_family_1_of_novel_order_90_of_Caudoviricetes||novel_family_25_of_novel_order_90_of_Caudoviricetes
bac_asv61	virOTU_501	5068_H_run562_hifi_trimmed_deduplicated_s1999.ctg002000l||full	5	0.699036	0.0254538	Archaea	Thermoproteota	Nitrososphaeria_A	Nitrososphaerales	Nitrosopumilaceae	Nitrosopumilus_5141	UBA11654	UBA11654	novel_order_62_of_Caudoviricetes	novel_family_0_of_novel_order_62_of_Caudoviricetes	novel_subfamily_0_of_novel_family_0_of_novel_order_62_of_Caudoviricetes						novel_subfamily_0_of_novel_family_15_of_novel_order_75_of_Caudoviricetes
bac_asv17	virOTU_397	5068_E_run562_hifi_trimmed_deduplicated_s2806.ctg002907l||full	5	0.701976	0.0241053	Archaea	Thermoproteota	Nitrososphaeria_A	Nitrososphaerales	Nitrosopumilaceae	Nitrosopumilus_5141	Pelagibacteraceae	Pelagibacteraceae	novel_order_90_of_Caudoviricetes	novel_family_1_of_novel_order_90_of_Caudoviricetes	novel_subfamily_0_of_novel_family_1_of_novel_order_90_of_Caudoviricetes||novel_family_25_of_novel_order_90_of_Caudoviricetes						NA
bac_asv33	virOTU_1602	5516.D.hifi_reads_s8.ctg000009l||full	5	0.702311	0.0239547	Archaea	Thermoproteota	Nitrososphaeria_A	Nitrososphaerales	Nitrosopumilaceae	Nitrosopumilus_5141	no_iphop_prediction	no_iphop_prediction	novel_order_106_of_Caudoviricetes	novel_family_2_of_novel_order_106_of_Caudoviricetes	novel_subfamily_2_of_novel_family_2_of_novel_order_106_of_Caudoviricetes						novel_subfamily_0_of_novel_family_3_of_novel_order_71_of_Caudoviricetes||novel_family_4_of_novel_order_71_of_Caudoviricetes
bac_asv17	virOTU_3414	5516.D.hifi_reads_s51.ctg000052l||full	5	0.703441	0.0234944	Archaea	Thermoproteota	Nitrososphaeria_A	Nitrososphaerales	Nitrosopumilaceae	Nitrosopumilus_5141	no_iphop_prediction	no_iphop_prediction	novel_order_75_of_Caudoviricetes	novel_family_24_of_novel_order_75_of_Caudoviricetes	novel_subfamily_0_of_novel_family_24_of_novel_order_75_of_Caudoviricetes||novel_family_5_of_novel_order_75_of_Caudoviricetes||novel_family_7_of_novel_order_75_of_Caudoviricetes						novel_subfamily_0_of_novel_family_0_of_novel_order_62_of_Caudoviricetes
bac_asv33	virOTU_702	5514_V_hifi_reads_s239.ctg000240l||full	5	0.705463	0.0227175	Archaea	Thermoproteota	Nitrososphaeria_A	Nitrososphaerales	Nitrosopumilaceae	Nitrosopumilus_5141	UBA1096	UBA1096	novel_order_75_of_Caudoviricetes	novel_family_15_of_novel_order_75_of_Caudoviricetes	novel_subfamily_0_of_novel_family_15_of_novel_order_75_of_Caudoviricetes						novel_subfamily_0_of_novel_family_16_of_novel_order_122_of_Caudoviricetes||novel_family_48_of_novel_order_122_of_Caudoviricetes||novel_family_18_of_novel_order_122_of_Caudoviricetes
bac_asv61	virOTU_1580	5516.D.hifi_reads_s160.ctg000161l||full	5	0.705605	0.022673	Archaea	Thermoproteota	Nitrososphaeria_A	Nitrososphaerales	Nitrosopumilaceae	Nitrosopumilus_5141	UBA1096	UBA1096	novel_order_90_of_Caudoviricetes	novel_family_4_of_novel_order_90_of_Caudoviricetes	novel_subfamily_0_of_novel_family_4_of_novel_order_90_of_Caudoviricetes						novel_subfamily_2_of_novel_family_2_of_novel_order_106_of_Caudoviricetes
bac_asv17	virOTU_3158	5068_E_run562_hifi_trimmed_deduplicated_s5004.ctg005181l||0_partial_1	5	0.706575	0.0223307	Archaea	Thermoproteota	Nitrososphaeria_A	Nitrososphaerales	Nitrosopumilaceae	Nitrosopumilus_5141	no_iphop_prediction	no_iphop_prediction	novel_order_64_of_Caudoviricetes	novel_family_0_of_novel_order_64_of_Caudoviricetes	novel_subfamily_0_of_novel_family_0_of_novel_order_64_of_Caudoviricetes						novel_subfamily_1_of_novel_family_17_of_novel_order_72_of_Caudoviricetes
bac_asv9	virOTU_1580	5516.D.hifi_reads_s160.ctg000161l||full	5	0.706662	0.0222982	Archaea	Thermoproteota	Nitrososphaeria_A	Nitrososphaerales	Nitrosopumilaceae	Nitrosopumilus_5141	UBA1096	UBA1096	novel_order_90_of_Caudoviricetes	novel_family_4_of_novel_order_90_of_Caudoviricetes	novel_subfamily_0_of_novel_family_4_of_novel_order_90_of_Caudoviricetes						novel_subfamily_0_of_novel_family_16_of_novel_order_122_of_Caudoviricetes||novel_family_48_of_novel_order_122_of_Caudoviricetes||novel_family_18_of_novel_order_122_of_Caudoviricetes
bac_asv33	virOTU_1620	5516.E.hifi_reads_s1855.ctg001856l||full	5	0.706922	0.0221853	Archaea	Thermoproteota	Nitrososphaeria_A	Nitrososphaerales	Nitrosopumilaceae	Nitrosopumilus_5141	no_iphop_prediction	no_iphop_prediction	novel_order_122_of_Caudoviricetes	novel_family_48_of_novel_order_122_of_Caudoviricetes	novel_subfamily_0_of_novel_family_48_of_novel_order_122_of_Caudoviricetes						novel_subfamily_2_of_novel_family_18_of_novel_order_72_of_Caudoviricetes
bac_asv17	virOTU_3438	5516.E.hifi_reads_s244.ctg000245l||full	5	0.706952	0.022175	Archaea	Thermoproteota	Nitrososphaeria_A	Nitrososphaerales	Nitrosopumilaceae	Nitrosopumilus_5141	UBA57	UBA57	novel_order_122_of_Caudoviricetes	novel_family_11_of_novel_order_122_of_Caudoviricetes	novel_subfamily_1_of_novel_family_11_of_novel_order_122_of_Caudoviricetes						novel_subfamily_0_of_novel_family_24_of_novel_order_75_of_Caudoviricetes||novel_family_38_of_novel_order_75_of_Caudoviricetes
bac_asv81	virOTU_3414	5516.D.hifi_reads_s51.ctg000052l||full	5	0.708665	0.0215024	Archaea	Thermoproteota	Nitrososphaeria_A	Nitrososphaerales	Nitrosopumilaceae	Nitrosopelagicus	no_iphop_prediction	no_iphop_prediction	novel_order_75_of_Caudoviricetes	novel_family_24_of_novel_order_75_of_Caudoviricetes	novel_subfamily_0_of_novel_family_24_of_novel_order_75_of_Caudoviricetes||novel_family_5_of_novel_order_75_of_Caudoviricetes||novel_family_7_of_novel_order_75_of_Caudoviricetes						novel_subfamily_0_of_novel_family_48_of_novel_order_122_of_Caudoviricetes
bac_asv81	virOTU_3049	4752_CF_run525_CCS_trimmed_deduplicated_s6059.ctg006061l||full	5	0.708977	0.0213621	Archaea	Thermoproteota	Nitrososphaeria_A	Nitrososphaerales	Nitrosopumilaceae	Nitrosopelagicus	no_iphop_prediction	no_iphop_prediction	novel_order_99_of_Caudoviricetes	novel_family_4_of_novel_order_99_of_Caudoviricetes	novel_subfamily_0_of_novel_family_4_of_novel_order_99_of_Caudoviricetes||novel_family_6_of_novel_order_99_of_Caudoviricetes						novel_subfamily_0_of_novel_family_47_of_novel_order_122_of_Caudoviricetes||novel_family_43_of_novel_order_122_of_Caudoviricetes
bac_asv33	virOTU_3414	5516.D.hifi_reads_s51.ctg000052l||full	5	0.709761	0.0210746	Archaea	Thermoproteota	Nitrososphaeria_A	Nitrososphaerales	Nitrosopumilaceae	Nitrosopumilus_5141	no_iphop_prediction	no_iphop_prediction	novel_order_75_of_Caudoviricetes	novel_family_24_of_novel_order_75_of_Caudoviricetes	novel_subfamily_0_of_novel_family_24_of_novel_order_75_of_Caudoviricetes||novel_family_5_of_novel_order_75_of_Caudoviricetes||novel_family_7_of_novel_order_75_of_Caudoviricetes						novel_subfamily_0_of_novel_family_14_of_novel_order_72_of_Caudoviricetes||novel_family_15_of_novel_order_72_of_Caudoviricetes
bac_asv17	virOTU_3157	5068_E_run562_hifi_trimmed_deduplicated_s487.ctg000501l||full	5	0.716198	0.0186617	Archaea	Thermoproteota	Nitrososphaeria_A	Nitrososphaerales	Nitrosopumilaceae	Nitrosopumilus_5141	UBA1096	UBA1096	novel_order_72_of_Caudoviricetes	novel_family_18_of_novel_order_72_of_Caudoviricetes	novel_subfamily_2_of_novel_family_18_of_novel_order_72_of_Caudoviricetes						novel_subfamily_0_of_novel_family_0_of_novel_order_53_of_Caudoviricetes
bac_asv17	virOTU_3091	4752_Q_run525_CCS_trimmed_deduplicated_s1222.ctg001227l||full	5	0.716869	0.0184341	Archaea	Thermoproteota	Nitrososphaeria_A	Nitrososphaerales	Nitrosopumilaceae	Nitrosopumilus_5141	GW2011-AR1	GW2011-AR1	novel_order_75_of_Caudoviricetes	novel_family_24_of_novel_order_75_of_Caudoviricetes	novel_subfamily_0_of_novel_family_24_of_novel_order_75_of_Caudoviricetes||novel_family_15_of_novel_order_75_of_Caudoviricetes						novel_subfamily_0_of_novel_family_0_of_novel_order_53_of_Caudoviricetes
bac_asv81	virOTU_3446	5516.E.hifi_reads_s353.ctg000354l||full_1	5	0.71691	0.0184187	Archaea	Thermoproteota	Nitrososphaeria_A	Nitrososphaerales	Nitrosopumilaceae	Nitrosopelagicus	no_iphop_prediction	no_iphop_prediction	NA	NA	NA						novel_subfamily_0_of_novel_family_1_of_novel_order_99_of_Caudoviricetes||novel_family_4_of_novel_order_99_of_Caudoviricetes
bac_asv9	virOTU_3414	5516.D.hifi_reads_s51.ctg000052l||full	5	0.718301	0.0179892	Archaea	Thermoproteota	Nitrososphaeria_A	Nitrososphaerales	Nitrosopumilaceae	Nitrosopumilus_5141	no_iphop_prediction	no_iphop_prediction	novel_order_75_of_Caudoviricetes	novel_family_24_of_novel_order_75_of_Caudoviricetes	novel_subfamily_0_of_novel_family_24_of_novel_order_75_of_Caudoviricetes||novel_family_5_of_novel_order_75_of_Caudoviricetes||novel_family_7_of_novel_order_75_of_Caudoviricetes						novel_subfamily_0_of_novel_family_4_of_novel_order_99_of_Caudoviricetes||novel_family_6_of_novel_order_99_of_Caudoviricetes
bac_asv9	virOTU_702	5514_V_hifi_reads_s239.ctg000240l||full	5	0.718465	0.0179412	Archaea	Thermoproteota	Nitrososphaeria_A	Nitrososphaerales	Nitrosopumilaceae	Nitrosopumilus_5141	UBA1096	UBA1096	novel_order_75_of_Caudoviricetes	novel_family_15_of_novel_order_75_of_Caudoviricetes	novel_subfamily_0_of_novel_family_15_of_novel_order_75_of_Caudoviricetes						novel_subfamily_0_of_novel_family_0_of_novel_order_64_of_Caudoviricetes
bac_asv81	virOTU_3370	5516.C.hifi_reads_s1253.ctg001254l||full	6	0.720637	0.0172533	Archaea	Thermoproteota	Nitrososphaeria_A	Nitrososphaerales	Nitrosopumilaceae	Nitrosopelagicus	no_iphop_prediction	no_iphop_prediction	novel_order_75_of_Caudoviricetes	novel_family_15_of_novel_order_75_of_Caudoviricetes	novel_subfamily_0_of_novel_family_15_of_novel_order_75_of_Caudoviricetes						novel_subfamily_2_of_novel_family_0_of_novel_order_64_of_Caudoviricetes
bac_asv17	virOTU_3090	4752_Q_run525_CCS_trimmed_deduplicated_s1130.ctg001135l||full	5	0.72215	0.0168186	Archaea	Thermoproteota	Nitrososphaeria_A	Nitrososphaerales	Nitrosopumilaceae	Nitrosopumilus_5141	no_iphop_prediction	Woeseiaceae	NA	NA	NA						novel_subfamily_0_of_novel_family_13_of_novel_order_72_of_Caudoviricetes
bac_asv17	virOTU_3049	4752_CF_run525_CCS_trimmed_deduplicated_s6059.ctg006061l||full	5	0.722383	0.0167313	Archaea	Thermoproteota	Nitrososphaeria_A	Nitrososphaerales	Nitrosopumilaceae	Nitrosopumilus_5141	no_iphop_prediction	no_iphop_prediction	novel_order_99_of_Caudoviricetes	novel_family_4_of_novel_order_99_of_Caudoviricetes	novel_subfamily_0_of_novel_family_4_of_novel_order_99_of_Caudoviricetes||novel_family_6_of_novel_order_99_of_Caudoviricetes						novel_subfamily_0_of_novel_family_13_of_novel_order_72_of_Caudoviricetes
bac_asv17	virOTU_3424	5516.E.hifi_reads_s1329.ctg001330l||full	5	0.726973	0.0151997	Archaea	Thermoproteota	Nitrososphaeria_A	Nitrososphaerales	Nitrosopumilaceae	Nitrosopumilus_5141	UBA1096	UBA1096	novel_order_105_of_Caudoviricetes	novel_family_0_of_novel_order_105_of_Caudoviricetes	novel_subfamily_0_of_novel_family_0_of_novel_order_105_of_Caudoviricetes						novel_subfamily_0_of_novel_family_0_of_novel_order_74_of_Caudoviricetes
bac_asv17	virOTU_3019	4752_CF_run525_CCS_trimmed_deduplicated_s327.ctg000328l||full	5	0.729015	0.01457	Archaea	Thermoproteota	Nitrososphaeria_A	Nitrososphaerales	Nitrosopumilaceae	Nitrosopumilus_5141	no_iphop_prediction	UBA8438	novel_order_75_of_Caudoviricetes	novel_family_24_of_novel_order_75_of_Caudoviricetes	novel_subfamily_0_of_novel_family_24_of_novel_order_75_of_Caudoviricetes||novel_family_15_of_novel_order_75_of_Caudoviricetes						novel_subfamily_0_of_novel_family_1_of_novel_order_181_of_Caudoviricetes
bac_asv81	virOTU_3026	4752_CF_run525_CCS_trimmed_deduplicated_s3721.ctg003722l||full	5	0.729798	0.0143424	Archaea	Thermoproteota	Nitrososphaeria_A	Nitrososphaerales	Nitrosopumilaceae	Nitrosopelagicus	no_iphop_prediction	no_iphop_prediction	novel_order_53_of_Caudoviricetes	novel_family_0_of_novel_order_53_of_Caudoviricetes	novel_subfamily_0_of_novel_family_0_of_novel_order_53_of_Caudoviricetes						novel_subfamily_0_of_novel_family_0_of_novel_order_184_of_Caudoviricetes
bac_asv33	virOTU_3424	5516.E.hifi_reads_s1329.ctg001330l||full	5	0.730237	0.0142192	Archaea	Thermoproteota	Nitrososphaeria_A	Nitrososphaerales	Nitrosopumilaceae	Nitrosopumilus_5141	UBA1096	UBA1096	novel_order_105_of_Caudoviricetes	novel_family_0_of_novel_order_105_of_Caudoviricetes	novel_subfamily_0_of_novel_family_0_of_novel_order_105_of_Caudoviricetes						novel_subfamily_0_of_novel_family_0_of_novel_order_193_of_Caudoviricetes
bac_asv81	virOTU_3068	4752_CF_run525_CCS_trimmed_deduplicated_s8721.ctg008723c||full	5	0.731818	0.0138016	Archaea	Thermoproteota	Nitrososphaeria_A	Nitrososphaerales	Nitrosopumilaceae	Nitrosopelagicus	no_iphop_prediction	no_iphop_prediction	novel_order_72_of_Caudoviricetes	novel_family_17_of_novel_order_72_of_Caudoviricetes	novel_subfamily_1_of_novel_family_17_of_novel_order_72_of_Caudoviricetes						novel_subfamily_0_of_Kyanoviridae||novel_family_18_of_novel_order_122_of_Caudoviricetes||novel_family_13_of_novel_order_122_of_Caudoviricetes||novel_family_6_of_novel_order_122_of_Caudoviricetes||novel_family_16_of_novel_order_122_of_Caudoviricetes||novel_family_5_of_novel_order_122_of_Caudoviricetes||novel_family_12_of_novel_order_122_of_Caudoviricetes
bac_asv17	virOTU_2994	4752_CF_run525_CCS_trimmed_deduplicated_s10802.ctg010804l||full	5	0.733196	0.0134012	Archaea	Thermoproteota	Nitrososphaeria_A	Nitrososphaerales	Nitrosopumilaceae	Nitrosopumilus_5141	no_iphop_prediction	no_iphop_prediction	novel_order_69_of_Caudoviricetes	novel_family_0_of_novel_order_69_of_Caudoviricetes	novel_subfamily_0_of_novel_family_0_of_novel_order_69_of_Caudoviricetes						novel_subfamily_0_of_Kyanoviridae||novel_family_18_of_novel_order_122_of_Caudoviricetes||novel_family_13_of_novel_order_122_of_Caudoviricetes||novel_family_6_of_novel_order_122_of_Caudoviricetes||novel_family_16_of_novel_order_122_of_Caudoviricetes||novel_family_5_of_novel_order_122_of_Caudoviricetes||novel_family_12_of_novel_order_122_of_Caudoviricetes
bac_asv17	virOTU_3051	4752_CF_run525_CCS_trimmed_deduplicated_s6330.ctg006332c||full	5	0.734047	0.013177	Archaea	Thermoproteota	Nitrososphaeria_A	Nitrososphaerales	Nitrosopumilaceae	Nitrosopumilus_5141	no_iphop_prediction	no_iphop_prediction	novel_order_74_of_Caudoviricetes	novel_family_0_of_novel_order_74_of_Caudoviricetes	novel_subfamily_0_of_novel_family_0_of_novel_order_74_of_Caudoviricetes						novel_subfamily_0_of_novel_family_0_of_novel_order_105_of_Caudoviricetes
bac_asv9	virOTU_1602	5516.D.hifi_reads_s8.ctg000009l||full	5	0.734975	0.0129374	Archaea	Thermoproteota	Nitrososphaeria_A	Nitrososphaerales	Nitrosopumilaceae	Nitrosopumilus_5141	no_iphop_prediction	no_iphop_prediction	novel_order_106_of_Caudoviricetes	novel_family_2_of_novel_order_106_of_Caudoviricetes	novel_subfamily_2_of_novel_family_2_of_novel_order_106_of_Caudoviricetes						novel_subfamily_1_of_novel_family_0_of_novel_order_105_of_Caudoviricetes
bac_asv33	virOTU_1557	5516.C.hifi_reads_s379.ctg000380l||full	5	0.735206	0.012869	Archaea	Thermoproteota	Nitrososphaeria_A	Nitrososphaerales	Nitrosopumilaceae	Nitrosopumilus_5141	no_iphop_prediction	ARS21	novel_order_106_of_Caudoviricetes	novel_family_2_of_novel_order_106_of_Caudoviricetes	novel_subfamily_2_of_novel_family_2_of_novel_order_106_of_Caudoviricetes						novel_subfamily_0_of_novel_family_0_of_novel_order_69_of_Caudoviricetes
bac_asv81	virOTU_3158	5068_E_run562_hifi_trimmed_deduplicated_s5004.ctg005181l||0_partial_1	5	0.737206	0.0123675	Archaea	Thermoproteota	Nitrososphaeria_A	Nitrososphaerales	Nitrosopumilaceae	Nitrosopelagicus	no_iphop_prediction	no_iphop_prediction	novel_order_64_of_Caudoviricetes	novel_family_0_of_novel_order_64_of_Caudoviricetes	novel_subfamily_0_of_novel_family_0_of_novel_order_64_of_Caudoviricetes						novel_subfamily_0_of_novel_family_24_of_novel_order_75_of_Caudoviricetes||novel_family_5_of_novel_order_75_of_Caudoviricetes||novel_family_7_of_novel_order_75_of_Caudoviricetes
bac_asv17	virOTU_1620	5516.E.hifi_reads_s1855.ctg001856l||full	5	0.737358	0.0123316	Archaea	Thermoproteota	Nitrososphaeria_A	Nitrososphaerales	Nitrosopumilaceae	Nitrosopumilus_5141	no_iphop_prediction	no_iphop_prediction	novel_order_122_of_Caudoviricetes	novel_family_48_of_novel_order_122_of_Caudoviricetes	novel_subfamily_0_of_novel_family_48_of_novel_order_122_of_Caudoviricetes						novel_subfamily_0_of_novel_family_24_of_novel_order_75_of_Caudoviricetes||novel_family_5_of_novel_order_75_of_Caudoviricetes||novel_family_7_of_novel_order_75_of_Caudoviricetes
bac_asv33	virOTU_882	5516.AD.hifi_reads_s2295.ctg002301l||full	5	0.737689	0.0122392	Archaea	Thermoproteota	Nitrososphaeria_A	Nitrososphaerales	Nitrosopumilaceae	Nitrosopumilus_5141	UBA1096	UBA1096	NA	NA	NA
bac_asv17	virOTU_3077	4752_CF_run525_CCS_trimmed_deduplicated_s9863.ctg009865l||full	5	0.738456	0.0120236	Archaea	Thermoproteota	Nitrososphaeria_A	Nitrososphaerales	Nitrosopumilaceae	Nitrosopumilus_5141	no_iphop_prediction	Pelagibacteraceae	novel_order_99_of_Caudoviricetes	novel_family_4_of_novel_order_99_of_Caudoviricetes	novel_subfamily_0_of_novel_family_4_of_novel_order_99_of_Caudoviricetes||novel_family_6_of_novel_order_99_of_Caudoviricetes
bac_asv17	virOTU_3074	4752_CF_run525_CCS_trimmed_deduplicated_s9556.ctg009558l||full	5	0.738949	0.0118798	Archaea	Thermoproteota	Nitrososphaeria_A	Nitrososphaerales	Nitrosopumilaceae	Nitrosopumilus_5141	UBA3002	UBA3002	novel_order_99_of_Caudoviricetes	novel_family_4_of_novel_order_99_of_Caudoviricetes	novel_subfamily_0_of_novel_family_1_of_novel_order_99_of_Caudoviricetes||novel_family_4_of_novel_order_99_of_Caudoviricetes
bac_asv81	virOTU_3412	5516.D.hifi_reads_s299.ctg000300l||full	5	0.742153	0.0111457	Archaea	Thermoproteota	Nitrososphaeria_A	Nitrososphaerales	Nitrosopumilaceae	Nitrosopelagicus	BACL11	BACL11	novel_order_71_of_Caudoviricetes	novel_family_4_of_novel_order_71_of_Caudoviricetes	novel_subfamily_0_of_novel_family_3_of_novel_order_71_of_Caudoviricetes||novel_family_4_of_novel_order_71_of_Caudoviricetes
bac_asv17	virOTU_1540	5516.B.hifi_reads_s951.ctg000955l||full	5	0.742658	0.0110139	Archaea	Thermoproteota	Nitrososphaeria_A	Nitrososphaerales	Nitrosopumilaceae	Nitrosopumilus_5141	UBA1096	UBA1096	novel_order_75_of_Caudoviricetes	novel_family_41_of_novel_order_75_of_Caudoviricetes	novel_subfamily_0_of_novel_family_41_of_novel_order_75_of_Caudoviricetes||novel_family_38_of_novel_order_75_of_Caudoviricetes||novel_family_32_of_novel_order_75_of_Caudoviricetes
bac_asv81	virOTU_2994	4752_CF_run525_CCS_trimmed_deduplicated_s10802.ctg010804l||full	5	0.742874	0.0109711	Archaea	Thermoproteota	Nitrososphaeria_A	Nitrososphaerales	Nitrosopumilaceae	Nitrosopelagicus	no_iphop_prediction	no_iphop_prediction	novel_order_69_of_Caudoviricetes	novel_family_0_of_novel_order_69_of_Caudoviricetes	novel_subfamily_0_of_novel_family_0_of_novel_order_69_of_Caudoviricetes
bac_asv81	virOTU_397	5068_E_run562_hifi_trimmed_deduplicated_s2806.ctg002907l||full	5	0.742862	0.0109711	Archaea	Thermoproteota	Nitrososphaeria_A	Nitrososphaerales	Nitrosopumilaceae	Nitrosopelagicus	Pelagibacteraceae	Pelagibacteraceae	novel_order_90_of_Caudoviricetes	novel_family_1_of_novel_order_90_of_Caudoviricetes	novel_subfamily_0_of_novel_family_1_of_novel_order_90_of_Caudoviricetes||novel_family_25_of_novel_order_90_of_Caudoviricetes
bac_asv17	virOTU_3728	5068_H_run562_hifi_trimmed_deduplicated_s2095.ctg002096l||full	5	0.742968	0.0109489	Archaea	Thermoproteota	Nitrososphaeria_A	Nitrososphaerales	Nitrosopumilaceae	Nitrosopumilus_5141	no_iphop_prediction	no_iphop_prediction	NA	NA	NA
bac_asv81	virOTU_3091	4752_Q_run525_CCS_trimmed_deduplicated_s1222.ctg001227l||full	5	0.743373	0.0108548	Archaea	Thermoproteota	Nitrososphaeria_A	Nitrososphaerales	Nitrosopumilaceae	Nitrosopelagicus	GW2011-AR1	GW2011-AR1	novel_order_75_of_Caudoviricetes	novel_family_24_of_novel_order_75_of_Caudoviricetes	novel_subfamily_0_of_novel_family_24_of_novel_order_75_of_Caudoviricetes||novel_family_15_of_novel_order_75_of_Caudoviricetes
bac_asv81	virOTU_3232	5514_W_hifi_reads_s117.ctg000118l||full	5	0.743735	0.010776	Archaea	Thermoproteota	Nitrososphaeria_A	Nitrososphaerales	Nitrosopumilaceae	Nitrosopelagicus	no_iphop_prediction	no_iphop_prediction	novel_order_75_of_Caudoviricetes	novel_family_15_of_novel_order_75_of_Caudoviricetes	novel_subfamily_0_of_novel_family_15_of_novel_order_75_of_Caudoviricetes
bac_asv81	virOTU_1557	5516.C.hifi_reads_s379.ctg000380l||full	5	0.745397	0.0103978	Archaea	Thermoproteota	Nitrososphaeria_A	Nitrososphaerales	Nitrosopumilaceae	Nitrosopelagicus	no_iphop_prediction	ARS21	novel_order_106_of_Caudoviricetes	novel_family_2_of_novel_order_106_of_Caudoviricetes	novel_subfamily_2_of_novel_family_2_of_novel_order_106_of_Caudoviricetes
bac_asv81	virOTU_3051	4752_CF_run525_CCS_trimmed_deduplicated_s6330.ctg006332c||full	5	0.745657	0.0103414	Archaea	Thermoproteota	Nitrososphaeria_A	Nitrososphaerales	Nitrosopumilaceae	Nitrosopelagicus	no_iphop_prediction	no_iphop_prediction	novel_order_74_of_Caudoviricetes	novel_family_0_of_novel_order_74_of_Caudoviricetes	novel_subfamily_0_of_novel_family_0_of_novel_order_74_of_Caudoviricetes
bac_asv9	virOTU_703	5514_W_hifi_reads_s830.ctg000831l||full	5	0.746336	0.0101959	Archaea	Thermoproteota	Nitrososphaeria_A	Nitrososphaerales	Nitrosopumilaceae	Nitrosopumilus_5141	no_iphop_prediction	UBA1096	novel_order_64_of_Caudoviricetes	novel_family_0_of_novel_order_64_of_Caudoviricetes	novel_subfamily_2_of_novel_family_0_of_novel_order_64_of_Caudoviricetes
bac_asv81	virOTU_3169	5068_F_run562_hifi_trimmed_deduplicated_s2083.ctg002095l||full	5	0.747295	0.0100008	Archaea	Thermoproteota	Nitrososphaeria_A	Nitrososphaerales	Nitrosopumilaceae	Nitrosopelagicus	no_iphop_prediction	no_iphop_prediction	novel_order_75_of_Caudoviricetes	novel_family_24_of_novel_order_75_of_Caudoviricetes	novel_subfamily_0_of_novel_family_24_of_novel_order_75_of_Caudoviricetes||novel_family_38_of_novel_order_75_of_Caudoviricetes
bac_asv81	virOTU_1678	5516.F.hifi_reads_s2131.ctg002132l||full	6	0.747373	0.00998884	Archaea	Thermoproteota	Nitrososphaeria_A	Nitrososphaerales	Nitrosopumilaceae	Nitrosopelagicus	no_iphop_prediction	GCA-002718135	novel_order_122_of_Caudoviricetes	novel_family_18_of_novel_order_122_of_Caudoviricetes	novel_subfamily_0_of_Kyanoviridae||novel_family_18_of_novel_order_122_of_Caudoviricetes||novel_family_13_of_novel_order_122_of_Caudoviricetes||novel_family_6_of_novel_order_122_of_Caudoviricetes||novel_family_16_of_novel_order_122_of_Caudoviricetes||novel_family_5_of_novel_order_122_of_Caudoviricetes||novel_family_12_of_novel_order_122_of_Caudoviricetes
bac_asv61	virOTU_1054	5516.AF.hifi_reads_s231.ctg000233l||full	5	0.749551	0.0095285	Archaea	Thermoproteota	Nitrososphaeria_A	Nitrososphaerales	Nitrosopumilaceae	Nitrosopumilus_5141	no_iphop_prediction	Rhodobacteraceae	novel_order_117_of_Caudoviricetes	novel_family_16_of_novel_order_117_of_Caudoviricetes	novel_subfamily_0_of_novel_family_16_of_novel_order_117_of_Caudoviricetes
bac_asv81	virOTU_403	5068_F_run562_hifi_trimmed_deduplicated_s2397.ctg002409l||full	5	0.749684	0.00949941	Archaea	Thermoproteota	Nitrososphaeria_A	Nitrososphaerales	Nitrosopumilaceae	Nitrosopelagicus	no_iphop_prediction	no_iphop_prediction	novel_order_122_of_Caudoviricetes	novel_family_18_of_novel_order_122_of_Caudoviricetes	novel_subfamily_0_of_Kyanoviridae||novel_family_18_of_novel_order_122_of_Caudoviricetes||novel_family_13_of_novel_order_122_of_Caudoviricetes||novel_family_6_of_novel_order_122_of_Caudoviricetes||novel_family_16_of_novel_order_122_of_Caudoviricetes||novel_family_5_of_novel_order_122_of_Caudoviricetes||novel_family_12_of_novel_order_122_of_Caudoviricetes
bac_asv81	virOTU_3438	5516.E.hifi_reads_s244.ctg000245l||full	5	0.751257	0.00911608	Archaea	Thermoproteota	Nitrososphaeria_A	Nitrososphaerales	Nitrosopumilaceae	Nitrosopelagicus	UBA57	UBA57	novel_order_122_of_Caudoviricetes	novel_family_11_of_novel_order_122_of_Caudoviricetes	novel_subfamily_1_of_novel_family_11_of_novel_order_122_of_Caudoviricetes
bac_asv81	virOTU_3157	5068_E_run562_hifi_trimmed_deduplicated_s487.ctg000501l||full	5	0.752823	0.00880291	Archaea	Thermoproteota	Nitrososphaeria_A	Nitrososphaerales	Nitrosopumilaceae	Nitrosopelagicus	UBA1096	UBA1096	novel_order_72_of_Caudoviricetes	novel_family_18_of_novel_order_72_of_Caudoviricetes	novel_subfamily_2_of_novel_family_18_of_novel_order_72_of_Caudoviricetes
bac_asv81	virOTU_3019	4752_CF_run525_CCS_trimmed_deduplicated_s327.ctg000328l||full	5	0.753368	0.00868312	Archaea	Thermoproteota	Nitrososphaeria_A	Nitrososphaerales	Nitrosopumilaceae	Nitrosopelagicus	no_iphop_prediction	UBA8438	novel_order_75_of_Caudoviricetes	novel_family_24_of_novel_order_75_of_Caudoviricetes	novel_subfamily_0_of_novel_family_24_of_novel_order_75_of_Caudoviricetes||novel_family_15_of_novel_order_75_of_Caudoviricetes
bac_asv33	virOTU_3406	5516.D.hifi_reads_s2469.ctg002470c||full	5	0.760437	0.00746126	Archaea	Thermoproteota	Nitrososphaeria_A	Nitrososphaerales	Nitrosopumilaceae	Nitrosopumilus_5141	no_iphop_prediction	no_iphop_prediction	novel_order_75_of_Caudoviricetes	novel_family_24_of_novel_order_75_of_Caudoviricetes	novel_subfamily_0_of_novel_family_24_of_novel_order_75_of_Caudoviricetes||novel_family_5_of_novel_order_75_of_Caudoviricetes||novel_family_7_of_novel_order_75_of_Caudoviricetes
bac_asv17	virOTU_703	5514_W_hifi_reads_s830.ctg000831l||full	5	0.762177	0.0071652	Archaea	Thermoproteota	Nitrososphaeria_A	Nitrososphaerales	Nitrosopumilaceae	Nitrosopumilus_5141	no_iphop_prediction	UBA1096	novel_order_64_of_Caudoviricetes	novel_family_0_of_novel_order_64_of_Caudoviricetes	novel_subfamily_2_of_novel_family_0_of_novel_order_64_of_Caudoviricetes
bac_asv17	virOTU_1678	5516.F.hifi_reads_s2131.ctg002132l||full	6	0.763163	0.00697696	Archaea	Thermoproteota	Nitrososphaeria_A	Nitrososphaerales	Nitrosopumilaceae	Nitrosopumilus_5141	no_iphop_prediction	GCA-002718135	novel_order_122_of_Caudoviricetes	novel_family_18_of_novel_order_122_of_Caudoviricetes	novel_subfamily_0_of_Kyanoviridae||novel_family_18_of_novel_order_122_of_Caudoviricetes||novel_family_13_of_novel_order_122_of_Caudoviricetes||novel_family_6_of_novel_order_122_of_Caudoviricetes||novel_family_16_of_novel_order_122_of_Caudoviricetes||novel_family_5_of_novel_order_122_of_Caudoviricetes||novel_family_12_of_novel_order_122_of_Caudoviricetes
bac_asv9	virOTU_3424	5516.E.hifi_reads_s1329.ctg001330l||full	5	0.763494	0.00692049	Archaea	Thermoproteota	Nitrososphaeria_A	Nitrososphaerales	Nitrosopumilaceae	Nitrosopumilus_5141	UBA1096	UBA1096	novel_order_105_of_Caudoviricetes	novel_family_0_of_novel_order_105_of_Caudoviricetes	novel_subfamily_0_of_novel_family_0_of_novel_order_105_of_Caudoviricetes
bac_asv81	virOTU_3074	4752_CF_run525_CCS_trimmed_deduplicated_s9556.ctg009558l||full	5	0.764591	0.00671684	Archaea	Thermoproteota	Nitrososphaeria_A	Nitrososphaerales	Nitrosopumilaceae	Nitrosopelagicus	UBA3002	UBA3002	novel_order_99_of_Caudoviricetes	novel_family_4_of_novel_order_99_of_Caudoviricetes	novel_subfamily_0_of_novel_family_1_of_novel_order_99_of_Caudoviricetes||novel_family_4_of_novel_order_99_of_Caudoviricetes
bac_asv17	virOTU_3232	5514_W_hifi_reads_s117.ctg000118l||full	5	0.7664	0.00641052	Archaea	Thermoproteota	Nitrososphaeria_A	Nitrososphaerales	Nitrosopumilaceae	Nitrosopumilus_5141	no_iphop_prediction	no_iphop_prediction	novel_order_75_of_Caudoviricetes	novel_family_15_of_novel_order_75_of_Caudoviricetes	novel_subfamily_0_of_novel_family_15_of_novel_order_75_of_Caudoviricetes
bac_asv61	virOTU_3424	5516.E.hifi_reads_s1329.ctg001330l||full	5	0.768288	0.00612987	Archaea	Thermoproteota	Nitrososphaeria_A	Nitrososphaerales	Nitrosopumilaceae	Nitrosopumilus_5141	UBA1096	UBA1096	novel_order_105_of_Caudoviricetes	novel_family_0_of_novel_order_105_of_Caudoviricetes	novel_subfamily_0_of_novel_family_0_of_novel_order_105_of_Caudoviricetes
bac_asv17	virOTU_1580	5516.D.hifi_reads_s160.ctg000161l||full	5	0.769297	0.00600152	Archaea	Thermoproteota	Nitrososphaeria_A	Nitrososphaerales	Nitrosopumilaceae	Nitrosopumilus_5141	UBA1096	UBA1096	novel_order_90_of_Caudoviricetes	novel_family_4_of_novel_order_90_of_Caudoviricetes	novel_subfamily_0_of_novel_family_4_of_novel_order_90_of_Caudoviricetes
bac_asv81	virOTU_882	5516.AD.hifi_reads_s2295.ctg002301l||full	5	0.769583	0.00595703	Archaea	Thermoproteota	Nitrososphaeria_A	Nitrososphaerales	Nitrosopumilaceae	Nitrosopelagicus	UBA1096	UBA1096	NA	NA	NA
bac_asv17	virOTU_3173	5068_F_run562_hifi_trimmed_deduplicated_s2628.ctg002641l||full	5	0.769728	0.00592793	Archaea	Thermoproteota	Nitrososphaeria_A	Nitrososphaerales	Nitrosopumilaceae	Nitrosopumilus_5141	no_iphop_prediction	no_iphop_prediction	novel_order_72_of_Caudoviricetes	novel_family_13_of_novel_order_72_of_Caudoviricetes	novel_subfamily_0_of_novel_family_13_of_novel_order_72_of_Caudoviricetes
bac_asv81	virOTU_3090	4752_Q_run525_CCS_trimmed_deduplicated_s1130.ctg001135l||full	5	0.77503	0.00520063	Archaea	Thermoproteota	Nitrososphaeria_A	Nitrososphaerales	Nitrosopumilaceae	Nitrosopelagicus	no_iphop_prediction	Woeseiaceae	NA	NA	NA
bac_asv81	virOTU_3060	4752_CF_run525_CCS_trimmed_deduplicated_s8033.ctg008035c||full	5	0.778529	0.00475912	Archaea	Thermoproteota	Nitrososphaeria_A	Nitrososphaerales	Nitrosopumilaceae	Nitrosopelagicus	no_iphop_prediction	no_iphop_prediction	novel_order_72_of_Caudoviricetes	novel_family_13_of_novel_order_72_of_Caudoviricetes	novel_subfamily_0_of_novel_family_13_of_novel_order_72_of_Caudoviricetes
bac_asv81	virOTU_3173	5068_F_run562_hifi_trimmed_deduplicated_s2628.ctg002641l||full	5	0.779542	0.00464617	Archaea	Thermoproteota	Nitrososphaeria_A	Nitrososphaerales	Nitrosopumilaceae	Nitrosopelagicus	no_iphop_prediction	no_iphop_prediction	novel_order_72_of_Caudoviricetes	novel_family_13_of_novel_order_72_of_Caudoviricetes	novel_subfamily_0_of_novel_family_13_of_novel_order_72_of_Caudoviricetes
bac_asv81	virOTU_3006	4752_CF_run525_CCS_trimmed_deduplicated_s12417.ctg012419l||full	5	0.780273	0.00453836	Archaea	Thermoproteota	Nitrososphaeria_A	Nitrososphaerales	Nitrosopumilaceae	Nitrosopelagicus	no_iphop_prediction	no_iphop_prediction	novel_order_99_of_Caudoviricetes	novel_family_1_of_novel_order_99_of_Caudoviricetes	novel_subfamily_0_of_novel_family_1_of_novel_order_99_of_Caudoviricetes||novel_family_4_of_novel_order_99_of_Caudoviricetes
bac_asv81	virOTU_2964	5516_U_hifi_reads_s786.ctg000788l||full	5	0.781246	0.00443055	Archaea	Thermoproteota	Nitrososphaeria_A	Nitrososphaerales	Nitrosopumilaceae	Nitrosopelagicus	no_iphop_prediction	Pelagibacteraceae	novel_order_122_of_Caudoviricetes	novel_family_16_of_novel_order_122_of_Caudoviricetes	novel_subfamily_0_of_novel_family_16_of_novel_order_122_of_Caudoviricetes||novel_family_48_of_novel_order_122_of_Caudoviricetes||novel_family_18_of_novel_order_122_of_Caudoviricetes
bac_asv81	virOTU_3728	5068_H_run562_hifi_trimmed_deduplicated_s2095.ctg002096l||full	5	0.793523	0.0031505	Archaea	Thermoproteota	Nitrososphaeria_A	Nitrososphaerales	Nitrosopumilaceae	Nitrosopelagicus	no_iphop_prediction	no_iphop_prediction	NA	NA	NA
bac_asv17	virOTU_3199	5068_J_run562_hifi_trimmed_deduplicated_s3462.ctg003577l||full	5	0.796282	0.00291092	Archaea	Thermoproteota	Nitrososphaeria_A	Nitrososphaerales	Nitrosopumilaceae	Nitrosopumilus_5141	no_iphop_prediction	no_iphop_prediction	novel_order_75_of_Caudoviricetes	novel_family_15_of_novel_order_75_of_Caudoviricetes	novel_subfamily_0_of_novel_family_15_of_novel_order_75_of_Caudoviricetes
bac_asv81	virOTU_3199	5068_J_run562_hifi_trimmed_deduplicated_s3462.ctg003577l||full	5	0.801614	0.00251218	Archaea	Thermoproteota	Nitrososphaeria_A	Nitrososphaerales	Nitrosopumilaceae	Nitrosopelagicus	no_iphop_prediction	no_iphop_prediction	novel_order_75_of_Caudoviricetes	novel_family_15_of_novel_order_75_of_Caudoviricetes	novel_subfamily_0_of_novel_family_15_of_novel_order_75_of_Caudoviricetes
bac_asv81	virOTU_501	5068_H_run562_hifi_trimmed_deduplicated_s1999.ctg002000l||full	5	0.802973	0.0024232	Archaea	Thermoproteota	Nitrososphaeria_A	Nitrososphaerales	Nitrosopumilaceae	Nitrosopelagicus	UBA11654	UBA11654	novel_order_62_of_Caudoviricetes	novel_family_0_of_novel_order_62_of_Caudoviricetes	novel_subfamily_0_of_novel_family_0_of_novel_order_62_of_Caudoviricetes
bac_asv17	virOTU_702	5514_V_hifi_reads_s239.ctg000240l||full	5	0.803255	0.00241122	Archaea	Thermoproteota	Nitrososphaeria_A	Nitrososphaerales	Nitrosopumilaceae	Nitrosopumilus_5141	UBA1096	UBA1096	novel_order_75_of_Caudoviricetes	novel_family_15_of_novel_order_75_of_Caudoviricetes	novel_subfamily_0_of_novel_family_15_of_novel_order_75_of_Caudoviricetes
bac_asv17	virOTU_1557	5516.C.hifi_reads_s379.ctg000380l||full	5	0.803911	0.0023787	Archaea	Thermoproteota	Nitrososphaeria_A	Nitrososphaerales	Nitrosopumilaceae	Nitrosopumilus_5141	no_iphop_prediction	ARS21	novel_order_106_of_Caudoviricetes	novel_family_2_of_novel_order_106_of_Caudoviricetes	novel_subfamily_2_of_novel_family_2_of_novel_order_106_of_Caudoviricetes
bac_asv81	virOTU_1540	5516.B.hifi_reads_s951.ctg000955l||full	5	0.80774	0.00214426	Archaea	Thermoproteota	Nitrososphaeria_A	Nitrososphaerales	Nitrosopumilaceae	Nitrosopelagicus	UBA1096	UBA1096	novel_order_75_of_Caudoviricetes	novel_family_41_of_novel_order_75_of_Caudoviricetes	novel_subfamily_0_of_novel_family_41_of_novel_order_75_of_Caudoviricetes||novel_family_38_of_novel_order_75_of_Caudoviricetes||novel_family_32_of_novel_order_75_of_Caudoviricetes
bac_asv81	virOTU_3389	5516.D.hifi_reads_s1127.ctg001128l||full	5	0.809866	0.00204329	Archaea	Thermoproteota	Nitrososphaeria_A	Nitrososphaerales	Nitrosopumilaceae	Nitrosopelagicus	no_iphop_prediction	no_iphop_prediction	novel_order_75_of_Caudoviricetes	novel_family_24_of_novel_order_75_of_Caudoviricetes	novel_subfamily_0_of_novel_family_24_of_novel_order_75_of_Caudoviricetes||novel_family_38_of_novel_order_75_of_Caudoviricetes
bac_asv81	virOTU_703	5514_W_hifi_reads_s830.ctg000831l||full	5	0.812263	0.0019235	Archaea	Thermoproteota	Nitrososphaeria_A	Nitrososphaerales	Nitrosopumilaceae	Nitrosopelagicus	no_iphop_prediction	UBA1096	novel_order_64_of_Caudoviricetes	novel_family_0_of_novel_order_64_of_Caudoviricetes	novel_subfamily_2_of_novel_family_0_of_novel_order_64_of_Caudoviricetes
bac_asv81	virOTU_702	5514_V_hifi_reads_s239.ctg000240l||full	5	0.818839	0.00155728	Archaea	Thermoproteota	Nitrososphaeria_A	Nitrososphaerales	Nitrosopumilaceae	Nitrosopelagicus	UBA1096	UBA1096	novel_order_75_of_Caudoviricetes	novel_family_15_of_novel_order_75_of_Caudoviricetes	novel_subfamily_0_of_novel_family_15_of_novel_order_75_of_Caudoviricetes
bac_asv61	virOTU_703	5514_W_hifi_reads_s830.ctg000831l||full	5	0.822559	0.00137075	Archaea	Thermoproteota	Nitrososphaeria_A	Nitrososphaerales	Nitrosopumilaceae	Nitrosopumilus_5141	no_iphop_prediction	UBA1096	novel_order_64_of_Caudoviricetes	novel_family_0_of_novel_order_64_of_Caudoviricetes	novel_subfamily_2_of_novel_family_0_of_novel_order_64_of_Caudoviricetes
bac_asv81	virOTU_3424	5516.E.hifi_reads_s1329.ctg001330l||full	5	0.822932	0.00134337	Archaea	Thermoproteota	Nitrososphaeria_A	Nitrososphaerales	Nitrosopumilaceae	Nitrosopelagicus	UBA1096	UBA1096	novel_order_105_of_Caudoviricetes	novel_family_0_of_novel_order_105_of_Caudoviricetes	novel_subfamily_0_of_novel_family_0_of_novel_order_105_of_Caudoviricetes
bac_asv81	virOTU_3077	4752_CF_run525_CCS_trimmed_deduplicated_s9863.ctg009865l||full	5	0.823839	0.00130401	Archaea	Thermoproteota	Nitrososphaeria_A	Nitrososphaerales	Nitrosopumilaceae	Nitrosopelagicus	no_iphop_prediction	Pelagibacteraceae	novel_order_99_of_Caudoviricetes	novel_family_4_of_novel_order_99_of_Caudoviricetes	novel_subfamily_0_of_novel_family_4_of_novel_order_99_of_Caudoviricetes||novel_family_6_of_novel_order_99_of_Caudoviricetes
bac_asv81	virOTU_1580	5516.D.hifi_reads_s160.ctg000161l||full	5	0.83412	0.00090357	Archaea	Thermoproteota	Nitrososphaeria_A	Nitrososphaerales	Nitrosopumilaceae	Nitrosopelagicus	UBA1096	UBA1096	novel_order_90_of_Caudoviricetes	novel_family_4_of_novel_order_90_of_Caudoviricetes	novel_subfamily_0_of_novel_family_4_of_novel_order_90_of_Caudoviricetes
bac_asv17	virOTU_3429	5516.E.hifi_reads_s1817.ctg001818l||full	5	0.841709	0.00064687	Archaea	Thermoproteota	Nitrososphaeria_A	Nitrososphaerales	Nitrosopumilaceae	Nitrosopumilus_5141	no_iphop_prediction	no_iphop_prediction	novel_order_75_of_Caudoviricetes	novel_family_24_of_novel_order_75_of_Caudoviricetes	novel_subfamily_0_of_novel_family_24_of_novel_order_75_of_Caudoviricetes||novel_family_15_of_novel_order_75_of_Caudoviricetes
bac_asv17	virOTU_882	5516.AD.hifi_reads_s2295.ctg002301l||full	5	0.842069	0.00063831	Archaea	Thermoproteota	Nitrososphaeria_A	Nitrososphaerales	Nitrosopumilaceae	Nitrosopumilus_5141	UBA1096	UBA1096	NA	NA	NA
bac_asv81	virOTU_3429	5516.E.hifi_reads_s1817.ctg001818l||full	5	0.853093	0.00043125	Archaea	Thermoproteota	Nitrososphaeria_A	Nitrososphaerales	Nitrosopumilaceae	Nitrosopelagicus	no_iphop_prediction	no_iphop_prediction	novel_order_75_of_Caudoviricetes	novel_family_24_of_novel_order_75_of_Caudoviricetes	novel_subfamily_0_of_novel_family_24_of_novel_order_75_of_Caudoviricetes||novel_family_15_of_novel_order_75_of_Caudoviricetes
bac_asv17	virOTU_3412	5516.D.hifi_reads_s299.ctg000300l||full	5	0.857996	0.00034739	Archaea	Thermoproteota	Nitrososphaeria_A	Nitrososphaerales	Nitrosopumilaceae	Nitrosopumilus_5141	BACL11	BACL11	novel_order_71_of_Caudoviricetes	novel_family_4_of_novel_order_71_of_Caudoviricetes	novel_subfamily_0_of_novel_family_3_of_novel_order_71_of_Caudoviricetes||novel_family_4_of_novel_order_71_of_Caudoviricetes
bac_asv81	virOTU_348	5068_D_run562_hifi_trimmed_deduplicated_s187.ctg000188l||full	5	0.864317	0.00027552	Archaea	Thermoproteota	Nitrososphaeria_A	Nitrososphaerales	Nitrosopumilaceae	Nitrosopelagicus	UBA1096	UBA1096	novel_order_72_of_Caudoviricetes	novel_family_14_of_novel_order_72_of_Caudoviricetes	novel_subfamily_0_of_novel_family_14_of_novel_order_72_of_Caudoviricetes||novel_family_15_of_novel_order_72_of_Caudoviricetes
bac_asv17	virOTU_348	5068_D_run562_hifi_trimmed_deduplicated_s187.ctg000188l||full	5	0.867715	0.00023274	Archaea	Thermoproteota	Nitrososphaeria_A	Nitrososphaerales	Nitrosopumilaceae	Nitrosopumilus_5141	UBA1096	UBA1096	novel_order_72_of_Caudoviricetes	novel_family_14_of_novel_order_72_of_Caudoviricetes	novel_subfamily_0_of_novel_family_14_of_novel_order_72_of_Caudoviricetes||novel_family_15_of_novel_order_72_of_Caudoviricetes
