# Supplementary material for: Arctic Ocean virus communities and their seasonality, bipolarity, and prokaryotic associations
Source: Nat Commun. 2025 Jul 11;16:6427. doi: 10.1038/s41467-025-61568-6 (PMC12254263; doi:10.1038/s41467-025-61568-6)
Supplement: Supplementary file 9 — Supplementary Dataset 7 [file 41467_2025_61568_MOESM9_ESM.xlsx]

## Sheet: Sheet1
Supplementary Data 7. Project accession information of public data used in mapping Fram Strait viruses to global metagenomes
Project Accession	Citation/Link	Number of samples used	Project shorthand ID
PRJNA656268	https://www.nature.com/articles/s41597-021-00889-9	969	Bio-GO-SHIP
PRJEB52452	https://pubmed.ncbi.nlm.nih.gov/38302528/	366	Malaspina
PRJEB14154	https://www.ncbi.nlm.nih.gov/bioproject/PRJEB14154	186	Fairbanks Geotraces
PRJNA588686	https://microbiomejournal.biomedcentral.com/articles/10.1186/s40168-020-00826-9	120	Cao et al.
PRJEB1787	https://www.ebi.ac.uk/ena/browser/view/PRJEB1787	119	Tara global prokaryotic fraction
PRJEB9740	https://www.ebi.ac.uk/ena/browser/view/PRJEB9740	39	Tara polar prokaryotic fraction
PRJEB34453	https://www.nature.com/articles/s41467-022-28128-8	22	Dlugosch transcect
PRJEB56376	https://ami-journals.onlinelibrary.wiley.com/doi/full/10.1111/1462-2920.16397	12	RAS Metagenome SO
PRJEB41592	https://peerj.com/articles/11721/	9	Fram Polarstern
PRJNA785751	https://www.ncbi.nlm.nih.gov/pmc/articles/PMC10019265/	2	Antarctic Upwelling
