# Supplementary material for: Arctic Ocean virus communities and their seasonality, bipolarity, and prokaryotic associations
Source: Nat Commun. 2025 Jul 11;16:6427. doi: 10.1038/s41467-025-61568-6 (PMC12254263; doi:10.1038/s41467-025-61568-6)
Supplement: Supplementary file 10 — Supplementary Dataset 8 [file 41467_2025_61568_MOESM10_ESM.xlsx]

## Sheet: Sheet1
Supplementary Data 8. ANCOM-BC results showing protein families that are significantly enriched at sampling locations of greater than 60 latitude (p < 0.001) or less than 60 latitude.
Protein	Log fold change	Test statistic	Standard error	P-value	Adjusted p-value	Enrichment
2-ph_phosp	-0.149378	-1.98893	0	0	0	Non polar enriched
2OG-FeII_Oxy_3	-0.521097	-4.40005	0.11843	1.1e-05	0.013431	Non polar enriched
2OG-FeII_Oxy_5	-0.599394	-5.57872	0.107443	0	3.3e-05	Non polar enriched
6PGD	-0.201077	-2.4286	0	0	0	Non polar enriched
Acetyltransf_6	-0.181852	-2.29733	0	0	0	Non polar enriched
AOX	-0.706605	-6.03391	0.117106	0	2e-06	Non polar enriched
Big_13	-0.163543	-2.08674	0	0	0	Non polar enriched
C1q	-0.620937	-5.93914	0.10455	0	4e-06	Non polar enriched
Calreticulin	-0.141078	-1.87064	0	0	0	Non polar enriched
CAP59_mtransfer	-0.423066	-4.43351	0.095424	9e-06	0.011542	Non polar enriched
Chloroa_b-bind	-0.549903	-4.24173	0.129641	2.2e-05	0.026861	Non polar enriched
CobT	-0.102787	-1.41766	0	0	0	Non polar enriched
Copper-bind	-0.66092	-5.1871	0.127416	0	0.000282	Non polar enriched
COX4_pro_2	-0.24633	-2.91427	0	0	0	Non polar enriched
CP12	-1.98827	-14.1731	0.140285	0	0	Non polar enriched
CpeT	-0.753008	-6.35377	0	0	0	Non polar enriched
cpYpsA	-0.626618	-5.78396	0.108337	0	1e-05	Non polar enriched
CsrA	-0.512834	-4.52919	0.113229	6e-06	0.007431	Non polar enriched
Cupin_4	-0.437895	-4.48906	0.097547	7e-06	0.008942	Non polar enriched
Cytochrome_B	-0.266314	-3.17807	0	0	0	Non polar enriched
DCD	-0.489286	-4.19726	0.116573	2.7e-05	0.032582	Non polar enriched
Desulfoferrod_N	-0.115228	-1.48891	0	0	0	Non polar enriched
DoxX	-0.497923	-4.28905	0.116092	1.8e-05	0.021945	Non polar enriched
DUF1524	-0.070168	-0.943068	0	0	0	Non polar enriched
DUF1799	-1.04666	-8.40173	0	0	0	Non polar enriched
DUF1825	-1.42271	-11.2149	0.126859	0	0	Non polar enriched
DUF2314	-0.194776	-2.49178	0	0	0	Non polar enriched
DUF2589	-0.769715	-5.00357	0.153833	1e-06	0.000731	Non polar enriched
DUF2833	-1.12415	-11.2509	0.099916	0	0	Non polar enriched
DUF2973	-1.11797	-9.35627	0.119489	0	0	Non polar enriched
DUF2997	-0.562771	-5.02338	0.11203	1e-06	0.000661	Non polar enriched
DUF3008	-0.559975	-5.02401	0.11146	1e-06	0.000659	Non polar enriched
DUF3072	-0.242464	-3.07243	0	0	0	Non polar enriched
DUF3110	-1.44387	-10.3805	0.139094	0	0	Non polar enriched
DUF3553	-0.20462	-2.39592	0	0	0	Non polar enriched
DUF3574	-0.295884	-3.57317	0	0	0	Non polar enriched
DUF393	-0.234277	-2.50868	0	0	0	Non polar enriched
DUF4241	-0.466327	-5.07178	0.091945	0	0.000515	Non polar enriched
DUF4278	-0.675596	-7.0831	0	0	0	Non polar enriched
DUF4385	-1.32384	-10.3691	0	0	0	Non polar enriched
DUF523	-0.189247	-2.3975	0	0	0	Non polar enriched
DUF5763	-0.408882	-4.56793	0.089511	5e-06	0.006201	Non polar enriched
DUF5824	-0.687395	-4.59389	0.149633	4e-06	0.005491	Non polar enriched
DUF5872	-0.66409	-4.52557	0.146742	6e-06	0.007553	Non polar enriched
ERCC4	-0.738596	-5.24029	0.140946	0	0.000212	Non polar enriched
Extensin-like_C	-0.093246	-1.29568	0	0	0	Non polar enriched
Fer2	-0.505071	-4.27549	0.118132	1.9e-05	0.023192	Non polar enriched
Fer2_3	-0.180949	-2.27152	0	0	0	Non polar enriched
G6PD_C	-0.522413	-4.89736	0	0	0	Non polar enriched
Glyco_transf_21	-0.079708	-1.10234	0	0	0	Non polar enriched
Glyco_transf_4	-0.474255	-4.53671	0.104537	6e-06	0.007182	Non polar enriched
Glyco_transf_6	-0.583084	-4.932	0.118225	1e-06	0.001054	Non polar enriched
GPI-anchored	-0.16035	-2.05913	0	0	0	Non polar enriched
HIRAN	-0.220963	-2.73191	0	0	0	Non polar enriched
HMA	-0.504603	-5.71666	0.088269	0	1.5e-05	Non polar enriched
HTH_Crp_2	-0.100642	-1.35646	0	0	0	Non polar enriched
HTH_Tnp_1_2	-0.730134	-6.44058	0.113365	0	0	Non polar enriched
Ig_3	-0.078323	-1.0262	0	0	0	Non polar enriched
LacAB_rpiB	-0.50415	-4.42487	0.113936	1e-05	0.012005	Non polar enriched
LAGLIDADG_1	-0.878382	-7.59137	0.115708	0	0	Non polar enriched
LexA_DNA_bind	-0.468739	-5.42256	0.086442	0	7.9e-05	Non polar enriched
Lys	-0.319255	-3.821	0	0	0	Non polar enriched
MAM	-0.490102	-4.6852	0.104607	3e-06	0.003549	Non polar enriched
MipA	-0.156147	-2.01722	0	0	0	Non polar enriched
MPTase-PolyVal	-0.588433	-5.50574	0.106876	0	5e-05	Non polar enriched
Mto2_bdg	-0.146606	-2.05205	0	0	0	Non polar enriched
NLPC_P60	-1.16811	-9.02552	0.129423	0	0	Non polar enriched
PA14	-0.59259	-5.32822	0.111217	0	0.000132	Non polar enriched
PBP_like_2	-0.505843	-4.30552	0.117487	1.7e-05	0.020408	Non polar enriched
PCMT	-0.085236	-1.13698	0	0	0	Non polar enriched
PDDEXK_5	-0.623486	-6.34164	0.098316	0	0	Non polar enriched
PEP-utilizers	-0.147636	-1.84601	0	0	0	Non polar enriched
Peptidase_C39_2	-0.645796	-5.32181	0.121349	0	0.000137	Non polar enriched
Phage_fiber_2	-0.43721	-4.21145	0.103815	2.5e-05	0.030627	Non polar enriched
Phage_min_tail	-1.56233	-10.234	0.152661	0	0	Non polar enriched
Phage_r1t_holin	-0.514614	-4.77583	0.107754	2e-06	0.002291	Non polar enriched
Phage_T7_tail	-1.06049	-9.38783	0.112965	0	0	Non polar enriched
Phage_tail_L	-1.50088	-9.79777	0.153185	0	0	Non polar enriched
Phage_tube_2	-0.537307	-4.14403	0.129658	3.4e-05	0.040916	Non polar enriched
Phage-tail_3	-0.745074	-5.61225	0.132759	0	2.7e-05	Non polar enriched
Phosphorylase	-0.255203	-3.10696	0	0	0	Non polar enriched
Photo_RC	-1.25511	-6.96766	0.180133	0	0	Non polar enriched
PRAI	-0.073552	-0.941697	0	0	0	Non polar enriched
Prok-JAB	-1.29857	-9.38096	0.138426	0	0	Non polar enriched
Prophage_tail	-0.086477	-1.09559	0	0	0	Non polar enriched
PsbN	-0.948555	-8.42244	0	0	0	Non polar enriched
Reprolysin_5	-0.101401	-1.41854	0	0	0	Non polar enriched
SLT_3	-0.726493	-5.99501	0.121183	0	3e-06	Non polar enriched
Sm_like	-1.20033	-9.82556	0.122163	0	0	Non polar enriched
Sod_Ni	-0.139837	-1.85325	0	0	0	Non polar enriched
SpoVG	-0.43633	-4.27863	0.101979	1.9e-05	0.022923	Non polar enriched
SPRY	-0.66556	-6.4579	0.103061	0	0	Non polar enriched
TAL_FSA	-1.27023	-10.0015	0.127004	0	0	Non polar enriched
TFIIE_alpha	-0.1097	-1.44996	0	0	0	Non polar enriched
ThiF	-0.679522	-5.15446	0.131832	0	0.000334	Non polar enriched
TonB_C	-0.467888	-4.75113	0.098479	2e-06	0.002579	Non polar enriched
TPR_19	-0.105412	-1.376	0	0	0	Non polar enriched
Trans_reg_C	-0.062013	-0.798357	0	0	0	Non polar enriched
Tube	-1.10177	-8.38647	0.131374	0	0	Non polar enriched
WHIM1	-0.167686	-2.14204	0	0	0	Non polar enriched
Xan_ur_permease	-0.179853	-2.2242	0	0	0	Non polar enriched
YHYH	-1.55448	-9.35956	0.166085	0	0	Non polar enriched
zf-C2H2	-0.070168	-0.935893	0	0	0	Non polar enriched
zf-CCHC_6	-0.081047	-1.09702	0	0	0	Non polar enriched
zf-FCS	-0.13078	-1.71647	0	0	0	Non polar enriched
zf-ZPR1	-0.159531	-2.14525	0	0	0	Non polar enriched
17kDa_Anti_2	0.087026	0.925494	0.094031	0.354709	1	Not significantly enriched
2-Hacid_dh	-0.011618	-0.12291	0.094527	0.902178	1	Not significantly enriched
2-Hacid_dh_C	-0.143034	-1.18535	0.120669	0.235881	1	Not significantly enriched
2OG-Fe_Oxy_2	-0.070727	-0.786706	0.089903	0.431454	1	Not significantly enriched
2OG-FeII_Oxy	0.267148	3.24374	0.082358	0.00118	1	Not significantly enriched
2OG-FeII_Oxy_4	-0.129783	-1.41307	0.091845	0.157635	1	Not significantly enriched
A_deaminase	-0.071892	-0.962965	0.074657	0.335565	1	Not significantly enriched
AAA	0.307557	3.15776	0.097397	0.00159	1	Not significantly enriched
AAA_15	-0.132278	-1.37631	0.096111	0.168725	1	Not significantly enriched
AAA_18	-0.052168	-0.61491	0.084839	0.538614	1	Not significantly enriched
AAA_19	-0.093567	-0.971119	0.096349	0.331489	1	Not significantly enriched
AAA_21	0.112971	1.34409	0.08405	0.178918	1	Not significantly enriched
AAA_22	0.131984	1.59604	0.082694	0.11048	1	Not significantly enriched
AAA_23	0.299728	3.17281	0.094468	0.00151	1	Not significantly enriched
AAA_24	-0.081961	-0.621864	0.131799	0.534031	1	Not significantly enriched
AAA_25	-0.057566	-0.481178	0.119635	0.63039	1	Not significantly enriched
AAA_3	-0.00763	-0.068954	0.110647	0.945026	1	Not significantly enriched
AAA_30	0.472258	3.64505	0.129562	0.000267	0.3029	Not significantly enriched
AAA_31	0.228824	2.25141	0.101636	0.024359	1	Not significantly enriched
AAA_33	0.31976	2.91656	0.109636	0.003539	1	Not significantly enriched
AAA_34	0.025189	0.339681	0.074156	0.734097	1	Not significantly enriched
AAA_5	-0.111853	-1.06779	0.104752	0.285614	1	Not significantly enriched
AAA_lid_2	-0.001193	-0.01477	0.080747	0.988216	1	Not significantly enriched
AAA_lid_9	0.233626	2.40141	0.097287	0.016332	1	Not significantly enriched
AAA_PrkA	0.211878	2.11476	0.10019	0.034451	1	Not significantly enriched
Abhydrolase_1	0.179258	2.21213	0.081034	0.026957	1	Not significantly enriched
Acetyltransf_1	0.23182	2.009	0.115391	0.044537	1	Not significantly enriched
Acetyltransf_10	0.182008	2.09707	0.086792	0.035987	1	Not significantly enriched
Acetyltransf_3	0.34752	3.45338	0.100632	0.000554	0.605091	Not significantly enriched
Acetyltransf_4	-0.291537	-3.71158	0.078548	0.000206	0.235839	Not significantly enriched
Acetyltransf_7	0.181716	1.60228	0.113411	0.109094	1	Not significantly enriched
Acid_phosphat_B	0.329239	3.18126	0.103493	0.001466	1	Not significantly enriched
Acid_PPase	-0.018952	-0.273281	0.069349	0.784637	1	Not significantly enriched
ACP_syn_III_C	0.148442	1.77114	0.083812	0.076538	1	Not significantly enriched
ACPS	0.239706	2.29668	0.104371	0.021637	1	Not significantly enriched
Acyl-CoA_dh_1	0.001449	0.014656	0.098879	0.988307	1	Not significantly enriched
Adenylsucc_synt	0.039867	0.306936	0.129887	0.758892	1	Not significantly enriched
ADH_N	-0.085513	-0.955785	0.089469	0.339181	1	Not significantly enriched
adh_short	0.325542	3.29148	0.098904	0.000997	1	Not significantly enriched
adh_short_C2	0.171188	1.32886	0.128823	0.183895	1	Not significantly enriched
ADH_zinc_N	0.14143	1.8381	0.076944	0.066048	1	Not significantly enriched
ADK	0.186927	1.59113	0.11748	0.111579	1	Not significantly enriched
AdoMet_dc	-0.135672	-1.40034	0.096885	0.161411	1	Not significantly enriched
ADPrib_exo_Tox	0.063766	0.685304	0.093048	0.493152	1	Not significantly enriched
Agglutinin_C	-0.156822	-2.07997	0.075396	0.037529	1	Not significantly enriched
aGPT-Pplase1	0.390085	2.76528	0.141065	0.005687	1	Not significantly enriched
aGPT-Pplase2	0.324488	2.82875	0.114711	0.004673	1	Not significantly enriched
AGT	0.014645	0.17191	0.085193	0.863508	1	Not significantly enriched
AhpC-TSA	-0.007425	-0.065522	0.113328	0.947758	1	Not significantly enriched
AIG2_2	-0.064736	-0.802418	0.080676	0.422311	1	Not significantly enriched
AIPR	-0.09784	-1.32782	0.073684	0.184237	1	Not significantly enriched
AIRS	0.262734	3.49812	0.075107	0.000469	0.518691	Not significantly enriched
AIRS_C	-0.200401	-1.93055	0.103805	0.053539	1	Not significantly enriched
Alanine_zipper	-0.017728	-0.227795	0.077822	0.819806	1	Not significantly enriched
Aldedh	-0.075585	-0.646138	0.11698	0.51819	1	Not significantly enriched
Aldo_ket_red	0.293741	3.06057	0.095976	0.002209	1	Not significantly enriched
Aldolase_II	0.029683	0.286573	0.103581	0.77444	1	Not significantly enriched
Amidase_3	-0.068245	-0.54022	0.126329	0.589045	1	Not significantly enriched
Amidinotransf	0.019978	0.218522	0.091423	0.827022	1	Not significantly enriched
Amidohydro_1	-0.049501	-0.588141	0.084165	0.556438	1	Not significantly enriched
Amidohydro_3	-0.046042	-0.647161	0.071145	0.517527	1	Not significantly enriched
Amidoligase_2	-0.267428	-2.21097	0.120955	0.027038	1	Not significantly enriched
Amino_oxidase	0.1497	1.93136	0.07751	0.053438	1	Not significantly enriched
Aminotran_1_2	0.272306	2.48089	0.109761	0.013105	1	Not significantly enriched
Aminotran_3	0.298219	2.42373	0.123042	0.015362	1	Not significantly enriched
Ammonium_transp	0.290384	3.18661	0.091126	0.00144	1	Not significantly enriched
Ank_2	-0.106097	-1.24102	0.085492	0.2146	1	Not significantly enriched
Ank_4	-0.026447	-0.354869	0.074525	0.722688	1	Not significantly enriched
Anp1	0.269987	3.50527	0.077023	0.000456	0.506323	Not significantly enriched
ANT	0.276642	3.00702	0.091999	0.002638	1	Not significantly enriched
AntA	0.032763	0.401428	0.081616	0.688105	1	Not significantly enriched
AP_endonuc_2	0.079699	0.78117	0.102025	0.434702	1	Not significantly enriched
APH	0.234722	2.47334	0.094901	0.013386	1	Not significantly enriched
APS_kinase	0.445336	3.55964	0.125107	0.000371	0.415563	Not significantly enriched
ArabFuran-catal	0.177215	1.71827	0.103136	0.085747	1	Not significantly enriched
AraC_binding	-0.08137	-0.900139	0.090398	0.368046	1	Not significantly enriched
Arc	0.145621	1.56311	0.093161	0.118028	1	Not significantly enriched
ArdA	-0.184263	-1.74613	0.105527	0.080788	1	Not significantly enriched
ArfA	-0.336498	-3.6848	0.091321	0.000229	0.260697	Not significantly enriched
Arginase	0.034487	0.449693	0.07669	0.652932	1	Not significantly enriched
Arm-DNA-bind_1	0.146399	1.58996	0.092077	0.111844	1	Not significantly enriched
Arm-DNA-bind_2	0.066833	0.781011	0.085573	0.434796	1	Not significantly enriched
Arm-DNA-bind_3	-0.14974	-1.3947	0.107364	0.163106	1	Not significantly enriched
Arm-DNA-bind_5	0.01457	0.182144	0.07999	0.85547	1	Not significantly enriched
ArsA_ATPase	0.081086	0.891082	0.090997	0.372885	1	Not significantly enriched
ART-PolyVal	0.27385	2.1315	0.128478	0.033048	1	Not significantly enriched
ASC	-0.105462	-1.38447	0.076175	0.166213	1	Not significantly enriched
ASCH	0.054424	0.684074	0.079558	0.493929	1	Not significantly enriched
ASH	0.093889	1.16712	0.080445	0.243162	1	Not significantly enriched
Asn_synthase	0.233959	1.97836	0.118259	0.047888	1	Not significantly enriched
AT_hook	0.232272	2.39295	0.097065	0.016713	1	Not significantly enriched
ATE_C	-0.138335	-1.49114	0.092771	0.135924	1	Not significantly enriched
ATP-cone	-0.369031	-3.32797	0.110888	0.000875	0.942176	Not significantly enriched
ATP-grasp	0.023529	0.33392	0.070463	0.73844	1	Not significantly enriched
ATP-grasp_3	-0.005124	-0.066532	0.077018	0.946954	1	Not significantly enriched
ATPgrasp_Ter	-0.171771	-1.96254	0.087525	0.049699	1	Not significantly enriched
ATPgrasp_TupA	-0.02859	-0.413797	0.069092	0.679023	1	Not significantly enriched
AurF	0.156613	2.10513	0.074396	0.03528	1	Not significantly enriched
Av_adeno_fibre	-0.014181	-0.183758	0.077175	0.854203	1	Not significantly enriched
AXH	-0.355036	-3.6661	0.096843	0.000246	0.280262	Not significantly enriched
Bac_DNA_binding	0.50584	3.69584	0.136868	0.000219	0.250068	Not significantly enriched
Bac_DnaA	0.011508	0.138191	0.083277	0.890089	1	Not significantly enriched
BACON	-0.041272	-0.547088	0.07544	0.584318	1	Not significantly enriched
Bactofilin	0.042897	0.475493	0.090215	0.634436	1	Not significantly enriched
Band_7	0.33841	2.98436	0.113394	0.002842	1	Not significantly enriched
Baseplate_J	0.58309	3.99989	0.145777	6.3e-05	0.07497	Not significantly enriched
BBP2	-0.046042	-0.600905	0.076622	0.547903	1	Not significantly enriched
Beta_helix	0.399593	3.19171	0.125197	0.001414	1	Not significantly enriched
Big_5	-0.272874	-2.80663	0.097225	0.005006	1	Not significantly enriched
Big_9	0.315203	2.79636	0.112719	0.005168	1	Not significantly enriched
Bmp	0.261349	2.94473	0.088751	0.003232	1	Not significantly enriched
BNR_2	-0.080145	-1.12833	0.071029	0.25918	1	Not significantly enriched
BPD_transp_1	0.109654	1.2047	0.091021	0.228319	1	Not significantly enriched
BppU_N	0.044881	0.392928	0.114221	0.694372	1	Not significantly enriched
Branch	-9.5e-05	-0.001148	0.082842	0.999084	1	Not significantly enriched
BRCT	0.027334	0.309829	0.088224	0.756691	1	Not significantly enriched
Bro-N	0.190199	2.02886	0.093747	0.042472	1	Not significantly enriched
Cadherin	-0.361674	-3.49554	0.103467	0.000473	0.523253	Not significantly enriched
Cadherin_3	0.046171	0.555972	0.083045	0.57823	1	Not significantly enriched
Cadherin_5	0.051216	0.607796	0.084265	0.543323	1	Not significantly enriched
Calx-beta	-0.02758	-0.309002	0.089254	0.75732	1	Not significantly enriched
Caps_synth	0.123171	1.54634	0.079653	0.122022	1	Not significantly enriched
Capsid_N	0.17977	2.28333	0.078732	0.022411	1	Not significantly enriched
Capsule_synth	0.32206	3.47531	0.092671	0.00051	0.560779	Not significantly enriched
Carbam_trans_C	0.082461	0.715336	0.115275	0.474401	1	Not significantly enriched
Carbam_trans_N	0.115184	0.992268	0.116082	0.321067	1	Not significantly enriched
CarboxypepD_reg	0.13816	1.26525	0.109196	0.205783	1	Not significantly enriched
CARDB	0.025672	0.328195	0.078223	0.742764	1	Not significantly enriched
CbbQ_C	-0.175132	-1.93943	0.090301	0.052449	1	Not significantly enriched
CBFD_NFYB_HMF	-0.017146	-0.231528	0.074057	0.816904	1	Not significantly enriched
CBM_4_9	-0.359473	-3.7678	0.095407	0.000165	0.189399	Not significantly enriched
CENP-B_N	0.069492	0.935769	0.074262	0.349392	1	Not significantly enriched
CHAP	0.396709	3.44898	0.115022	0.000563	0.614469	Not significantly enriched
ChiW_Ig_like	0.029099	0.320378	0.090827	0.748681	1	Not significantly enriched
Chlam_vir	0.140064	1.87482	0.074708	0.060818	1	Not significantly enriched
Chlorovi_GP_rpt	0.222386	2.36328	0.094101	0.018114	1	Not significantly enriched
Choline_kinase	0.007396	0.0936	0.07902	0.925427	1	Not significantly enriched
Citrate_synt	-0.044899	-0.575904	0.077963	0.56468	1	Not significantly enriched
Clp_N	0.166235	1.68207	0.098828	0.092556	1	Not significantly enriched
CLP_protease	0.291765	2.15593	0.135332	0.031089	1	Not significantly enriched
ClpB_D2-small	0.276163	2.90616	0.095027	0.003659	1	Not significantly enriched
CMAS	-0.028026	-0.328351	0.085353	0.742647	1	Not significantly enriched
CmcI	-0.022614	-0.275989	0.081938	0.782557	1	Not significantly enriched
CN_hydrolase	0.102013	1.25923	0.081012	0.207946	1	Not significantly enriched
cNMP_binding	-0.274449	-3.00117	0.091447	0.002689	1	Not significantly enriched
CobT_C	0.12357	1.35541	0.091168	0.175288	1	Not significantly enriched
Cohesin	-0.051834	-0.615566	0.084206	0.538181	1	Not significantly enriched
CoiA	-0.068944	-0.921578	0.074811	0.356749	1	Not significantly enriched
Collar	-0.34522	-3.06343	0.112691	0.002188	1	Not significantly enriched
COOH-NH2_lig	0.174961	1.82511	0.095863	0.067984	1	Not significantly enriched
Coq4	-0.069187	-0.727821	0.09506	0.466723	1	Not significantly enriched
CorA	-0.013534	-0.145196	0.093211	0.884556	1	Not significantly enriched
CPBP	0.082561	0.990624	0.083342	0.321869	1	Not significantly enriched
Cpn10	0.271341	2.09641	0.129431	0.036046	1	Not significantly enriched
Cpn60_TCP1	0.378439	2.99417	0.126392	0.002752	1	Not significantly enriched
CPSase_L_D2	0.310439	4.09245	0.075857	4.3e-05	0.050794	Not significantly enriched
CsgF	-0.022221	-0.213866	0.103901	0.830651	1	Not significantly enriched
CsgG	-0.005521	-0.055125	0.100148	0.956039	1	Not significantly enriched
CST-I	-0.195097	-2.17479	0.089708	0.029646	1	Not significantly enriched
CTD	-0.001145	-0.012099	0.094675	0.990347	1	Not significantly enriched
CTP_transf_3	0.116167	0.721115	0.161093	0.470839	1	Not significantly enriched
CTP_transf_like	0.30502	2.57792	0.11832	0.00994	1	Not significantly enriched
Cu-binding_MopE	0.068893	0.518915	0.132763	0.60382	1	Not significantly enriched
Cupin_1	0.157578	1.71492	0.091886	0.086359	1	Not significantly enriched
Cupin_2	0.126764	1.14194	0.111007	0.253478	1	Not significantly enriched
Cupin_8	0.065786	0.828599	0.079394	0.407331	1	Not significantly enriched
Curlin_rpt	0.37799	3.61233	0.104639	0.000303	0.342303	Not significantly enriched
CxxCxxCC	0.142845	1.38061	0.103465	0.167399	1	Not significantly enriched
Cyclophil_like2	-0.026139	-0.239567	0.10911	0.810666	1	Not significantly enriched
Cys_Met_Meta_PP	0.056148	0.638266	0.087969	0.5233	1	Not significantly enriched
Cytochrom_C	-0.250469	-2.39065	0.10477	0.016818	1	Not significantly enriched
Cytochrome_CBB3	0.066023	0.756824	0.087237	0.449155	1	Not significantly enriched
D5_N	-0.120701	-1.10686	0.109048	0.268353	1	Not significantly enriched
Dala_Dala_lig_C	0.271552	3.20467	0.084736	0.001352	1	Not significantly enriched
Dam	-0.355083	-2.69505	0.131754	0.007038	1	Not significantly enriched
DAO	0.176428	1.78532	0.098821	0.074209	1	Not significantly enriched
DctP	0.06396	0.646869	0.098876	0.517717	1	Not significantly enriched
DDE_2	0.087187	1.0949	0.07963	0.273559	1	Not significantly enriched
ddrB-ParB	-0.074012	-0.766604	0.096545	0.443317	1	Not significantly enriched
DegQ	-0.046945	-0.605026	0.077592	0.545162	1	Not significantly enriched
DegT_DnrJ_EryC1	0.261179	1.5382	0.169796	0.124001	1	Not significantly enriched
Destabilase	0.133195	1.32414	0.10059	0.185455	1	Not significantly enriched
DHBP_synthase	-0.049283	-0.605254	0.081425	0.54501	1	Not significantly enriched
DHHA1	-0.183328	-1.76723	0.103737	0.07719	1	Not significantly enriched
DHO_dh	-0.003416	-0.03624	0.094261	0.971091	1	Not significantly enriched
DIOX_N	0.203976	2.31202	0.088224	0.020777	1	Not significantly enriched
DJ-1_PfpI	-0.018178	-0.180549	0.100681	0.856722	1	Not significantly enriched
DNA_circ_N	0.274118	2.97	0.092296	0.002978	1	Not significantly enriched
DNA_ligase_A_C	-0.032313	-0.386983	0.0835	0.698769	1	Not significantly enriched
DNA_ligase_A_M	0.220331	2.26788	0.097153	0.023337	1	Not significantly enriched
DNA_ligase_aden	-0.277489	-2.31131	0.120057	0.020816	1	Not significantly enriched
DNA_ligase_OB	0.207943	2.00974	0.103468	0.044459	1	Not significantly enriched
DNA_methylase	-0.229352	-2.3932	0.095835	0.016702	1	Not significantly enriched
DNA_Packaging	-0.042247	-0.321891	0.131247	0.747535	1	Not significantly enriched
DNA_pol_A	-0.027257	-0.247946	0.109932	0.804176	1	Not significantly enriched
DNA_pol_A_exo1	-0.058184	-0.51105	0.113852	0.609316	1	Not significantly enriched
DNA_pol_B	0.343354	3.46749	0.099021	0.000525	0.576311	Not significantly enriched
DNA_pol_B_2	0.069407	0.728131	0.095322	0.466534	1	Not significantly enriched
DNA_pol_B_exo1	0.244793	2.61717	0.093534	0.008866	1	Not significantly enriched
DNA_pol_B_thumb	0.005571	0.06749	0.082551	0.946192	1	Not significantly enriched
DNA_pol_E_B	0.118055	1.13601	0.103921	0.255952	1	Not significantly enriched
DNA_pol3_alpha	0.144667	1.06414	0.135948	0.287267	1	Not significantly enriched
DNA_pol3_beta	0.024044	0.295202	0.081449	0.76784	1	Not significantly enriched
DNA_pol3_beta_2	-0.089462	-0.948381	0.094331	0.342935	1	Not significantly enriched
DNA_pol3_delta2	0.157819	1.8501	0.085303	0.064299	1	Not significantly enriched
DNA_pol3_finger	-0.120622	-0.826678	0.145912	0.40842	1	Not significantly enriched
DNA_processg_A	-0.147895	-1.41233	0.104717	0.157853	1	Not significantly enriched
DnaB	-0.356148	-3.50126	0.10172	0.000463	0.513532	Not significantly enriched
DnaB_C	0.031952	0.314376	0.101637	0.753235	1	Not significantly enriched
DnaJ_CXXCXGXG	-0.041338	-0.514601	0.080331	0.606832	1	Not significantly enriched
DnaT	0.110732	1.26492	0.08754	0.205899	1	Not significantly enriched
DndB	0.213243	2.77705	0.076788	0.005486	1	Not significantly enriched
dNK	0.06356	0.83234	0.076363	0.405217	1	Not significantly enriched
Dockerin_1	-0.39138	-3.14963	0.124262	0.001635	1	Not significantly enriched
DOT1	-0.068462	-0.802802	0.085279	0.422089	1	Not significantly enriched
DPBB_1	-0.125911	-1.01286	0.124311	0.311125	1	Not significantly enriched
DpnD-PcfM	-0.055359	-0.721831	0.076693	0.470399	1	Not significantly enriched
DS	0.020321	0.243053	0.083608	0.807964	1	Not significantly enriched
DSPc	-0.089354	-0.853765	0.104659	0.393235	1	Not significantly enriched
DsrC	-0.050974	-0.574353	0.08875	0.565729	1	Not significantly enriched
dTDP_sugar_isom	0.271305	1.65042	0.164386	0.098857	1	Not significantly enriched
DUF1018	0.160884	1.87547	0.085783	0.060728	1	Not significantly enriched
DUF1064	0.215594	2.06297	0.104507	0.039116	1	Not significantly enriched
DUF1071	0.320654	2.42143	0.132423	0.015459	1	Not significantly enriched
DUF1073	0.33861	2.93459	0.115386	0.00334	1	Not significantly enriched
DUF1178	-0.037566	-0.424873	0.088417	0.670929	1	Not significantly enriched
DUF1257	-0.449298	-4.08288	0.110044	4.4e-05	0.052889	Not significantly enriched
DUF1281_C	-0.235759	-2.23491	0.105489	0.025423	1	Not significantly enriched
DUF1287	0.022271	0.286169	0.077825	0.774749	1	Not significantly enriched
DUF1289	0.227151	2.27001	0.100066	0.023207	1	Not significantly enriched
DUF1320	0.150936	1.59783	0.094463	0.110081	1	Not significantly enriched
DUF1351	0.051377	0.63528	0.080874	0.525246	1	Not significantly enriched
DUF1364	0.222007	2.12305	0.10457	0.03375	1	Not significantly enriched
DUF1376	-0.232177	-1.81645	0.127819	0.069301	1	Not significantly enriched
DUF1415	-0.142657	-1.7332	0.082309	0.08306	1	Not significantly enriched
DUF1441	0.004271	0.05577	0.07659	0.955525	1	Not significantly enriched
DUF1501	-0.187951	-1.15419	0.162843	0.248422	1	Not significantly enriched
DUF1540	-0.074955	-0.908475	0.082506	0.363627	1	Not significantly enriched
DUF1565	0.128711	1.55664	0.082686	0.119557	1	Not significantly enriched
DUF1573	-0.051072	-0.680074	0.075098	0.496458	1	Not significantly enriched
DUF1599	0.100058	0.75493	0.132539	0.450291	1	Not significantly enriched
DUF1643	-0.027106	-0.339465	0.07985	0.734259	1	Not significantly enriched
DUF1674	-0.258353	-2.93979	0.087882	0.003284	1	Not significantly enriched
DUF1738	-0.258255	-2.54883	0.101323	0.010809	1	Not significantly enriched
DUF1778	0.039355	0.532808	0.073864	0.594166	1	Not significantly enriched
DUF179	0.333453	3.03171	0.109989	0.002432	1	Not significantly enriched
DUF1796	-0.052087	-0.599471	0.086888	0.548859	1	Not significantly enriched
DUF1833	0.195476	2.01579	0.096973	0.043822	1	Not significantly enriched
DUF192	0.436161	3.61858	0.120534	0.000296	0.335329	Not significantly enriched
DUF1937	0.315324	3.5197	0.089588	0.000432	0.480418	Not significantly enriched
DUF1983	0.037608	0.311615	0.120686	0.755333	1	Not significantly enriched
DUF2075	0.022724	0.324438	0.070042	0.745606	1	Not significantly enriched
DUF2116	0.162512	1.86813	0.086992	0.061744	1	Not significantly enriched
DUF2163	0.07871	0.77585	0.10145	0.437838	1	Not significantly enriched
DUF2184	0.30414	2.74145	0.110941	0.006117	1	Not significantly enriched
DUF2188	-0.084334	-1.12191	0.07517	0.261903	1	Not significantly enriched
DUF2190	-0.456067	-3.85909	0.11818	0.000114	0.132817	Not significantly enriched
DUF2201	0.376193	3.48144	0.108057	0.000499	0.549093	Not significantly enriched
DUF2201_N	0.319255	2.71855	0.117436	0.006557	1	Not significantly enriched
DUF2213	0.304864	2.60826	0.116884	0.0091	1	Not significantly enriched
DUF2279	-0.175421	-2.13031	0.082345	0.033146	1	Not significantly enriched
DUF2283	0.015939	0.219041	0.072765	0.826618	1	Not significantly enriched
DUF2303	0.145485	1.48422	0.098021	0.137751	1	Not significantly enriched
DUF2313	0.219011	2.43271	0.090027	0.014986	1	Not significantly enriched
DUF2334	0.201332	1.8296	0.110042	0.06731	1	Not significantly enriched
DUF2345	0.210871	2.23984	0.094146	0.025101	1	Not significantly enriched
DUF2384	0.013424	0.165457	0.081133	0.868584	1	Not significantly enriched
DUF2452	0.214156	2.08611	0.102658	0.036969	1	Not significantly enriched
DUF2459	0.022143	0.305644	0.072448	0.759875	1	Not significantly enriched
DUF2460	0.082977	0.766417	0.108267	0.443428	1	Not significantly enriched
DUF2490	0.144991	1.93912	0.074772	0.052487	1	Not significantly enriched
DUF2510	-0.423867	-3.00609	0.141003	0.002646	1	Not significantly enriched
DUF2586	0.215918	2.36106	0.09145	0.018223	1	Not significantly enriched
DUF2590	0.119806	1.36654	0.087671	0.171769	1	Not significantly enriched
DUF2591	0.088509	0.933642	0.094799	0.350489	1	Not significantly enriched
DUF268	0.345854	3.5445	0.097575	0.000393	0.438588	Not significantly enriched
DUF2730	-0.058822	-0.766806	0.076711	0.443197	1	Not significantly enriched
DUF2784	-0.127651	-1.38271	0.092319	0.166753	1	Not significantly enriched
DUF2786	0.011754	0.124939	0.094075	0.900572	1	Not significantly enriched
DUF2789	0.233196	3.11765	0.074799	0.001823	1	Not significantly enriched
DUF2793	0.088965	0.898371	0.099029	0.368988	1	Not significantly enriched
DUF2800	0.28678	1.92534	0.148951	0.054187	1	Not significantly enriched
DUF2805	0.109875	0.977019	0.112459	0.32856	1	Not significantly enriched
DUF2827	0.281264	3.06437	0.091785	0.002181	1	Not significantly enriched
DUF2828	0.195242	2.02512	0.09641	0.042855	1	Not significantly enriched
DUF2924	0.179177	2.20343	0.081317	0.027564	1	Not significantly enriched
DUF2927	0.00282	0.037853	0.07449	0.969805	1	Not significantly enriched
DUF2958	-0.178525	-1.77065	0.100825	0.076619	1	Not significantly enriched
DUF3085	-0.426981	-3.84616	0.111015	0.00012	0.13954	Not significantly enriched
DUF3102	0.08456	1.10091	0.076809	0.270934	1	Not significantly enriched
DUF3164	0.21856	2.41843	0.090373	0.015588	1	Not significantly enriched
DUF3168	-0.028337	-0.216481	0.1309	0.828613	1	Not significantly enriched
DUF3175	0.01934	0.269865	0.071665	0.787264	1	Not significantly enriched
DUF3228	-0.077757	-0.969639	0.080192	0.332226	1	Not significantly enriched
DUF3268	0.182883	2.24833	0.081342	0.024555	1	Not significantly enriched
DUF3277	0.266471	3.33449	0.079913	0.000855	0.921216	Not significantly enriched
DUF3293	0.104858	1.00942	0.10388	0.312775	1	Not significantly enriched
DUF3310	-0.05013	-0.617097	0.081236	0.537171	1	Not significantly enriched
DUF3383	0.390565	3.76613	0.103705	0.000166	0.190498	Not significantly enriched
DUF3431	0.288193	3.46621	0.083144	0.000528	0.578531	Not significantly enriched
DUF3440	0.054579	0.531134	0.102758	0.595326	1	Not significantly enriched
DUF3445	0.009797	0.111576	0.087809	0.91116	1	Not significantly enriched
DUF3486	0.200173	2.30978	0.086663	0.0209	1	Not significantly enriched
DUF3560	-0.036325	-0.468319	0.077565	0.639556	1	Not significantly enriched
DUF3563	0.211374	2.49663	0.084664	0.012538	1	Not significantly enriched
DUF3631	-0.056922	-0.751319	0.075762	0.452461	1	Not significantly enriched
DUF3751	0.066185	0.627433	0.105485	0.530376	1	Not significantly enriched
DUF3768	0.024396	0.266751	0.091458	0.789661	1	Not significantly enriched
DUF3799	0.178081	1.56468	0.113813	0.117658	1	Not significantly enriched
DUF3846	0.137112	1.48401	0.092393	0.137806	1	Not significantly enriched
DUF3850	0.12448	1.65567	0.075184	0.097789	1	Not significantly enriched
DUF3854	0.100948	1.30095	0.077596	0.193275	1	Not significantly enriched
DUF3859	-0.027849	-0.329115	0.084618	0.742069	1	Not significantly enriched
DUF3860	-0.127992	-1.6421	0.077944	0.100569	1	Not significantly enriched
DUF3882	-0.052733	-0.668566	0.078874	0.503773	1	Not significantly enriched
DUF3920	0.155294	2.17974	0.071244	0.029276	1	Not significantly enriched
DUF3987	0.211965	1.77152	0.119651	0.076474	1	Not significantly enriched
DUF401	-0.002082	-0.022995	0.09055	0.981654	1	Not significantly enriched
DUF4032	0.026769	0.354171	0.075581	0.723211	1	Not significantly enriched
DUF4035	0.021062	0.228651	0.092113	0.81914	1	Not significantly enriched
DUF4043	-0.236944	-2.30895	0.10262	0.020946	1	Not significantly enriched
DUF4054	0.342169	3.4938	0.097936	0.000476	0.525731	Not significantly enriched
DUF4055	-0.166999	-1.51246	0.110415	0.130416	1	Not significantly enriched
DUF4065	0.056148	0.782741	0.071732	0.433779	1	Not significantly enriched
DUF4124	0.060435	0.74465	0.081159	0.456483	1	Not significantly enriched
DUF4128	-0.44404	-3.66397	0.121191	0.000248	0.282108	Not significantly enriched
DUF4183	0.146749	1.20837	0.121444	0.226905	1	Not significantly enriched
DUF4214	-0.372428	-3.06492	0.121513	0.002177	1	Not significantly enriched
DUF4224	0.272148	2.93732	0.092652	0.003311	1	Not significantly enriched
DUF4240	0.116936	1.64357	0.071148	0.100265	1	Not significantly enriched
DUF4282	-0.11684	-1.46167	0.079936	0.143831	1	Not significantly enriched
DUF4326	0.006293	0.06937	0.090717	0.944695	1	Not significantly enriched
DUF4338	0.093652	0.860685	0.108811	0.389412	1	Not significantly enriched
DUF4373	-0.158797	-1.4296	0.111078	0.152831	1	Not significantly enriched
DUF4376	0.052761	0.550346	0.095869	0.582082	1	Not significantly enriched
DUF4379	0.067574	0.833175	0.081104	0.404746	1	Not significantly enriched
DUF4384	-0.018049	-0.243005	0.074274	0.808001	1	Not significantly enriched
DUF4406	0.187574	1.70321	0.11013	0.088528	1	Not significantly enriched
DUF4417	-0.048186	-0.647008	0.074475	0.517627	1	Not significantly enriched
DUF4422	-0.051715	-0.751838	0.068785	0.452149	1	Not significantly enriched
DUF444	0.229107	2.25865	0.101436	0.023905	1	Not significantly enriched
DUF4440	0.164459	1.93296	0.085081	0.053241	1	Not significantly enriched
DUF45	0.267873	3.61531	0.074094	0.0003	0.338985	Not significantly enriched
DUF481	0.232676	2.58008	0.090182	0.009878	1	Not significantly enriched
DUF4815	-0.216911	-1.44827	0.149773	0.147542	1	Not significantly enriched
DUF4846	0.069943	0.74241	0.094211	0.457839	1	Not significantly enriched
DUF4910	0.00179	0.025647	0.069778	0.979539	1	Not significantly enriched
DUF4942	0.117975	1.28632	0.091716	0.198332	1	Not significantly enriched
DUF5011	0.180315	2.06822	0.087184	0.03862	1	Not significantly enriched
DUF5131	0.336989	3.02841	0.111276	0.002458	1	Not significantly enriched
DUF5309	-0.268939	-2.44939	0.109798	0.01431	1	Not significantly enriched
DUF550	0.037793	0.490242	0.07709	0.623963	1	Not significantly enriched
DUF559	-0.146072	-1.1862	0.123143	0.235543	1	Not significantly enriched
DUF563	-0.15594	-1.31296	0.11877	0.189198	1	Not significantly enriched
DUF5653	-0.041271	-0.401931	0.102682	0.687735	1	Not significantly enriched
DUF5658	-0.012121	-0.145022	0.083579	0.884693	1	Not significantly enriched
DUF5659	0.090826	0.959759	0.094634	0.337176	1	Not significantly enriched
DUF5662	0.127039	1.64944	0.077019	0.099058	1	Not significantly enriched
DUF5672	-0.150859	-1.45628	0.103592	0.145316	1	Not significantly enriched
DUF5675	0.115351	0.927618	0.124351	0.353606	1	Not significantly enriched
DUF5681	-0.25289	-2.25404	0.112194	0.024194	1	Not significantly enriched
DUF5706	-0.052811	-0.67336	0.078429	0.500718	1	Not significantly enriched
DUF5754	0.188052	1.45822	0.12896	0.14478	1	Not significantly enriched
DUF5856	0.38655	3.29283	0.117391	0.000992	1	Not significantly enriched
DUF616	0.051663	0.441857	0.116923	0.658593	1	Not significantly enriched
DUF669	0.184285	1.53236	0.120262	0.125433	1	Not significantly enriched
DUF707	0.177936	2.28441	0.077891	0.022347	1	Not significantly enriched
DUF723	0.157354	2.16789	0.072584	0.030167	1	Not significantly enriched
DUF736	-0.221237	-2.24439	0.098573	0.024807	1	Not significantly enriched
DUF748	0.258061	2.98931	0.086328	0.002796	1	Not significantly enriched
DUF87	0.249472	3.1276	0.079765	0.001762	1	Not significantly enriched
DUF932	-0.102547	-0.835857	0.122685	0.403235	1	Not significantly enriched
DUF935	0.280221	2.25551	0.124238	0.024101	1	Not significantly enriched
DUF962	0.143843	1.39359	0.103217	0.16344	1	Not significantly enriched
DUF968	0.087687	0.998212	0.087844	0.318176	1	Not significantly enriched
dUTPase	0.164929	1.0468	0.157555	0.29519	1	Not significantly enriched
dUTPase_2	0.00485	0.052264	0.092801	0.958318	1	Not significantly enriched
DZR	0.131251	1.77346	0.074008	0.076152	1	Not significantly enriched
E1_dh	0.365741	2.51181	0.145608	0.012011	1	Not significantly enriched
E1_FCCH	0.117914	0.953734	0.123634	0.340218	1	Not significantly enriched
E3_binding	0.184653	1.96677	0.093886	0.049209	1	Not significantly enriched
EamA	0.026575	0.325919	0.081539	0.744485	1	Not significantly enriched
Eco57I	0.171352	2.04127	0.083944	0.041224	1	Not significantly enriched
EcoRI_methylase	0.168474	2.28751	0.07365	0.022166	1	Not significantly enriched
Ectoine_synth	0.038874	0.514129	0.07561	0.607162	1	Not significantly enriched
eIF-1a	0.311176	3.20192	0.097184	0.001365	1	Not significantly enriched
End_beta_barrel	-0.148249	-1.76282	0.084098	0.077931	1	Not significantly enriched
End_tail_spike	0.018178	0.229656	0.079152	0.818359	1	Not significantly enriched
Endonuc-PvuII	-0.080805	-0.988643	0.081733	0.322838	1	Not significantly enriched
Endonuclease_7	0.258121	2.57476	0.100251	0.010031	1	Not significantly enriched
Epimerase	0.112045	0.709471	0.157927	0.478032	1	Not significantly enriched
Epimerase_2	0.256411	1.8663	0.13739	0.061999	1	Not significantly enriched
ERF	0.08591	0.845067	0.101661	0.398074	1	Not significantly enriched
Exonuc_VII_S	-0.11605	-1.33863	0.086693	0.180691	1	Not significantly enriched
Exostosin	0.057006	0.489511	0.116454	0.62448	1	Not significantly enriched
F5_F8_type_C	0.340781	3.893	0.087537	9.9e-05	0.116041	Not significantly enriched
FA_hydroxylase	0.18876	1.50533	0.125394	0.132239	1	Not significantly enriched
FabA	0.172923	2.35287	0.073494	0.018629	1	Not significantly enriched
FAD_binding_3	0.090231	0.965089	0.093495	0.3345	1	Not significantly enriched
FaeA	0.086284	1.22777	0.070277	0.219534	1	Not significantly enriched
FdtA	0.079956	0.711946	0.112306	0.476498	1	Not significantly enriched
Fe_bilin_red	0.186627	1.13043	0.165095	0.258297	1	Not significantly enriched
Fe-ADH	0.045171	0.571643	0.079019	0.567564	1	Not significantly enriched
FecR	0.022566	0.229768	0.098214	0.818272	1	Not significantly enriched
Fer4_13	0.197929	1.99849	0.099039	0.045664	1	Not significantly enriched
Fer4_15	-0.08588	-0.761764	0.112739	0.446201	1	Not significantly enriched
Fer4_16	0.311759	4.06579	0.076678	4.8e-05	0.056869	Not significantly enriched
Fer4_21	-0.098193	-1.09058	0.090038	0.275458	1	Not significantly enriched
Fer4_7	0.167525	1.67085	0.100263	0.094751	1	Not significantly enriched
Ferritin	0.343132	3.38602	0.101338	0.000709	0.768014	Not significantly enriched
FGE-sulfatase	0.172752	1.84248	0.093761	0.065406	1	Not significantly enriched
Fibrinogen_C	0.104816	1.28658	0.081469	0.198242	1	Not significantly enriched
Fic	0.113786	1.39368	0.081645	0.163415	1	Not significantly enriched
FKBP_C	0.48409	3.52468	0.137343	0.000424	0.471905	Not significantly enriched
Flavodoxin_1	-0.360952	-3.69731	0.097626	0.000218	0.24884	Not significantly enriched
Flg_new_2	0.03407	0.393176	0.086653	0.694189	1	Not significantly enriched
Flp_Fap	0.189877	2.6174	0.072544	0.00886	1	Not significantly enriched
FMN_red	0.016583	0.15597	0.106321	0.876056	1	Not significantly enriched
fn3	-0.010241	-0.094261	0.108641	0.924902	1	Not significantly enriched
Formyl_trans_C	0.032503	0.422649	0.076904	0.672551	1	Not significantly enriched
Formyl_trans_N	-0.000109	-0.000723	0.151012	0.999423	1	Not significantly enriched
FtsJ	0.129201	1.9001	0.067997	0.05742	1	Not significantly enriched
FtsK_gamma	0.129408	1.55081	0.083445	0.120946	1	Not significantly enriched
FucT_N	0.06383	0.769155	0.082987	0.441802	1	Not significantly enriched
G8	0.049119	0.549418	0.089401	0.582719	1	Not significantly enriched
Galactosyl_T	-0.00978	-0.100859	0.096964	0.919663	1	Not significantly enriched
GATase	0.206574	2.7016	0.076464	0.006901	1	Not significantly enriched
GATase_4	-0.383385	-3.77096	0.101668	0.000163	0.187173	Not significantly enriched
GATase_6	0.108867	0.898431	0.121175	0.368956	1	Not significantly enriched
GATase_7	-0.071315	-0.747562	0.095397	0.454725	1	Not significantly enriched
Gb3_synth	0.228826	2.8244	0.081018	0.004737	1	Not significantly enriched
GCHY-1	0.186953	1.79189	0.104333	0.073151	1	Not significantly enriched
GDC-P	-0.149876	-1.50358	0.099679	0.132689	1	Not significantly enriched
GDP_Man_Dehyd	0.061854	0.360943	0.171369	0.718142	1	Not significantly enriched
GDPD	0.019275	0.260248	0.074065	0.794673	1	Not significantly enriched
GFO_IDH_MocA	0.29874	2.52871	0.118139	0.011448	1	Not significantly enriched
GFO_IDH_MocA_C	0.018759	0.248631	0.075448	0.803646	1	Not significantly enriched
GGACT	0.053773	0.475816	0.113012	0.634205	1	Not significantly enriched
GHMP_kinases_C	0.003447	0.045525	0.075722	0.963689	1	Not significantly enriched
GHMP_kinases_N	-0.426226	-3.84004	0.110995	0.000123	0.14294	Not significantly enriched
GIY-YIG	0.116488	1.11205	0.10475	0.266116	1	Not significantly enriched
GLEYA	-0.136611	-1.67948	0.081341	0.093059	1	Not significantly enriched
Gln-synt_N	0.194324	2.54932	0.076226	0.010793	1	Not significantly enriched
Glucosamine_iso	-0.237757	-2.80562	0.084743	0.005022	1	Not significantly enriched
Glucosaminidase	-0.136899	-1.33552	0.102507	0.181708	1	Not significantly enriched
Gly_rich	-0.311768	-3.25351	0.095825	0.00114	1	Not significantly enriched
Gly_transf_sug	0.468149	3.69186	0.126806	0.000223	0.253783	Not significantly enriched
Gly-zipper_Omp	0.147507	1.83549	0.080364	0.066433	1	Not significantly enriched
Glyco_hydro_108	-0.29557	-2.8696	0.103	0.00411	1	Not significantly enriched
Glyco_hydro_130	0.117307	1.46049	0.080321	0.144157	1	Not significantly enriched
Glyco_hydro_16	0.098405	1.16397	0.084542	0.244435	1	Not significantly enriched
Glyco_hydro_25	-0.085273	-0.827725	0.103021	0.407826	1	Not significantly enriched
Glyco_hydro_5_C	-0.330568	-3.6652	0.090191	0.000247	0.281	Not significantly enriched
Glyco_hydro_6	-0.046784	-0.551441	0.08484	0.581332	1	Not significantly enriched
Glyco_tran_28_C	-0.107718	-1.34362	0.08017	0.179071	1	Not significantly enriched
Glyco_tranf_2_2	0.247265	2.94108	0.084073	0.003271	1	Not significantly enriched
Glyco_tranf_2_3	0.017921	0.219509	0.081642	0.826254	1	Not significantly enriched
Glyco_tranf_2_4	0.42419	3.47037	0.122232	0.00052	0.570677	Not significantly enriched
Glyco_trans_1_2	-0.020356	-0.114109	0.178394	0.909151	1	Not significantly enriched
Glyco_trans_1_4	0.006292	0.049043	0.128286	0.960885	1	Not significantly enriched
Glyco_trans_2_3	0.14206	1.62347	0.087504	0.104489	1	Not significantly enriched
Glyco_transf_10	0.186409	1.22949	0.151615	0.218889	1	Not significantly enriched
Glyco_transf_11	-0.33227	-2.19917	0.151089	0.027866	1	Not significantly enriched
Glyco_transf_15	-0.153192	-1.53141	0.100034	0.125668	1	Not significantly enriched
Glyco_transf_17	0.064785	0.617285	0.104951	0.537046	1	Not significantly enriched
Glyco_transf_25	0.316279	2.32493	0.136038	0.020076	1	Not significantly enriched
Glyco_transf_29	0.367614	2.69331	0.136491	0.007075	1	Not significantly enriched
Glyco_transf_34	-0.138069	-1.42879	0.096633	0.153065	1	Not significantly enriched
Glyco_transf_64	-0.00042	-0.005789	0.072566	0.995381	1	Not significantly enriched
Glyco_transf_7C	0.151256	1.36157	0.111089	0.173333	1	Not significantly enriched
Glyco_transf_7N	0.188993	1.80703	0.104588	0.070758	1	Not significantly enriched
Glyco_transf_8	0.267079	2.02818	0.131684	0.042541	1	Not significantly enriched
Glyco_transf_9	0.418278	3.22884	0.129544	0.001243	1	Not significantly enriched
Glyco_transf_90	0.287439	3.61488	0.079515	0.0003	0.339251	Not significantly enriched
Glyco_transf_92	-0.089545	-1.09536	0.081749	0.27336	1	Not significantly enriched
Glycos_transf_1	-0.173489	-0.873235	0.198674	0.382535	1	Not significantly enriched
Glycos_transf_2	0.18047	0.88379	0.2042	0.376809	1	Not significantly enriched
Glyoxalase	-0.111569	-1.00516	0.110996	0.314818	1	Not significantly enriched
Glyoxalase_4	-0.054794	-0.518349	0.105709	0.604215	1	Not significantly enriched
Gp_dh_C	0.066693	0.66262	0.10065	0.507574	1	Not significantly enriched
Gp138_N	0.411366	3.98722	0.103171	6.7e-05	0.078885	Not significantly enriched
Gp23	0.444981	3.74173	0.118924	0.000183	0.209809	Not significantly enriched
gp32	0.305565	2.37799	0.128497	0.017407	1	Not significantly enriched
GP38	0.1692	2.119	0.079849	0.03409	1	Not significantly enriched
gp45-slide_C	0.291138	2.23635	0.130185	0.025329	1	Not significantly enriched
GP46	0.279133	3.06014	0.091216	0.002212	1	Not significantly enriched
Gp5_C	0.302074	3.02073	0.1	0.002522	1	Not significantly enriched
Gp5_OB	0.194879	1.41586	0.13764	0.156816	1	Not significantly enriched
GP88	-0.233145	-2.62717	0.088744	0.00861	1	Not significantly enriched
GPW_gp25	0.289294	2.00435	0.144333	0.045032	1	Not significantly enriched
GSHPx	0.138259	1.7464	0.079168	0.080741	1	Not significantly enriched
GT-D	0.029506	0.327162	0.090189	0.743545	1	Not significantly enriched
GTA_holin_3TM	0.214855	2.23958	0.095935	0.025118	1	Not significantly enriched
GTA_TIM	0.201495	1.99192	0.101156	0.04638	1	Not significantly enriched
GTP_EFTU	0.114873	1.05903	0.10847	0.289586	1	Not significantly enriched
Guanylate_cyc	-0.088329	-0.726187	0.121633	0.467724	1	Not significantly enriched
H2TH	0.056383	0.661127	0.085284	0.508531	1	Not significantly enriched
HA	-0.12817	-1.48554	0.086278	0.1374	1	Not significantly enriched
HAD_2	0.256209	1.98775	0.128894	0.046839	1	Not significantly enriched
HAD_SAK_1	0.274773	3.60803	0.076156	0.000309	0.347411	Not significantly enriched
HAD_SAK_2	0.176386	2.34452	0.075233	0.019051	1	Not significantly enriched
HATPase_c	0.314208	3.01817	0.104105	0.002543	1	Not significantly enriched
HATPase_c_3	0.210548	1.82123	0.115607	0.068572	1	Not significantly enriched
Hc1	0.130815	1.21334	0.107813	0.224998	1	Not significantly enriched
HD	0.151116	1.59624	0.09467	0.110434	1	Not significantly enriched
HDPD	0.264391	3.03942	0.086987	0.00237	1	Not significantly enriched
He_PIG	-0.078881	-0.603001	0.130814	0.546508	1	Not significantly enriched
Head_binding	0.288859	3.56652	0.080992	0.000362	0.405169	Not significantly enriched
Head-tail_con	-0.219603	-1.98874	0.110423	0.046729	1	Not significantly enriched
HEAT_2	-0.015567	-0.196733	0.079128	0.844036	1	Not significantly enriched
HeH	-0.095935	-1.2103	0.079266	0.226165	1	Not significantly enriched
Helicase_C	0.136292	1.36332	0.09997	0.17278	1	Not significantly enriched
Helicase_C_4	-0.161577	-1.89149	0.085423	0.058559	1	Not significantly enriched
Helicase_RecD	0.255823	2.36135	0.108338	0.018209	1	Not significantly enriched
Heme_oxygenase	0.547133	3.44247	0.158936	0.000576	0.62772	Not significantly enriched
HemolysinCabind	-0.098855	-1.1662	0.084767	0.243534	1	Not significantly enriched
Hexapep_2	0.288614	3.78875	0.076177	0.000151	0.175027	Not significantly enriched
Hexose_dehydrat	0.143333	1.82136	0.078695	0.068552	1	Not significantly enriched
HHH	-0.04991	-0.690583	0.072272	0.489828	1	Not significantly enriched
HHH_2	-0.00456	-0.061616	0.074004	0.950869	1	Not significantly enriched
HHH_3	0.377437	3.91536	0.096399	9e-05	0.105886	Not significantly enriched
HHH_5	-0.306919	-3.17752	0.096591	0.001485	1	Not significantly enriched
HHH_6	0.115376	1.14249	0.100987	0.253252	1	Not significantly enriched
HhH-GPD	-0.267971	-2.34505	0.114271	0.019024	1	Not significantly enriched
Hint	0.046995	0.661121	0.071084	0.508535	1	Not significantly enriched
His_biosynth	0.174746	2.0576	0.084927	0.039629	1	Not significantly enriched
His_Phos_1	0.188651	2.70265	0.069802	0.006879	1	Not significantly enriched
Hist_deacetyl	-0.007994	-0.10637	0.075149	0.915289	1	Not significantly enriched
Hjc	-0.130254	-1.27253	0.102358	0.203183	1	Not significantly enriched
HK97-gp10_like	-0.092288	-0.71651	0.128802	0.473676	1	Not significantly enriched
HlyC	0.223657	1.95981	0.114122	0.050018	1	Not significantly enriched
HlyD_3	-0.107909	-1.17428	0.091894	0.240284	1	Not significantly enriched
HMGL-like	-0.387397	-3.87218	0.100046	0.000108	0.126203	Not significantly enriched
HNH	-0.28584	-2.44997	0.116671	0.014287	1	Not significantly enriched
HNH_2	-0.087075	-0.995642	0.087456	0.319424	1	Not significantly enriched
HNH_4	-0.00391	-0.045411	0.086106	0.963779	1	Not significantly enriched
HNH_5	-0.289768	-2.79261	0.103763	0.005229	1	Not significantly enriched
HNHc_6	-0.137364	-1.56468	0.08779	0.117657	1	Not significantly enriched
Hom_end_hint	0.060336	0.731108	0.082527	0.464713	1	Not significantly enriched
HpcH_HpaI	0.211771	2.04861	0.103373	0.0405	1	Not significantly enriched
HSP20	-0.119098	-1.28146	0.092939	0.200031	1	Not significantly enriched
HTH_1	0.171682	2.27257	0.075545	0.023052	1	Not significantly enriched
HTH_11	-0.348953	-3.9798	0.087681	6.9e-05	0.08132	Not significantly enriched
HTH_17	0.145248	1.28042	0.113437	0.200396	1	Not significantly enriched
HTH_19	-0.008337	-0.089048	0.093622	0.929043	1	Not significantly enriched
HTH_20	-0.099596	-1.27315	0.078228	0.202966	1	Not significantly enriched
HTH_23	-0.316276	-2.884	0.109666	0.003927	1	Not significantly enriched
HTH_24	-0.124184	-1.3924	0.089187	0.163802	1	Not significantly enriched
HTH_26	0.243683	2.27062	0.10732	0.02317	1	Not significantly enriched
HTH_27	-0.01336	-0.143367	0.09319	0.886	1	Not significantly enriched
HTH_28	0.00537	0.063505	0.084565	0.949364	1	Not significantly enriched
HTH_29	-0.075053	-0.857565	0.087519	0.391133	1	Not significantly enriched
HTH_3	-0.188919	-1.85479	0.101855	0.063626	1	Not significantly enriched
HTH_31	0.10303	1.08471	0.094984	0.278051	1	Not significantly enriched
HTH_36	-0.153711	-1.36381	0.112707	0.172627	1	Not significantly enriched
HTH_38	0.150588	1.69789	0.088691	0.089529	1	Not significantly enriched
HTH_39	-0.009112	-0.094908	0.096009	0.924388	1	Not significantly enriched
HTH_45	0.094308	1.25554	0.075113	0.209281	1	Not significantly enriched
HTH_5	-0.031138	-0.372948	0.083492	0.709187	1	Not significantly enriched
HTH_50	-0.078323	-0.961499	0.081459	0.336302	1	Not significantly enriched
HTH_7	0.03723	0.435396	0.085508	0.663275	1	Not significantly enriched
HTH_IclR	-0.02622	-0.327963	0.079949	0.74294	1	Not significantly enriched
HTH_psq	-0.045399	-0.544035	0.083449	0.586417	1	Not significantly enriched
HTH_Tnp_1	0.027713	0.290773	0.09531	0.771225	1	Not significantly enriched
HTH_Tnp_IS630	-0.082288	-1.07118	0.07682	0.28409	1	Not significantly enriched
HU-CCDC81_euk_2	0.079032	1.07364	0.073612	0.282986	1	Not significantly enriched
Hva1_TUDOR	-0.069426	-0.855664	0.081136	0.392184	1	Not significantly enriched
HXXSHH	-0.058484	-0.711955	0.082146	0.476493	1	Not significantly enriched
Hydrolase	0.00846	0.117126	0.072234	0.90676	1	Not significantly enriched
Hydrolase_2	0.323918	2.79414	0.115928	0.005204	1	Not significantly enriched
Hydrolase_3	-0.033804	-0.301858	0.111988	0.76276	1	Not significantly enriched
ICL	-0.040534	-0.486951	0.08324	0.626293	1	Not significantly enriched
IF2_N	0.024287	0.318841	0.076172	0.749847	1	Not significantly enriched
IF3_N	0.326632	3.77904	0.086433	0.000157	0.181524	Not significantly enriched
IMPDH	0.209544	1.52842	0.137098	0.126408	1	Not significantly enriched
IMS	0.213098	2.19856	0.096926	0.027909	1	Not significantly enriched
Inhibitor_G39P	0.024365	0.324289	0.075135	0.745719	1	Not significantly enriched
InPase	0.118384	1.37615	0.086025	0.168775	1	Not significantly enriched
Intein_splicing	-0.018035	-0.208543	0.086481	0.834805	1	Not significantly enriched
Isochorismatase	0.081514	1.03775	0.078549	0.299388	1	Not significantly enriched
IspD	-0.040029	-0.463201	0.086417	0.64322	1	Not significantly enriched
IstB_IS21	-0.495204	-3.848	0.128691	0.000119	0.138616	Not significantly enriched
Kazal_1	0.011185	0.148948	0.075095	0.881595	1	Not significantly enriched
Kelch_1	-0.043416	-0.577549	0.075172	0.563569	1	Not significantly enriched
Kelch_4	-0.049572	-0.620271	0.079919	0.535079	1	Not significantly enriched
KilA-N	0.038661	0.458143	0.084387	0.646849	1	Not significantly enriched
Lactamase_B_3	-0.371222	-3.52569	0.10529	0.000422	0.470531	Not significantly enriched
Lactonase	0.207154	2.20755	0.093839	0.027276	1	Not significantly enriched
LAGLIDADG_2	-0.047526	-0.633008	0.07508	0.526728	1	Not significantly enriched
LAGLIDADG_3	-0.069838	-0.678644	0.102908	0.497364	1	Not significantly enriched
LAM_C	-0.139997	-1.71303	0.081725	0.086708	1	Not significantly enriched
Lambda_tail_I	0.061114	0.707196	0.086417	0.479444	1	Not significantly enriched
Laminin_G_2	-0.088395	-1.06241	0.083202	0.28805	1	Not significantly enriched
Laminin_G_3	-0.268381	-2.44677	0.109688	0.014414	1	Not significantly enriched
Lar_restr_allev	-0.13256	-1.45185	0.091304	0.146543	1	Not significantly enriched
Ldl_recept_a	-0.063176	-0.819418	0.077098	0.412548	1	Not significantly enriched
Ldl_recept_b	0.014231	0.199837	0.071215	0.841608	1	Not significantly enriched
LETM1	0.130104	1.90366	0.068344	0.056954	1	Not significantly enriched
LeuA_dimer	0.115198	1.37422	0.083828	0.169372	1	Not significantly enriched
LicD	0.100929	1.16863	0.086365	0.242551	1	Not significantly enriched
LigD_N	0.131502	1.98866	0.066126	0.046739	1	Not significantly enriched
Linocin_M18	0.068008	0.870114	0.07816	0.384238	1	Not significantly enriched
Lipase_GDSL	0.025849	0.294102	0.087892	0.76868	1	Not significantly enriched
Lipase_GDSL_2	0.417339	3.95423	0.105543	7.7e-05	0.090219	Not significantly enriched
LPAM_1	-0.062711	-0.731901	0.085682	0.464229	1	Not significantly enriched
LPD1	0.018759	0.232731	0.080603	0.815971	1	Not significantly enriched
LPD22	0.133921	1.34706	0.099418	0.177962	1	Not significantly enriched
LPD29	0.255833	2.98335	0.085754	0.002851	1	Not significantly enriched
LPD38	-0.292367	-1.72819	0.169175	0.083954	1	Not significantly enriched
LPP20	-0.033279	-0.391445	0.085016	0.695468	1	Not significantly enriched
LRR_4	0.416872	3.85536	0.108128	0.000116	0.134625	Not significantly enriched
LRR_6	-0.031876	-0.402137	0.079268	0.687583	1	Not significantly enriched
LRR_8	-0.070342	-0.737821	0.095337	0.460623	1	Not significantly enriched
LRV	0.154132	2.05871	0.074868	0.039522	1	Not significantly enriched
Lysine_decarbox	0.286875	3.78613	0.07577	0.000153	0.176725	Not significantly enriched
LysM	-0.018714	-0.186959	0.100095	0.851693	1	Not significantly enriched
Macro	0.142528	1.66135	0.08579	0.096644	1	Not significantly enriched
MAF_flag10	0.207231	1.42111	0.145824	0.155285	1	Not significantly enriched
Malate_synthase	-0.04901	-0.640736	0.07649	0.521694	1	Not significantly enriched
MannoseP_isomer	0.117328	0.901611	0.130132	0.367264	1	Not significantly enriched
MarR	0.021628	0.28891	0.074861	0.772651	1	Not significantly enriched
MarR_2	0.127605	1.3241	0.096371	0.18547	1	Not significantly enriched
MatP_C	-0.066074	-0.835794	0.079056	0.403271	1	Not significantly enriched
MazE_antitoxin	0.019146	0.237866	0.080492	0.811985	1	Not significantly enriched
MazG	0.194417	2.1728	0.089477	0.029795	1	Not significantly enriched
MazG-like	0.063383	0.888553	0.071333	0.374243	1	Not significantly enriched
MCD	0.278188	3.2529	0.08552	0.001142	1	Not significantly enriched
MCM	0.389454	3.29607	0.118157	0.00098	1	Not significantly enriched
MerR_1	0.094843	1.2819	0.073986	0.199878	1	Not significantly enriched
Metallophos	0.164962	1.67746	0.09834	0.093452	1	Not significantly enriched
Metallophos_2	-0.075906	-0.511687	0.148344	0.60887	1	Not significantly enriched
Methylase_S	-0.063078	-0.720019	0.087605	0.471513	1	Not significantly enriched
Methyltransf_11	-0.005578	-0.047858	0.116549	0.96183	1	Not significantly enriched
Methyltransf_13	0.111247	1.50338	0.073998	0.13274	1	Not significantly enriched
Methyltransf_14	0.231938	1.64637	0.140878	0.099687	1	Not significantly enriched
Methyltransf_16	-0.032215	-0.407638	0.079028	0.683539	1	Not significantly enriched
Methyltransf_2	-0.001612	-0.020781	0.077555	0.98342	1	Not significantly enriched
Methyltransf_21	0.2434	1.94559	0.125103	0.051704	1	Not significantly enriched
Methyltransf_22	0.064302	0.877687	0.073263	0.380113	1	Not significantly enriched
Methyltransf_23	0.024682	0.203439	0.121323	0.838792	1	Not significantly enriched
Methyltransf_24	-0.229047	-1.72825	0.132532	0.083944	1	Not significantly enriched
Methyltransf_25	-0.036845	-0.324379	0.113587	0.745651	1	Not significantly enriched
Methyltransf_31	0.100689	0.87114	0.115583	0.383678	1	Not significantly enriched
Methyltransf_9	0.176838	2.34004	0.07557	0.019281	1	Not significantly enriched
MethyltransfD12	-0.334993	-2.56612	0.130545	0.010284	1	Not significantly enriched
MetW	0.117015	1.65096	0.070877	0.098746	1	Not significantly enriched
MFS_1	0.046173	0.478536	0.096488	0.632269	1	Not significantly enriched
Mg_chelatase	0.042563	0.596966	0.071299	0.55053	1	Not significantly enriched
Mga	-0.012376	-0.166812	0.074193	0.867518	1	Not significantly enriched
MGS	0.331481	3.71839	0.089146	0.0002	0.229766	Not significantly enriched
Minor_capsid_3	-0.033455	-0.276928	0.120807	0.781836	1	Not significantly enriched
Minor_tail_Z	0.12103	1.28634	0.094088	0.198323	1	Not significantly enriched
MMR_HSR1	-0.11761	-1.06379	0.110557	0.287424	1	Not significantly enriched
Mor	0.064642	0.715788	0.090309	0.474122	1	Not significantly enriched
MORN_2	0.05131	0.455005	0.112767	0.649106	1	Not significantly enriched
MR_MLE_C	0.085559	1.05947	0.080756	0.289385	1	Not significantly enriched
MreB_Mbl	-0.014956	-0.167425	0.089328	0.867035	1	Not significantly enriched
Mrr_cat	-0.336725	-4.04106	0.083326	5.3e-05	0.063106	Not significantly enriched
MS_channel	-0.344191	-3.65259	0.094232	0.00026	0.294657	Not significantly enriched
MT-A70	-0.26088	-2.84956	0.091551	0.004378	1	Not significantly enriched
Mtd_N	-0.189792	-1.5883	0.119494	0.112218	1	Not significantly enriched
Mu-like_Com	-0.02406	-0.311147	0.077327	0.755689	1	Not significantly enriched
Mu-like_gpT	0.074478	0.521166	0.142906	0.602251	1	Not significantly enriched
Mu-like_Pro	-0.039952	-0.406346	0.09832	0.684488	1	Not significantly enriched
MUG113	-0.004302	-0.043592	0.098688	0.96523	1	Not significantly enriched
Muramidase	0.305397	3.18228	0.095968	0.001461	1	Not significantly enriched
MvaI_BcnI	0.033101	0.397615	0.08325	0.690914	1	Not significantly enriched
N_methyl	-0.51859	-3.91852	0.132343	8.9e-05	0.104595	Not significantly enriched
N6_Mtase	0.225782	2.29499	0.098381	0.021734	1	Not significantly enriched
N6_N4_Mtase	-0.183696	-1.55185	0.118372	0.120697	1	Not significantly enriched
Na_Pi_cotrans	0.123288	0.990236	0.124503	0.322059	1	Not significantly enriched
NAD_binding_2	-0.379905	-3.40404	0.111604	0.000664	0.719752	Not significantly enriched
NAD_binding_8	0.152825	1.85886	0.082214	0.063046	1	Not significantly enriched
NAD_synthase	-0.303105	-2.67593	0.113271	0.007452	1	Not significantly enriched
NadA	0.025996	0.313537	0.082912	0.753873	1	Not significantly enriched
NADAR	0.274654	2.9202	0.094053	0.003498	1	Not significantly enriched
NAGPA	0.158097	2.3281	0.067908	0.019907	1	Not significantly enriched
NblA	-0.136646	-1.61036	0.084854	0.107319	1	Not significantly enriched
NCA2	0.062723	0.811359	0.077306	0.41716	1	Not significantly enriched
NERD	-0.073859	-0.951584	0.077617	0.341308	1	Not significantly enriched
NeuB	0.120514	0.695405	0.1733	0.486802	1	Not significantly enriched
NHL	-0.104189	-1.34468	0.077483	0.178729	1	Not significantly enriched
NIF	-0.05444	-0.747789	0.072801	0.454587	1	Not significantly enriched
NinB	0.446493	3.8618	0.115618	0.000113	0.131463	Not significantly enriched
NinG	0.435184	3.14274	0.138473	0.001674	1	Not significantly enriched
Nitroreductase	0.458706	4.00072	0.114656	6.3e-05	0.074771	Not significantly enriched
Nmad5	0.241898	2.80319	0.086294	0.00506	1	Not significantly enriched
NMN_transporter	-0.024641	-0.325554	0.07569	0.744762	1	Not significantly enriched
NMT1	0.075505	0.942335	0.080125	0.346021	1	Not significantly enriched
NodZ	0.034342	0.458642	0.074878	0.646491	1	Not significantly enriched
NosD	-0.001908	-0.022728	0.083952	0.981867	1	Not significantly enriched
NTP_transf_2	0.25685	2.43277	0.105579	0.014984	1	Not significantly enriched
NTP_transf_3	0.175311	1.60017	0.109557	0.10956	1	Not significantly enriched
NTP_transferase	0.111305	0.850022	0.130944	0.395313	1	Not significantly enriched
Nuc_deoxyri_tr2	0.11663	1.47411	0.079119	0.140453	1	Not significantly enriched
Nuc_deoxyrib_tr	0.131764	1.47784	0.08916	0.13945	1	Not significantly enriched
Nucleotid_trans	0.379149	3.22589	0.117533	0.001256	1	Not significantly enriched
NUDIX	0.472957	3.60642	0.131143	0.00031	0.34926	Not significantly enriched
NUMOD1	0.065205	0.86011	0.07581	0.389728	1	Not significantly enriched
NusG	0.220012	2.6807	0.082072	0.007347	1	Not significantly enriched
NYN	0.01249	0.15546	0.080343	0.876459	1	Not significantly enriched
O-FucT	0.125651	1.39195	0.09027	0.163937	1	Not significantly enriched
OCD_Mu_crystall	-0.143831	-1.41149	0.1019	0.158099	1	Not significantly enriched
OEP	-0.078919	-0.869514	0.090762	0.384566	1	Not significantly enriched
OMP_b-brl	0.279768	3.31438	0.08441	0.000918	0.98828	Not significantly enriched
OmpA	0.190437	2.05265	0.092777	0.040107	1	Not significantly enriched
OMPdecase	-3.2e-05	-0.000362	0.089662	0.999711	1	Not significantly enriched
OrfB_IS605	-0.00166	-0.020825	0.079693	0.983385	1	Not significantly enriched
OrfB_Zn_ribbon	0.034085	0.437247	0.077954	0.661932	1	Not significantly enriched
OTCace_N	0.23318	2.59229	0.089951	0.009534	1	Not significantly enriched
P-II	-0.031555	-0.433439	0.072802	0.664696	1	Not significantly enriched
P-mevalo_kinase	-0.076518	-0.932455	0.08206	0.351102	1	Not significantly enriched
P2_Phage_GpR	0.254516	2.70786	0.093992	0.006772	1	Not significantly enriched
P22_CoatProtein	0.116169	1.03667	0.11206	0.299891	1	Not significantly enriched
P22_Cro	0.122349	1.23706	0.098903	0.216063	1	Not significantly enriched
P22_portal	0.472947	3.35748	0.140864	0.000787	0.851076	Not significantly enriched
PALP	0.424388	3.06265	0.138569	0.002194	1	Not significantly enriched
Pantoate_transf	0.201274	2.00791	0.100241	0.044653	1	Not significantly enriched
PAP2	-0.249341	-2.2043	0.113116	0.027503	1	Not significantly enriched
PAP2_3	-0.053976	-0.558247	0.096688	0.576676	1	Not significantly enriched
PAPS_reduct	-0.363731	-2.90675	0.125133	0.003652	1	Not significantly enriched
ParBc	0.005158	0.039423	0.130843	0.968553	1	Not significantly enriched
ParG	0.138144	1.99095	0.069386	0.046486	1	Not significantly enriched
PARP	-0.11088	-1.35655	0.081737	0.174925	1	Not significantly enriched
PAS	-0.00872	-0.11084	0.078668	0.911743	1	Not significantly enriched
PAS_3	0.225844	2.95025	0.076551	0.003175	1	Not significantly enriched
PAS_9	0.07566	0.959245	0.078875	0.337435	1	Not significantly enriched
Patatin	0.113536	1.48025	0.076701	0.138806	1	Not significantly enriched
PBECR5	0.018579	0.219567	0.084619	0.826209	1	Not significantly enriched
PC4	-0.306656	-2.94452	0.104145	0.003235	1	Not significantly enriched
PcfJ	0.192812	2.03271	0.094855	0.042082	1	Not significantly enriched
PCNA_N	0.221158	2.34184	0.094438	0.019189	1	Not significantly enriched
PD40	0.161367	1.96972	0.081924	0.048871	1	Not significantly enriched
PDDEXK_1	-0.078657	-0.614652	0.127969	0.538784	1	Not significantly enriched
PEGA	-0.034923	-0.362414	0.096362	0.717042	1	Not significantly enriched
Pentapeptide	0.277066	2.31153	0.119863	0.020804	1	Not significantly enriched
Pentapeptide_4	0.115193	1.49419	0.077094	0.135126	1	Not significantly enriched
Pep_deformylase	0.272808	2.57328	0.106016	0.010074	1	Not significantly enriched
PEP_mutase	-0.029255	-0.34995	0.083597	0.726376	1	Not significantly enriched
PEP-CTERM	-0.016808	-0.236813	0.070976	0.812802	1	Not significantly enriched
PEPCK_ATP	0.248727	2.5765	0.096537	0.009981	1	Not significantly enriched
Peptidase_C1	0.269583	3.22078	0.083701	0.001278	1	Not significantly enriched
Peptidase_C70	-0.193824	-1.88291	0.102939	0.059713	1	Not significantly enriched
Peptidase_C92	0.08422	0.975682	0.086319	0.329222	1	Not significantly enriched
Peptidase_G2	-0.259555	-2.57816	0.100674	0.009933	1	Not significantly enriched
Peptidase_M10	0.17599	1.34724	0.13063	0.177902	1	Not significantly enriched
Peptidase_M15_2	0.208085	2.66411	0.078107	0.007719	1	Not significantly enriched
Peptidase_M15_3	0.080912	0.882738	0.09166	0.377378	1	Not significantly enriched
Peptidase_M15_4	0.3051	2.31333	0.131888	0.020704	1	Not significantly enriched
Peptidase_M19	-0.032972	-0.261641	0.126021	0.793598	1	Not significantly enriched
Peptidase_M20	0.004238	0.048845	0.086762	0.961043	1	Not significantly enriched
Peptidase_M23	-0.12793	-0.918211	0.139325	0.358508	1	Not significantly enriched
Peptidase_M28	0.222818	2.48872	0.089531	0.01282	1	Not significantly enriched
Peptidase_M41	-0.018952	-0.26243	0.072216	0.79299	1	Not significantly enriched
Peptidase_M43	0.260332	2.75822	0.094384	0.005812	1	Not significantly enriched
Peptidase_M48	0.034149	0.423743	0.080588	0.671753	1	Not significantly enriched
Peptidase_M50	-0.005046	-0.057613	0.087575	0.954057	1	Not significantly enriched
Peptidase_M74	0.001064	0.015072	0.070575	0.987975	1	Not significantly enriched
Peptidase_M78	-0.310434	-2.80358	0.110728	0.005054	1	Not significantly enriched
Peptidase_M90	0.037871	0.513956	0.073686	0.607283	1	Not significantly enriched
Peptidase_S24	0.250888	1.96597	0.127615	0.049302	1	Not significantly enriched
Peptidase_S26	0.354859	3.41717	0.103846	0.000633	0.687814	Not significantly enriched
Peptidase_S49	0.394087	3.512	0.112212	0.000445	0.49411	Not significantly enriched
Peptidase_S74	-0.182213	-2.06325	0.088314	0.039089	1	Not significantly enriched
Peptidase_S77	0.448176	3.70195	0.121065	0.000214	0.244561	Not significantly enriched
Peptidase_S78	-0.310328	-2.28241	0.135965	0.022465	1	Not significantly enriched
Peptidase_S78_2	0.52117	3.70215	0.140775	0.000214	0.244561	Not significantly enriched
Peptidase_S8	0.403506	2.99858	0.134566	0.002712	1	Not significantly enriched
Pesticin	-0.116668	-1.20579	0.096757	0.227897	1	Not significantly enriched
PfkB	0.164055	1.124	0.145956	0.261011	1	Not significantly enriched
PG_binding_1	0.532281	4.00919	0.132765	6.1e-05	0.0722	Not significantly enriched
PG_binding_3	0.032004	0.369713	0.086565	0.711597	1	Not significantly enriched
PHA_gran_rgn	-0.013111	-0.151105	0.086767	0.879893	1	Not significantly enriched
Phage_AlpA	0.338835	3.46265	0.097854	0.000535	0.585695	Not significantly enriched
Phage_attach	-0.345586	-3.54565	0.097468	0.000392	0.437079	Not significantly enriched
Phage_BR0599	0.131639	1.50686	0.08736	0.131848	1	Not significantly enriched
Phage_cap_E	0.232751	1.97383	0.117919	0.048401	1	Not significantly enriched
Phage_cap_P2	0.169458	1.74335	0.097202	0.081273	1	Not significantly enriched
Phage_capsid	-0.176325	-1.36303	0.129363	0.172874	1	Not significantly enriched
Phage_CI_repr	0.003752	0.042051	0.089228	0.966458	1	Not significantly enriched
Phage_clamp_A	0.361784	2.86808	0.126142	0.00413	1	Not significantly enriched
Phage_connect_1	-0.013344	-0.099919	0.133544	0.920409	1	Not significantly enriched
Phage_CP76	0.148718	1.72261	0.086333	0.084959	1	Not significantly enriched
Phage_endo_I	0.029843	0.288135	0.103574	0.773243	1	Not significantly enriched
Phage_gp49_66	0.183689	2.00769	0.091493	0.044677	1	Not significantly enriched
Phage_gp53	0.136946	1.08177	0.126594	0.279355	1	Not significantly enriched
Phage_GPA	0.166669	1.86271	0.089476	0.062503	1	Not significantly enriched
Phage_GPD	0.240687	2.52749	0.095228	0.011488	1	Not significantly enriched
Phage_GPL	0.162222	1.77222	0.091536	0.076358	1	Not significantly enriched
Phage_GPO	0.182382	1.90131	0.095925	0.057262	1	Not significantly enriched
Phage_H_T_join	0.026003	0.19495	0.133381	0.845432	1	Not significantly enriched
Phage_head_fibr	-0.099257	-1.29741	0.076504	0.194488	1	Not significantly enriched
Phage_int_SAM_1	-0.041515	-0.517844	0.080169	0.604567	1	Not significantly enriched
Phage_int_SAM_3	0.069134	0.791244	0.087374	0.428801	1	Not significantly enriched
Phage_int_SAM_4	-0.004707	-0.059369	0.079287	0.952658	1	Not significantly enriched
Phage_int_SAM_5	0.307168	3.0301	0.101372	0.002445	1	Not significantly enriched
Phage_integrase	-0.332559	-3.46241	0.096048	0.000535	0.585695	Not significantly enriched
Phage_lambda_P	0.389046	3.97157	0.097958	7.1e-05	0.084038	Not significantly enriched
Phage_lysis	0.06448	0.738835	0.087273	0.460007	1	Not significantly enriched
Phage_lysozyme	-0.172724	-1.54505	0.111792	0.122335	1	Not significantly enriched
Phage_lysozyme2	0.163527	1.43651	0.113836	0.150856	1	Not significantly enriched
Phage_Mu_F	-0.224444	-1.84838	0.121428	0.064548	1	Not significantly enriched
Phage_Mu_Gam	-0.150205	-1.52229	0.098671	0.127938	1	Not significantly enriched
Phage_Mu_Gp45	0.034849	0.405603	0.085919	0.685035	1	Not significantly enriched
Phage_Nu1	-0.008687	-0.08697	0.099885	0.930695	1	Not significantly enriched
Phage_P2_GpU	0.068408	0.733596	0.093251	0.463195	1	Not significantly enriched
Phage_portal	-0.220763	-1.57777	0.139921	0.114618	1	Not significantly enriched
Phage_portal_2	0.025549	0.230816	0.110689	0.817458	1	Not significantly enriched
Phage_pRha	0.299156	3.6466	0.082037	0.000266	0.301342	Not significantly enriched
Phage_prot_Gp6	-0.133419	-1.18449	0.112639	0.236221	1	Not significantly enriched
Phage_rep_O	-0.022258	-0.229118	0.097145	0.818777	1	Not significantly enriched
Phage_rep_org_N	-0.069042	-0.819732	0.084225	0.412369	1	Not significantly enriched
Phage_sheath_1	0.387744	2.78242	0.139355	0.005396	1	Not significantly enriched
Phage_T4_gp19	0.430866	3.4071	0.126461	0.000657	0.712368	Not significantly enriched
Phage_T7_Capsid	-0.403412	-3.27354	0.123234	0.001062	1	Not significantly enriched
Phage_TAC_11	0.092773	0.761701	0.121797	0.446239	1	Not significantly enriched
Phage_TAC_4	-0.234226	-2.65721	0.088147	0.007879	1	Not significantly enriched
Phage_TAC_6	0.10282	0.889056	0.11565	0.373973	1	Not significantly enriched
Phage_TAC_7	0.13405	1.61133	0.083192	0.107107	1	Not significantly enriched
Phage_tail_2	-0.029502	-0.199373	0.147972	0.841971	1	Not significantly enriched
Phage_tail_3	0.074601	0.86938	0.085809	0.384639	1	Not significantly enriched
Phage_tail_APC	-0.186004	-1.77672	0.10469	0.075615	1	Not significantly enriched
Phage_tail_S	0.027475	0.242887	0.113116	0.808093	1	Not significantly enriched
Phage_tail_U	-0.00519	-0.056832	0.091327	0.954679	1	Not significantly enriched
Phage_term_smal	0.108524	1.16996	0.092758	0.242015	1	Not significantly enriched
Phage_terminase	0.069315	1.01167	0.068516	0.311696	1	Not significantly enriched
Phage_TTP_11	0.101287	1.2652	0.080056	0.205801	1	Not significantly enriched
Phage_TTP_12	0.222381	2.14407	0.103719	0.032028	1	Not significantly enriched
Phage_tube	0.148377	1.52925	0.097026	0.126203	1	Not significantly enriched
Phage-Gp8	-0.290831	-1.97001	0.147629	0.048837	1	Not significantly enriched
Phage-scaffold	0.225523	2.52348	0.08937	0.01162	1	Not significantly enriched
PhageMetallopep	0.272405	3.3351	0.081678	0.000853	0.920054	Not significantly enriched
PhageMin_Tail	-0.251725	-1.52245	0.165341	0.127895	1	Not significantly enriched
PhdYeFM_antitox	0.109267	1.39663	0.078236	0.162525	1	Not significantly enriched
Phg_2220_C	0.468177	3.99267	0.117259	6.5e-05	0.077159	Not significantly enriched
PhoH	0.522758	3.9766	0.131459	7e-05	0.082352	Not significantly enriched
PHP	-0.03975	-0.32897	0.120832	0.742179	1	Not significantly enriched
Phycobilisome	0.059532	0.774802	0.076835	0.438456	1	Not significantly enriched
PIF1	0.123235	1.49966	0.082176	0.133703	1	Not significantly enriched
PIG-L	0.086123	0.642605	0.134021	0.52048	1	Not significantly enriched
PIN_4	-0.047947	-0.596271	0.080412	0.550994	1	Not significantly enriched
PKcGMP_CC	-0.091103	-1.13232	0.080457	0.257499	1	Not significantly enriched
Pkinase	0.197465	1.87495	0.105317	0.060799	1	Not significantly enriched
PLDc_2	0.025672	0.334473	0.076755	0.738023	1	Not significantly enriched
Ploopntkinase3	0.124291	1.19322	0.104164	0.232782	1	Not significantly enriched
Plug	0.274891	2.70642	0.10157	0.006801	1	Not significantly enriched
PMM	0.440766	3.3037	0.133416	0.000954	1	Not significantly enriched
PNP_UDP_1	0.386185	3.55061	0.108766	0.000384	0.429304	Not significantly enriched
PolC_DP2	0.203386	1.95425	0.104073	0.050671	1	Not significantly enriched
PolyA_pol	0.25903	2.69262	0.0962	0.007089	1	Not significantly enriched
PolyA_pol_RNAbd	-0.015422	-0.216211	0.07133	0.828823	1	Not significantly enriched
Polysacc_synt_2	0.290513	2.0757	0.139959	0.037922	1	Not significantly enriched
Polysacc_synt_4	0.14467	1.94266	0.07447	0.052057	1	Not significantly enriched
Popeye	-0.211907	-2.70827	0.078244	0.006763	1	Not significantly enriched
Por_Secre_tail	0.09974	0.730784	0.136484	0.464911	1	Not significantly enriched
Porin_4	0.155894	1.48838	0.104741	0.136651	1	Not significantly enriched
Porin_O_P	0.077564	0.928892	0.083501	0.352945	1	Not significantly enriched
Pox_D5	-0.162175	-1.84319	0.087986	0.065301	1	Not significantly enriched
PP-binding	0.300351	3.09612	0.097009	0.001961	1	Not significantly enriched
PPDK_N	-0.161414	-1.70519	0.09466	0.088159	1	Not significantly enriched
PPK2	-0.098917	-1.09734	0.090143	0.272494	1	Not significantly enriched
PQ-loop	0.246829	3.08293	0.080063	0.00205	1	Not significantly enriched
PriCT_1	0.1422	1.45458	0.09776	0.145785	1	Not significantly enriched
PriCT_2	0.156316	1.49949	0.104246	0.133746	1	Not significantly enriched
Prim_Zn_Ribbon	-0.037566	-0.416306	0.090235	0.677186	1	Not significantly enriched
Prim-Pol	0.20776	1.71406	0.121209	0.086518	1	Not significantly enriched
PRK	0.111536	1.40449	0.079414	0.160174	1	Not significantly enriched
PrmA	0.180077	2.10643	0.085489	0.035167	1	Not significantly enriched
Pro_dh	-0.091829	-1.13584	0.080847	0.256024	1	Not significantly enriched
Prok-E2_D	-0.010137	-0.137476	0.073738	0.890655	1	Not significantly enriched
PrsW-protease	0.092117	1.22811	0.075007	0.219404	1	Not significantly enriched
PSCyt2	-0.010794	-0.118749	0.090897	0.905474	1	Not significantly enriched
PsiE	0.184931	2.10004	0.08806	0.035725	1	Not significantly enriched
PT-HINT	0.122185	1.37227	0.089038	0.169978	1	Not significantly enriched
PTCB-BRCT	-0.167349	-1.9725	0.084841	0.048553	1	Not significantly enriched
Pterin_4a	0.153483	1.55468	0.098723	0.120022	1	Not significantly enriched
PTH2	0.290258	3.44299	0.084304	0.000575	0.627106	Not significantly enriched
PTR	0.050862	0.566034	0.089856	0.571371	1	Not significantly enriched
Pyr_excise	-0.003388	-0.026458	0.128046	0.978892	1	Not significantly enriched
Pyr_redox	0.185426	2.07358	0.089423	0.038118	1	Not significantly enriched
Pyr_redox_2	0.281802	2.65425	0.10617	0.007949	1	Not significantly enriched
Pyrophosphatase	-0.423447	-3.85893	0.109732	0.000114	0.132817	Not significantly enriched
QSregVF_b	0.053067	0.664371	0.079876	0.506453	1	Not significantly enriched
QueF	0.123534	1.53055	0.080712	0.12588	1	Not significantly enriched
Rad17	0.004931	0.066505	0.074149	0.946976	1	Not significantly enriched
Rad50_zn_hook	0.126719	1.9378	0.065393	0.052647	1	Not significantly enriched
Rad51	0.264453	2.44836	0.108012	0.014351	1	Not significantly enriched
Rad52_Rad22	-0.362405	-3.06181	0.118363	0.0022	1	Not significantly enriched
RadC	0.088797	1.02066	0.086999	0.307415	1	Not significantly enriched
RCC1	0.24902	1.76555	0.141043	0.077471	1	Not significantly enriched
RCC1_2	0.219116	2.51032	0.087286	0.012062	1	Not significantly enriched
RdgC	0.169702	1.95	0.087027	0.051176	1	Not significantly enriched
Rdx	-0.090605	-1.16155	0.078003	0.245419	1	Not significantly enriched
RE_MjaI	-0.000115	-0.00133	0.086768	0.998939	1	Not significantly enriched
RecA	0.351241	2.97489	0.118068	0.002931	1	Not significantly enriched
RecA_dep_nuc	-0.197799	-1.74005	0.113674	0.081849	1	Not significantly enriched
Recombinase	-0.103892	-0.966861	0.107453	0.333613	1	Not significantly enriched
RecT	-0.259196	-1.84511	0.140478	0.065022	1	Not significantly enriched
RecU	-0.181948	-1.69709	0.107212	0.08968	1	Not significantly enriched
Redoxin	0.356559	2.48502	0.143483	0.012954	1	Not significantly enriched
RelA_SpoT	0.26722	2.92892	0.091235	0.003401	1	Not significantly enriched
Rep_3	0.190135	2.32589	0.081747	0.020024	1	Not significantly enriched
RepA_C	0.174323	2.20526	0.079049	0.027435	1	Not significantly enriched
RepB_primase	0.018196	0.186379	0.097631	0.852148	1	Not significantly enriched
RepB-RCR_reg	0.151055	1.91152	0.079024	0.055938	1	Not significantly enriched
RepL	1.7e-05	0.000211	0.07977	0.999832	1	Not significantly enriched
ResIII	0.294766	3.4764	0.084791	0.000508	0.559012	Not significantly enriched
Resolvase	-0.282536	-2.28104	0.123863	0.022546	1	Not significantly enriched
Response_reg	0.406335	3.88896	0.104484	0.000101	0.117888	Not significantly enriched
RestrictionMunI	-0.036423	-0.46702	0.077991	0.640485	1	Not significantly enriched
RgpF	0.13421	1.50788	0.089006	0.131586	1	Not significantly enriched
Rhamno_transf	0.130249	1.70243	0.076508	0.088675	1	Not significantly enriched
RHH_1	0.0137	0.131513	0.104174	0.89537	1	Not significantly enriched
RHH_3	-0.172375	-1.97938	0.087085	0.047773	1	Not significantly enriched
RHH_5	0.298275	3.58298	0.083248	0.00034	0.381139	Not significantly enriched
Rho_N	0.112467	1.05484	0.10662	0.2915	1	Not significantly enriched
Rhodanese	0.043883	0.551579	0.079558	0.581237	1	Not significantly enriched
Rhomboid	0.070556	1.04955	0.067225	0.293924	1	Not significantly enriched
RHS_repeat	0.065448	0.774085	0.084549	0.43888	1	Not significantly enriched
Ribonuc_red_lgC	0.204376	2.62124	0.077969	0.008761	1	Not significantly enriched
Ribonuc_red_lgN	-0.077853	-0.813886	0.095656	0.41571	1	Not significantly enriched
Ribosomal_L12	-0.062091	-0.716777	0.086625	0.473512	1	Not significantly enriched
Ribosomal_L33	0.133872	1.52793	0.087617	0.126531	1	Not significantly enriched
Ribosomal_S21	0.506875	3.81595	0.132831	0.000136	0.156957	Not significantly enriched
Ribul_P_3_epim	0.162867	2.48487	0.065544	0.01296	1	Not significantly enriched
Rieske	0.000338	0.004614	0.073205	0.996318	1	Not significantly enriched
RimK	0.055727	0.446315	0.124859	0.65537	1	Not significantly enriched
Ring_hydroxyl_A	0.038014	0.45487	0.083572	0.649203	1	Not significantly enriched
RlaP	0.000826	0.010962	0.075381	0.991254	1	Not significantly enriched
RmlD_sub_bind	0.268903	1.74688	0.153933	0.080659	1	Not significantly enriched
RNA_helicase	0.070556	0.97747	0.072183	0.328337	1	Not significantly enriched
RNA_pol	-0.237213	-2.05553	0.115403	0.039828	1	Not significantly enriched
RNA_pol_A_CTD	-0.113834	-1.06082	0.107307	0.288771	1	Not significantly enriched
RNA_pol_Rpb1_5	0.158514	1.82674	0.086775	0.06774	1	Not significantly enriched
RNA_pol_Rpb2_6	0.176611	2.19043	0.080629	0.028493	1	Not significantly enriched
RNase_H_2	0.15246	1.36022	0.112085	0.17376	1	Not significantly enriched
RNase_T	0.083146	0.617774	0.134589	0.536724	1	Not significantly enriched
RNaseH_C	0.301831	3.02131	0.099901	0.002517	1	Not significantly enriched
RNaseH_like	0.118969	1.04588	0.11375	0.295615	1	Not significantly enriched
RNR_Alpha	-0.052916	-0.421089	0.125665	0.67369	1	Not significantly enriched
ROS_MUCR	0.036049	0.429063	0.084019	0.667877	1	Not significantly enriched
RPA	0.061511	0.727359	0.084568	0.467006	1	Not significantly enriched
RPOL_N	-0.113513	-0.959556	0.118298	0.337279	1	Not significantly enriched
RraA-like	0.134214	1.9747	0.067967	0.048302	1	Not significantly enriched
RrnaAD	-0.125075	-1.27642	0.097989	0.201808	1	Not significantly enriched
RtcB	0.140385	1.74074	0.080647	0.081729	1	Not significantly enriched
RuBisCO_large	0.034567	0.384265	0.089957	0.700782	1	Not significantly enriched
Rubrerythrin	-0.064576	-0.693177	0.093159	0.488198	1	Not significantly enriched
RusA	-0.158511	-1.17046	0.135426	0.241814	1	Not significantly enriched
RuvA_C	-0.09028	-0.969047	0.093164	0.332522	1	Not significantly enriched
RuvB_C	-0.150585	-1.51461	0.099422	0.12987	1	Not significantly enriched
RuvB_N	0.139923	1.38768	0.100833	0.165235	1	Not significantly enriched
RuvC	-0.017079	-0.15431	0.110682	0.877365	1	Not significantly enriched
rve	0.146735	1.68287	0.087193	0.0924	1	Not significantly enriched
RVT_1	0.197787	2.40993	0.082072	0.015956	1	Not significantly enriched
RVT_3	0.024706	0.286984	0.08609	0.774125	1	Not significantly enriched
S-AdoMet_synt_N	0.24143	3.26826	0.073871	0.001082	1	Not significantly enriched
S1-P1_nuclease	0.126719	1.53742	0.082423	0.12419	1	Not significantly enriched
Sacchrp_dh_C	-0.153798	-1.51249	0.101685	0.130409	1	Not significantly enriched
SAICAR_synt	-0.159827	-1.46259	0.109277	0.143581	1	Not significantly enriched
SAP	-0.459719	-3.81749	0.120424	0.000135	0.156116	Not significantly enriched
SASA	0.335883	3.61758	0.092848	0.000297	0.33633	Not significantly enriched
SBBP	0.084874	0.911352	0.093129	0.36211	1	Not significantly enriched
SBP_bac_10	-0.001983	-0.022783	0.087016	0.981823	1	Not significantly enriched
SBP_bac_3	-0.050346	-0.592032	0.08504	0.553829	1	Not significantly enriched
SEC-C	0.107128	1.10231	0.097185	0.270325	1	Not significantly enriched
Sel1	0.329857	3.30008	0.099954	0.000967	1	Not significantly enriched
SET	-0.06868	-0.689416	0.099621	0.490562	1	Not significantly enriched
SH3_3	0.126138	1.89712	0.066489	0.057812	1	Not significantly enriched
Shikimate_dh_N	0.037953	0.408119	0.092995	0.683186	1	Not significantly enriched
SHOCT	0.063642	0.871551	0.073022	0.383453	1	Not significantly enriched
Sialidase	0.009701	0.126355	0.076779	0.899451	1	Not significantly enriched
Sigma54_activat	0.062778	0.706642	0.088839	0.479789	1	Not significantly enriched
Sigma70_ECF	0.042642	0.516185	0.082609	0.605725	1	Not significantly enriched
Sigma70_r2	0.176233	1.82954	0.096326	0.067318	1	Not significantly enriched
Sigma70_r4	0.187551	1.45464	0.128932	0.145768	1	Not significantly enriched
Sigma70_r4_2	-0.089787	-0.879727	0.102062	0.379007	1	Not significantly enriched
Sipho_Gp157	-0.073696	-0.561998	0.131133	0.574117	1	Not significantly enriched
Sipho_Gp37	0.146058	1.75636	0.083159	0.079027	1	Not significantly enriched
Sipho_tail	0.220302	2.26358	0.097325	0.0236	1	Not significantly enriched
SIR2	-0.00975	-0.123413	0.078999	0.90178	1	Not significantly enriched
SIS_2	-0.021716	-0.199061	0.10909	0.842215	1	Not significantly enriched
SLT	-0.041953	-0.36203	0.115883	0.71733	1	Not significantly enriched
SMC_N	0.485455	4.04706	0.119953	5.2e-05	0.061565	Not significantly enriched
SNase	-0.16098	-1.67385	0.096174	0.09416	1	Not significantly enriched
SNF2_N	0.087228	0.583161	0.149579	0.559785	1	Not significantly enriched
SnoaL_2	0.200801	2.57158	0.078085	0.010123	1	Not significantly enriched
Sod_Cu	0.020194	0.169035	0.119466	0.865769	1	Not significantly enriched
Sod_Fe_N	0.128361	1.59091	0.080684	0.111631	1	Not significantly enriched
SoxY	0.286444	3.49514	0.081955	0.000474	0.523566	Not significantly enriched
Spermine_synth	0.056307	0.621827	0.090551	0.534056	1	Not significantly enriched
SpoIIE	0.246688	2.936	0.084022	0.003325	1	Not significantly enriched
SpoU_methylase	0.387218	3.43722	0.112654	0.000588	0.639438	Not significantly enriched
SpoVR	0.204986	2.01697	0.10163	0.043699	1	Not significantly enriched
SprB	0.406633	3.82876	0.106205	0.000129	0.149526	Not significantly enriched
SprT-like	0.131562	1.0825	0.121536	0.279032	1	Not significantly enriched
SQS_PSY	-0.245637	-2.46352	0.09971	0.013758	1	Not significantly enriched
SRAP	0.022803	0.276946	0.082337	0.781821	1	Not significantly enriched
SSB	-0.40943	-3.15156	0.129913	0.001624	1	Not significantly enriched
SSF	-0.075874	-0.912585	0.083142	0.361461	1	Not significantly enriched
SufE	0.133197	1.14755	0.11607	0.251154	1	Not significantly enriched
Sulfotransfer_1	0.054157	0.489254	0.110694	0.624662	1	Not significantly enriched
Sulfotransfer_2	0.183012	1.48088	0.123583	0.138638	1	Not significantly enriched
Sulfotransfer_3	0.027266	0.25976	0.104965	0.795049	1	Not significantly enriched
Sulfotransfer_4	0.316709	3.86338	0.081977	0.000112	0.130729	Not significantly enriched
Sulphotransf	0.339765	3.99694	0.085006	6.4e-05	0.075846	Not significantly enriched
SWI2_SNF2	-0.103046	-1.32587	0.07772	0.184882	1	Not significantly enriched
SWIM	0.189216	1.9488	0.097094	0.05132	1	Not significantly enriched
T4_baseplate	-0.092808	-0.688598	0.134779	0.491076	1	Not significantly enriched
T4_Gp59_C	-0.01781	-0.204573	0.087061	0.837906	1	Not significantly enriched
T4_Gp59_N	-0.129438	-1.00308	0.12904	0.315821	1	Not significantly enriched
T4_gp9_10	-0.062924	-0.525147	0.119822	0.599481	1	Not significantly enriched
T4_neck-protein	0.073837	0.566819	0.130265	0.570837	1	Not significantly enriched
T4_tail_cap	-0.288501	-2.07076	0.139321	0.038381	1	Not significantly enriched
T4-gp15_tss	0.344118	3.22294	0.106771	0.001269	1	Not significantly enriched
T5orf172	0.312156	3.28039	0.095158	0.001037	1	Not significantly enriched
TadE	0.167555	1.98737	0.08431	0.046881	1	Not significantly enriched
Tail_P2_I	0.348911	2.47789	0.14081	0.013216	1	Not significantly enriched
Tail_tube	0.085625	1.15406	0.074194	0.248475	1	Not significantly enriched
Tape_meas_lam_C	-0.425372	-3.12041	0.136319	0.001806	1	Not significantly enriched
TAT_signal	0.07837	0.967303	0.081019	0.333393	1	Not significantly enriched
TatC	0.099357	1.01756	0.097643	0.308887	1	Not significantly enriched
TBP	0.15931	1.64696	0.09673	0.099567	1	Not significantly enriched
Terminase_1	0.350065	2.32171	0.150779	0.020249	1	Not significantly enriched
Terminase_2	-0.344255	-2.73602	0.125823	0.006219	1	Not significantly enriched
Terminase_3	0.471519	3.48445	0.135321	0.000493	0.543953	Not significantly enriched
Terminase_3C	0.357002	3.34048	0.106871	0.000836	0.90325	Not significantly enriched
Terminase_4	0.18409	1.42373	0.129302	0.154525	1	Not significantly enriched
Terminase_5	-0.394191	-3.78366	0.104182	0.000155	0.178338	Not significantly enriched
Terminase_6	-0.05102	-0.535666	0.095245	0.592189	1	Not significantly enriched
Terminase_6C	-0.105925	-0.796807	0.132937	0.425563	1	Not significantly enriched
Terminase_GpA	0.051593	0.435909	0.118357	0.662903	1	Not significantly enriched
Tet_JBP	0.052223	0.416582	0.125361	0.676984	1	Not significantly enriched
TetR_N	0.040918	0.468847	0.087273	0.639179	1	Not significantly enriched
TF_Zn_Ribbon	-0.274118	-2.96867	0.092337	0.002991	1	Not significantly enriched
TFIIB	0.274966	2.70857	0.101517	0.006757	1	Not significantly enriched
TGT	0.107685	1.17557	0.091603	0.239766	1	Not significantly enriched
Thioredoxin	0.218971	1.36022	0.160982	0.17376	1	Not significantly enriched
Thioredoxin_2	0.02828	0.270572	0.10452	0.786721	1	Not significantly enriched
ThiS	-0.09966	-1.15727	0.086116	0.247161	1	Not significantly enriched
Thy1	0.299651	3.09899	0.096693	0.001942	1	Not significantly enriched
Thymidylate_kin	0.10153	1.13984	0.089074	0.254352	1	Not significantly enriched
TIG	-0.187617	-2.01299	0.093203	0.044116	1	Not significantly enriched
TK	0.262527	2.33597	0.112384	0.019493	1	Not significantly enriched
TMEM65	0.067682	0.774109	0.087433	0.438866	1	Not significantly enriched
TMP_2	-0.235032	-2.28723	0.102758	0.022182	1	Not significantly enriched
Tn7_Tnp_TnsA_N	0.001273	0.009965	0.127746	0.992049	1	Not significantly enriched
TonB_dep_Rec	0.071307	0.632148	0.112802	0.52729	1	Not significantly enriched
Topoisom_bac	0.132071	1.83835	0.071842	0.066011	1	Not significantly enriched
Topoisom_I	0.040668	0.495853	0.082016	0.619998	1	Not significantly enriched
Toprim_2	0.377451	3.96739	0.095138	7.3e-05	0.085453	Not significantly enriched
Toprim_3	0.121475	1.3111	0.09265	0.189822	1	Not significantly enriched
Toprim_4	0.098545	0.994089	0.099131	0.320179	1	Not significantly enriched
Toprim_N	0.302738	2.1296	0.142157	0.033205	1	Not significantly enriched
TPP_enzyme_C	0.137863	1.51877	0.090773	0.12882	1	Not significantly enriched
TPP_enzyme_N	0.404718	3.55581	0.113819	0.000377	0.421278	Not significantly enriched
TPR_1	0.058712	0.734834	0.079899	0.462441	1	Not significantly enriched
TPR_2	0.020582	0.228516	0.090068	0.819245	1	Not significantly enriched
Trans_coact	0.096725	0.740264	0.130663	0.45914	1	Not significantly enriched
Transglut_core	-0.072073	-0.867005	0.083129	0.385939	1	Not significantly enriched
Transglycosylas	0.176757	2.05689	0.085934	0.039697	1	Not significantly enriched
Transket_pyr	0.314255	1.98537	0.158285	0.047103	1	Not significantly enriched
Transketolase_C	0.000819	0.009508	0.086163	0.992414	1	Not significantly enriched
Transketolase_N	0.14446	1.23866	0.116626	0.215473	1	Not significantly enriched
Translat_reg	0.3009	2.43847	0.123397	0.01475	1	Not significantly enriched
Transposase_20	-0.211957	-1.67309	0.126686	0.094309	1	Not significantly enriched
TRM	-0.127429	-1.55425	0.081987	0.120124	1	Not significantly enriched
TrmB	0.188342	2.62948	0.071627	0.008552	1	Not significantly enriched
tRNA_lig_CPD	-0.189247	-2.14945	0.088044	0.031599	1	Not significantly enriched
tRNA-synt_1c	0.197529	2.53815	0.077824	0.011144	1	Not significantly enriched
tRNA-synt_2	-0.251148	-2.15503	0.116541	0.03116	1	Not significantly enriched
tRNA-synt_2b	-0.035261	-0.423833	0.083196	0.671688	1	Not significantly enriched
Trp_halogenase	-0.093663	-0.799726	0.117119	0.42387	1	Not significantly enriched
TrwB_AAD_bind	-0.040031	-0.51666	0.077481	0.605394	1	Not significantly enriched
Trypsin	0.229126	2.12836	0.107653	0.033307	1	Not significantly enriched
Trypsin_2	0.079715	0.516973	0.154195	0.605175	1	Not significantly enriched
TSP_3	0.165992	2.17169	0.076435	0.029879	1	Not significantly enriched
TSP3_bac	0.284055	3.12093	0.091016	0.001803	1	Not significantly enriched
TTL	0.014231	0.184343	0.077201	0.853745	1	Not significantly enriched
Tubulin	0.120688	1.00144	0.120514	0.316612	1	Not significantly enriched
Tubulin_2	0.014874	0.18099	0.082181	0.856376	1	Not significantly enriched
TusA	0.057467	0.734877	0.0782	0.462414	1	Not significantly enriched
TylF	0.359938	3.0767	0.116988	0.002093	1	Not significantly enriched
UDG	0.084514	0.80493	0.104995	0.42086	1	Not significantly enriched
UDPG_MGDP_dh	0.513464	3.77233	0.136113	0.000162	0.186314	Not significantly enriched
UDPG_MGDP_dh_N	0.096939	0.783421	0.123738	0.43338	1	Not significantly enriched
UPF0047	-0.019371	-0.247563	0.078248	0.804472	1	Not significantly enriched
UPF0102	-0.171186	-2.0768	0.082428	0.03782	1	Not significantly enriched
UPF0122	-0.1029	-1.12155	0.091749	0.262056	1	Not significantly enriched
UPF0547	0.057631	0.776886	0.074183	0.437226	1	Not significantly enriched
Usg	0.327691	3.2933	0.099502	0.00099	1	Not significantly enriched
UvdE	0.525529	3.20023	0.164216	0.001373	1	Not significantly enriched
UvrD_C	-0.285174	-2.89572	0.098482	0.003783	1	Not significantly enriched
UvrD_C_2	-0.022562	-0.273482	0.082501	0.784483	1	Not significantly enriched
UvrD-helicase	-0.098148	-0.825182	0.118941	0.409268	1	Not significantly enriched
UvsY	0.396797	3.48329	0.113914	0.000495	0.545803	Not significantly enriched
V-SNARE	-0.125107	-1.60483	0.077957	0.108532	1	Not significantly enriched
VbhA	0.171101	2.3422	0.073051	0.01917	1	Not significantly enriched
VHP	-0.026447	-0.332005	0.079657	0.739886	1	Not significantly enriched
Vint	0.129899	1.3277	0.097838	0.184278	1	Not significantly enriched
Viral_helicase1	0.14385	1.80096	0.079874	0.071709	1	Not significantly enriched
VirE	-0.217916	-1.94981	0.111763	0.051199	1	Not significantly enriched
Vsr	-0.211424	-2.56414	0.082454	0.010343	1	Not significantly enriched
Vut_1	0.140597	1.45036	0.096939	0.146959	1	Not significantly enriched
VWA	0.003088	0.028058	0.11007	0.977616	1	Not significantly enriched
VWA_2	-0.170881	-1.93628	0.088252	0.052833	1	Not significantly enriched
VWA_CoxE	-0.104509	-1.40334	0.074472	0.160515	1	Not significantly enriched
WavE	0.24569	2.3892	0.102834	0.016885	1	Not significantly enriched
WbqC	0.285514	2.49087	0.114624	0.012743	1	Not significantly enriched
WGR	0.099531	1.36056	0.073154	0.173652	1	Not significantly enriched
Whib	-0.064673	-0.521607	0.123987	0.601944	1	Not significantly enriched
Whirly	-0.113002	-1.51708	0.074487	0.129247	1	Not significantly enriched
Wzy_C	0.001387	0.015493	0.089515	0.987639	1	Not significantly enriched
XhoI	0.043223	0.540574	0.079957	0.588801	1	Not significantly enriched
XkdW	-0.254455	-2.20453	0.115424	0.027487	1	Not significantly enriched
Y_phosphatase	-0.150699	-1.65115	0.091269	0.098709	1	Not significantly enriched
Y_phosphatase3	-0.087974	-0.881682	0.09978	0.377949	1	Not significantly enriched
YAcAr	-0.110947	-0.971006	0.114259	0.331545	1	Not significantly enriched
YkuD	-0.12173	-1.52553	0.079795	0.127127	1	Not significantly enriched
YqaJ	0.218106	1.79064	0.121803	0.073351	1	Not significantly enriched
YqeY	0.227019	2.52405	0.089942	0.011601	1	Not significantly enriched
zf-C2H2_10	-0.214019	-2.10796	0.101529	0.035034	1	Not significantly enriched
zf-C4_Topoisom	-0.066521	-0.772527	0.086109	0.439802	1	Not significantly enriched
zf-CHC2	0.048294	0.425423	0.113521	0.670528	1	Not significantly enriched
zf-CHCC	-0.236898	-2.1415	0.110623	0.032234	1	Not significantly enriched
zf-MYND	0.233854	2.65062	0.088226	0.008034	1	Not significantly enriched
zf-RING_2	0.171199	2.43662	0.070261	0.014825	1	Not significantly enriched
zinc_ribbon_2	0.043029	0.451665	0.095268	0.65151	1	Not significantly enriched
Zn-ribbon_8	-0.200022	-1.53192	0.13057	0.125542	1	Not significantly enriched
Zot	-0.19796	-2.32836	0.085022	0.019893	1	Not significantly enriched
2OG-FeII_Oxy_2	0.414676	4.12993	0.100408	3.6e-05	0.043473	Polar enriched
3D	0.298002	4.11602	0.0724	3.9e-05	0.046063	Polar enriched
4HBT	0.62406	5.33732	0.116924	0	0.000126	Polar enriched
5_3_exonuc	0.363863	4.3083	0.084456	1.6e-05	0.020186	Polar enriched
5_3_exonuc_N	0.477071	4.75601	0.100309	2e-06	0.00252	Polar enriched
AAA_2	1.03589	7.99168	0.129621	0	0	Polar enriched
AAA_28	0.804289	5.15688	0.155964	0	0.00033	Polar enriched
ABC_tran	0.545045	5.06846	0.107537	0	0.000523	Polar enriched
Abhydrolase_6	0.256917	2.78083	0	0	0	Polar enriched
AcetDehyd-dimer	0.491917	6.84596	0.071855	0	0	Polar enriched
AdoHcyase	0.356547	4.3894	0.081229	1.1e-05	0.014094	Polar enriched
ADP_ribosyl_GH	0.472349	5.96424	0.079197	0	3e-06	Polar enriched
Amidase_2	0.538543	5.29906	0.10163	0	0.000155	Polar enriched
Aminotran_4	0.422146	5.1404	0.082123	0	0.00036	Polar enriched
Aminotran_5	0.599917	5.82792	0.102938	0	8e-06	Polar enriched
AMP-binding	0.613025	5.37041	0.114149	0	0.000105	Polar enriched
Annexin	0.535349	5.55157	0.096432	0	3.8e-05	Polar enriched
AP2	0.458199	5.51007	0.083157	0	4.8e-05	Polar enriched
Asp_Arg_Hydrox	0.470215	4.25314	0.110557	2.1e-05	0.025549	Polar enriched
Asp_decarbox	0.280884	4.33809	0	0	0	Polar enriched
ATP_bind_3	0.390533	4.3738	0.089289	1.2e-05	0.015092	Polar enriched
ATPase	0.648968	6.05235	0.107226	0	2e-06	Polar enriched
B12-binding	0.683991	6.58197	0.103919	0	0	Polar enriched
Bac_DnaA_C	0.545783	5.2541	0.103878	0	0.000197	Polar enriched
Beta-lactamase	0.204301	2.53244	0	0	0	Polar enriched
BppL_N	0.778971	6.88208	0.113188	0	0	Polar enriched
CaMKII_AD	0.623259	7.7217	0.080715	0	0	Polar enriched
CAP	0.684683	6.6934	0.102292	0	0	Polar enriched
CarbopepD_reg_2	0.452953	4.68288	0.096725	3e-06	0.003587	Polar enriched
Cas_Cas4	0.708467	7.19551	0.09846	0	0	Polar enriched
CHASE2	0.585307	6.03693	0.096955	0	2e-06	Polar enriched
CHU_C	0.676647	5.16479	0.131011	0	0.000317	Polar enriched
ClpS	0.866519	6.95813	0.124533	0	0	Polar enriched
Collagen	0.531913	4.46702	0.119076	8e-06	0.009891	Polar enriched
Coprogen_oxidas	0.219369	2.619	0	0	0	Polar enriched
CSD	1.06289	9.83493	0.108073	0	0	Polar enriched
DAHP_synth_1	0.477982	4.43662	0.107735	9e-06	0.011386	Polar enriched
dCMP_cyt_deam_1	0.585988	4.85899	0.120599	1e-06	0.001517	Polar enriched
DEAD	0.371596	4.2254	0.087943	2.4e-05	0.028861	Polar enriched
DeoC	0.489598	4.76644	0.102718	2e-06	0.002394	Polar enriched
DHDPS	0.39032	4.78327	0.081601	2e-06	0.002209	Polar enriched
DHFR_1	1.23959	11.4537	0.108226	0	0	Polar enriched
DHH	0.576619	7.45581	0.077338	0	0	Polar enriched
DHQ_synthase	0.349883	4.17399	0.083825	3e-05	0.036037	Polar enriched
DNA_gyraseB	0.647079	6.1451	0.1053	0	1e-06	Polar enriched
DNA_ligase_OB_2	0.44805	4.35116	0.102973	1.4e-05	0.016711	Polar enriched
DNA_pol_B_exo2	0.550493	4.90977	0.112122	1e-06	0.001177	Polar enriched
DNA_topoisoIV	0.802662	7.6657	0.104708	0	0	Polar enriched
DnaJ	0.50083	5.24155	0.09555	0	0.000211	Polar enriched
DnaJ_C	1.28017	9.75595	0.131219	0	0	Polar enriched
DoxX_2	0.213115	2.93512	0	0	0	Polar enriched
DUF1127	0.982568	8.50446	0.115536	0	0	Polar enriched
DUF1353	0.877712	9.28298	0.094551	0	0	Polar enriched
DUF1360	0.645145	5.08653	0.126834	0	0.000477	Polar enriched
DUF1367	0.768725	7.256	0.105943	0	0	Polar enriched
DUF1566	0.569746	5.81875	0.097915	0	8e-06	Polar enriched
DUF1737	0.314045	4.30167	0.073005	1.7e-05	0.020749	Polar enriched
DUF2061	0.514672	4.21223	0.122185	2.5e-05	0.030546	Polar enriched
DUF2272	0.729377	7.74888	0.094127	0	0	Polar enriched
DUF2312	0.326646	4.31587	0.075685	1.6e-05	0.019554	Polar enriched
DUF2608	0.468947	4.83812	0.096928	1e-06	0.001683	Polar enriched
DUF2612	0.416202	4.1751	0.099687	3e-05	0.035892	Polar enriched
DUF262	0.371032	4.62179	0.080279	4e-06	0.004813	Polar enriched
DUF2815	0.465721	4.28818	0.108606	1.8e-05	0.021995	Polar enriched
DUF2824	0.244571	3.05248	0	0	0	Polar enriched
DUF2829	0.419138	4.31424	0.097152	1.6e-05	0.019683	Polar enriched
DUF285	0.985021	8.45629	0.116484	0	0	Polar enriched
DUF3127	0.591403	4.25391	0.139026	2.1e-05	0.025481	Polar enriched
DUF3140	0.372033	5.87315	0.063345	0	6e-06	Polar enriched
DUF3150	0.421847	4.87517	0.08653	1e-06	0.0014	Polar enriched
DUF3307	0.52308	5.47227	0.095587	0	6e-05	Polar enriched
DUF3470	0.786948	6.32034	0.12451	0	0	Polar enriched
DUF366	0.573573	4.95935	0.115655	1e-06	0.000918	Polar enriched
DUF3721	0.528271	5.22309	0.101142	0	0.000233	Polar enriched
DUF3835	0.171603	2.74817	0	0	0	Polar enriched
DUF4254	0.595194	6.37064	0.093428	0	0	Polar enriched
DUF4314	0.337897	4.1128	0.082157	3.9e-05	0.046671	Polar enriched
DUF4494	1.13587	7.96661	0.142579	0	0	Polar enriched
DUF454	0.668572	5.66203	0.11808	0	2e-05	Polar enriched
DUF465	0.955321	8.15269	0.117179	0	0	Polar enriched
DUF5051	1.3122	10.3823	0.126388	0	0	Polar enriched
DUF551	0.480703	4.6751	0.102822	3e-06	0.003723	Polar enriched
DUF5522	0.715956	5.76519	0.124186	0	1.1e-05	Polar enriched
DUF5661	0.609792	6.26063	0	0	0	Polar enriched
DUF5664	0.776747	6.01389	0.129159	0	2e-06	Polar enriched
DUF5710	0.410307	4.93753	0.0831	1e-06	0.001025	Polar enriched
DUF5843	0.409666	4.35954	0.09397	1.3e-05	0.016096	Polar enriched
DUF805	0.428469	4.85237	0.088301	1e-06	0.001568	Polar enriched
DUF927	0.630161	4.21772	0.149408	2.5e-05	0.029836	Polar enriched
EF-hand_1	0.325121	4.15601	0.078229	3.2e-05	0.038927	Polar enriched
EF-hand_5	0.346165	4.28903	0.080709	1.8e-05	0.021945	Polar enriched
EF-hand_6	0.411238	5.12793	0.080196	0	0.000384	Polar enriched
Endonuc_Holl	0.883253	8.80089	0.100359	0	0	Polar enriched
Endonuclease_NS	0.830793	7.68387	0.108122	0	0	Polar enriched
FA_desaturase	0.900708	7.86632	0.114502	0	0	Polar enriched
Fapy_DNA_glyco	0.491389	5.17437	0.094966	0	0.000301	Polar enriched
Fe-S_biosyn	0.772666	8.33938	0.092653	0	0	Polar enriched
FeoA	0.300492	3.81772	0	0	0	Polar enriched
Fer4	0.520444	4.58881	0.113416	4e-06	0.005621	Polar enriched
Fer4_12	0.519889	4.27842	0.121514	1.9e-05	0.022923	Polar enriched
Fer4_14	0.840967	6.77845	0.124065	0	0	Polar enriched
FeS_assembly_P	0.912486	7.66912	0.118982	0	0	Polar enriched
FG-GAP_2	0.557542	4.38141	0.127252	1.2e-05	0.014598	Polar enriched
Fib_succ_major	0.751282	8.31602	0.090342	0	0	Polar enriched
Flavodoxin_2	0.589309	6.02495	0.097811	0	2e-06	Polar enriched
GatZ_KbaZ-like	0.339257	4.4879	0	0	0	Polar enriched
GcrA	0.641675	6.75329	0.095017	0	0	Polar enriched
Gcw_chp	0.811923	8.72445	0.093063	0	0	Polar enriched
GerE	0.751848	7.13318	0.105402	0	0	Polar enriched
GlcNAc	0.756185	6.33162	0.11943	0	0	Polar enriched
GLF	0.520473	5.03787	0.103312	0	0.000613	Polar enriched
Gln-synt_C	0.839208	6.22876	0.134731	0	1e-06	Polar enriched
Glutaredoxin	0.490617	4.94446	0.099226	1e-06	0.00099	Polar enriched
Glyco_hydro_10	0.257001	4.11239	0	0	0	Polar enriched
Glyco_hydro_19	0.553319	4.81973	0.114803	1e-06	0.001844	Polar enriched
Glyco_tranf_2_5	0.759105	4.63994	0.163602	3e-06	0.004412	Polar enriched
Glycolytic	0.412053	4.1577	0.099106	3.2e-05	0.038673	Polar enriched
GP3_package	0.518564	4.60295	0.112659	4e-06	0.005261	Polar enriched
GSCFA	0.278983	3.73403	0	0	0	Polar enriched
GTP_cyclohydroI	0.908859	7.42147	0.122464	0	0	Polar enriched
Guanylate_kin	0.60044	7.48565	0.080212	0	0	Polar enriched
HD_2	0.60919	4.91765	0.123878	1e-06	0.001133	Polar enriched
HD_4	0.839211	9.0627	0.092601	0	0	Polar enriched
Helicase_C_2	0.550374	4.31272	0.127616	1.6e-05	0.019803	Polar enriched
Hexapep	0.715362	5.38415	0.132864	0	9.7e-05	Polar enriched
HicA_toxin	0.330521	4.61648	0.071596	4e-06	0.004934	Polar enriched
HIT	0.644295	6.77254	0.095134	0	0	Polar enriched
HNH_3	0.368071	4.40371	0.083582	1.1e-05	0.013217	Polar enriched
HSP70	1.17104	9.88102	0.118514	0	0	Polar enriched
HTH_8	0.408101	4.12732	0.098878	3.7e-05	0.043932	Polar enriched
HTH_DeoR	0.370677	4.38865	0.084463	1.1e-05	0.014132	Polar enriched
HTH_Tnp_Mu_2	0.218049	3.34967	0	0	0	Polar enriched
HtrL_YibB	0.48021	4.41996	0.108646	1e-05	0.012271	Polar enriched
Hydrolase_like	0.556528	5.36968	0.103643	0	0.000105	Polar enriched
Ice_binding	0.50443	4.9195	0	0	0	Polar enriched
IF-2B	0.428868	5.92803	0.072346	0	4e-06	Polar enriched
IF3_C	0.261621	3.49901	0	0	0	Polar enriched
Inos-1-P_synth	0.448096	5.37571	0.083356	0	0.000102	Polar enriched
Iron_traffic	0.494868	5.6455	0.087657	0	2.2e-05	Polar enriched
ketoacyl-synt	0.733139	8.62773	0.084975	0	0	Polar enriched
Ketoacyl-synt_C	0.630474	7.26631	0.086767	0	0	Polar enriched
KTSC	1.12423	8.9319	0.125866	0	0	Polar enriched
LEA_2	0.490123	6.5161	0.075217	0	0	Polar enriched
Lipase_3	0.643648	6.43036	0.100095	0	0	Polar enriched
LPD23	0.56908	5.39155	0.10555	0	9.4e-05	Polar enriched
LPD39	0.969049	7.50896	0.129052	0	0	Polar enriched
LRAT	0.345511	5.60677	0	0	0	Polar enriched
LRR_5	0.641408	7.07023	0.09072	0	0	Polar enriched
MaoC_dehydratas	0.404041	5.53991	0.072933	0	4.1e-05	Polar enriched
Me-amine-dh_L	0.248186	3.61007	0	0	0	Polar enriched
Methyltransf_12	0.354984	4.50897	0.078728	7e-06	0.008163	Polar enriched
Methyltransf_3	0.418621	7.20806	0.058077	0	0	Polar enriched
MgtE_N	0.25099	3.44707	0	0	0	Polar enriched
Molybdopterin	0.332343	4.77159	0	0	0	Polar enriched
MORN	0.678115	7.81154	0.086809	0	0	Polar enriched
MotA_ExbB	0.401978	4.09757	0.098102	4.2e-05	0.049725	Polar enriched
MTS	0.441232	5.46624	0.08072	0	6.2e-05	Polar enriched
Myb_DNA-binding	0.351444	4.27848	0.082142	1.9e-05	0.022923	Polar enriched
NAD_binding_1	0.729296	7.28909	0.100053	0	0	Polar enriched
NAPRTase	0.402779	4.25642	0.094629	2.1e-05	0.025218	Polar enriched
NifU	0.623822	6.01538	0.103705	0	2e-06	Polar enriched
NifU_N	0.598694	7.43928	0.080478	0	0	Polar enriched
NodS	0.298643	4.12528	0.072393	3.7e-05	0.044285	Polar enriched
NT5C	0.507255	4.87369	0.10408	1e-06	0.00141	Polar enriched
NUMOD3	0.823898	7.35777	0.111977	0	0	Polar enriched
NUMOD4	0.725871	6.60638	0.109874	0	0	Polar enriched
OAR	0.208654	2.784	0	0	0	Polar enriched
Omp28	0.393694	5.10935	0.077054	0	0.000423	Polar enriched
P22_Tail-4	0.960255	8.43688	0.113816	0	0	Polar enriched
PAAR_motif	0.555024	5.32562	0.104218	0	0.000134	Polar enriched
Pantoate_ligase	0.561557	4.7449	0.11835	2e-06	0.002658	Polar enriched
Pectate_lyase_3	0.647937	4.48456	0.144481	7e-06	0.009118	Polar enriched
Peptidase_C26	0.663357	7.77147	0.085358	0	0	Polar enriched
Peptidase_C93	0.695067	8.81042	0.078891	0	0	Polar enriched
Peptidase_M17	0.45809	5.80335	0.078935	0	9e-06	Polar enriched
Peptidase_M42	0.446583	4.54875	0.098177	5e-06	0.006789	Polar enriched
Peptidase_S80	0.521776	4.50657	0.115781	7e-06	0.008248	Polar enriched
PglD_N	0.420848	5.61644	0.074931	0	2.6e-05	Polar enriched
Phage_base_V	0.724949	6.96865	0.10403	0	0	Polar enriched
Phage_DsbA	1.05454	8.19665	0.128655	0	0	Polar enriched
Phage_holin_4_1	1.09785	8.03053	0.136709	0	0	Polar enriched
Phage_sheath_1C	0.6271	5.24431	0.119577	0	0.000208	Polar enriched
Phage_stabilise	0.878817	6.08576	0.144405	0	2e-06	Polar enriched
Phage_tail_X	0.87329	6.75849	0.129214	0	0	Polar enriched
PhyH	0.497315	4.10447	0.121164	4.1e-05	0.048306	Polar enriched
PKD	0.354079	4.28782	0.082578	1.8e-05	0.022013	Polar enriched
PKD_4	0.741587	6.15362	0.120512	0	1e-06	Polar enriched
Ploopntkinase1	0.186672	2.52288	0	0	0	Polar enriched
PNK3P	0.385951	4.49256	0.085909	7e-06	0.008804	Polar enriched
Polysacc_deac_1	0.360331	4.34849	0.082863	1.4e-05	0.016888	Polar enriched
Porphobil_deam	0.57211	5.6443	0.101361	0	2.3e-05	Polar enriched
Pox_A32	0.94986	8.75635	0.108477	0	0	Polar enriched
PQQ	0.331102	4.57308	0	0	0	Polar enriched
PRA-PH	0.680991	7.36961	0.092405	0	0	Polar enriched
Pribosyl_synth	0.31168	3.58838	0	0	0	Polar enriched
Pribosyltran	0.707497	5.38066	0.131489	0	9.9e-05	Polar enriched
Pribosyltran_N	0.772423	7.13533	0.108253	0	0	Polar enriched
Pro_CA	0.250747	3.60084	0	0	0	Polar enriched
Pro_isomerase	0.805226	8.53518	0.094342	0	0	Polar enriched
PS_Dcarbxylase	0.609314	6.31011	0.096561	0	0	Polar enriched
PS_pyruv_trans	0.40631	4.37424	0.092887	1.2e-05	0.015073	Polar enriched
PspC	0.59863	6.79481	0.088101	0	0	Polar enriched
PTPS	0.760068	6.09091	0.124787	0	2e-06	Polar enriched
PurS	0.448218	4.69352	0.095497	3e-06	0.003411	Polar enriched
QueC	0.745536	5.76661	0.129285	0	1.1e-05	Polar enriched
QueF_N	0.660936	5.3279	0.124052	0	0.000132	Polar enriched
Radical_SAM	0.789897	5.27445	0.149759	0	0.000177	Polar enriched
Ribonuc_red_sm	0.465158	5.13626	0.090564	0	0.000367	Polar enriched
Rick_17kDa_Anti	0.593853	5.67166	0.104705	0	1.9e-05	Polar enriched
RNA_lig_T4_1	0.392079	4.72321	0.083011	2e-06	0.002953	Polar enriched
RNA_ligase	0.534435	5.14907	0.103793	0	0.000344	Polar enriched
RNA_pol_Rpb6	0.430565	5.89164	0.073081	0	5e-06	Polar enriched
RNase_H	0.486199	5.39812	0.090068	0	9e-05	Polar enriched
RNase_HII	0.593703	8.10814	0.073223	0	0	Polar enriched
Rotamase	0.386019	4.3493	0.088754	1.4e-05	0.01684	Polar enriched
RyR	0.457523	4.53195	0.100955	6e-06	0.00734	Polar enriched
S-AdoMet_synt_C	0.805455	6.48546	0.124194	0	0	Polar enriched
S1	0.803696	7.55876	0.106326	0	0	Polar enriched
SbcCD_C	0.428279	5.89064	0.072705	0	5e-06	Polar enriched
SbmA_BacA	0.618621	6.53987	0.094592	0	0	Polar enriched
SGL	0.793976	7.01792	0.113136	0	0	Polar enriched
SHMT	1.23924	10.9287	0.113393	0	0	Polar enriched
Sigma70_r3	0.500911	5.7796	0.086669	0	1e-05	Polar enriched
SIS	0.442967	5.08281	0.08715	0	0.000486	Polar enriched
SmpB	0.327217	4.89352	0.066867	1e-06	0.001277	Polar enriched
Smr	0.466098	4.70857	0.098989	2e-06	0.003171	Polar enriched
Sod_Fe_C	0.660381	5.0505	0.130756	0	0.000575	Polar enriched
SPASM	0.648015	5.18113	0.125072	0	0.000291	Polar enriched
SUFBD	0.443478	4.15111	0.106834	3.3e-05	0.039737	Polar enriched
Sulfatase	0.359912	4.80633	0.074883	2e-06	0.001971	Polar enriched
TauD	0.673382	5.57842	0.120712	0	3.3e-05	Polar enriched
TctA	0.766204	5.83759	0.131253	0	7e-06	Polar enriched
Thymidylat_synt	0.50406	5.0118	0.100575	1e-06	0.000701	Polar enriched
UPF0227	0.788226	7.25545	0.108639	0	0	Polar enriched
URO-D	0.637552	6.24971	0.102013	0	1e-06	Polar enriched
UspA1_rep	0.446949	5.3985	0.082791	0	9e-05	Polar enriched
UVR	0.512251	5.43985	0.094166	0	7.2e-05	Polar enriched
VanY	0.531063	4.14798	0.128029	3.4e-05	0.040251	Polar enriched
VCBS	0.453592	4.27439	0.106118	1.9e-05	0.023286	Polar enriched
VirE_N	0.921511	5.63091	0.163652	0	2.4e-05	Polar enriched
VRR_NUC	0.603064	4.91038	0.122814	1e-06	0.001174	Polar enriched
WLM	0.236338	3.40996	0	0	0	Polar enriched
WYL	0.468568	5.22076	0.089751	0	0.000235	Polar enriched
WYL_2	0.641159	5.17385	0.123923	0	0.000302	Polar enriched
YadA_head	1.1568	8.31364	0.139144	0	0	Polar enriched
YadA_stalk	0.42186	6.14605	0.068639	0	1e-06	Polar enriched
YdaS_antitoxin	0.415879	4.30655	0.096569	1.7e-05	0.020329	Polar enriched
YopX	0.624012	4.77229	0.130757	2e-06	0.00233	Polar enriched
Zeta_toxin	0.54093	5.34513	0.1012	0	0.000121	Polar enriched
zf-C3HC4_3	0.196806	2.75359	0	0	0	Polar enriched
zf-CDGSH	0.781996	9.76543	0.080078	0	0	Polar enriched
zf-dskA_traR	0.626879	6.76383	0.092681	0	0	Polar enriched
Zn_protease	0.410271	4.74223	0.086514	2e-06	0.002691	Polar enriched
Supplementary Data 8: ANCOM-BC results for determining if annotations were enriched across different latitudes.
